# Supplementary material for: Epidemiological Surveillance Reveals the Rise and Establishment of the Omicron SARS-CoV-2 Variant in Brazil
Source: Viruses. 2023 Apr 20;15(4):1017. doi: 10.3390/v15041017 (PMC10145299; doi:10.3390/v15041017)
Supplement: Supplementary file 1 [file viruses-15-01017-s001.zip]

Archive with 31 entries (24 files):
- File_S1/
- File_S1/Figure S1/
- File_S1/Figure S1/Figure S1A_script_map.R
- File_S1/Figure S1/Figure S1B_script_cartogram.R
- File_S1/Figure S1/Figure S1C_script_age_clusters.R
- File_S1/Figure S1/Figure S1D_script_sex_capitals.R
- File_S1/Figure S2/
- File_S1/Figure S2/Figure S2A_data_areachart.txt
- File_S1/Figure S2/Figure S2A_script_areachart.R
- File_S1/Figure S2/Figure S2B_data_positive_rate.txt
- File_S1/Figure S2/Figure S2B_script_positive_rate.R
- File_S1/Figure S2/Figure S2C_data_transition.txt
- File_S1/Figure S2/Figure S2C_script_transition.R
- File_S2/
- File_S2/alignment.fasta.treefile
- File_S2/metadata.tsv
- File_S2/Script.R
- File_S3/
- File_S3/Dataset_Ct.xlsx
- File_S3/Script_Ct.R
- File_S4/
- File_S4/Dataset_input1.csv
- File_S4/Dataset_input2.xlsx
- File_S4/Script_1.R
- File_S4/Script_2.R
- File_S5/
- File_S5/File S5.pdf
- Table_S1.xlsx
- Table_S2.pdf
- Table_S3.xlsx
- Table_S4.pdf
