# Supplementary material for: Epidemiological Surveillance Reveals the Rise and Establishment of the Omicron SARS-CoV-2 Variant in Brazil
Source: Viruses. 2023 Apr 20;15(4):1017. doi: 10.3390/v15041017 (PMC10145299; doi:10.3390/v15041017)
Supplement: Supplementary file 1 [file viruses-15-01017-s001.zip › File_S1/Figure S1/Figure S1D_script_sex_capitals.R]

#Pirâmide sexo e idade

library(ggplot2)
library(tidyverse)
library(gganimate)

#criando dataset
#Numeros absolutos
Capitals <- c("Belém", "Belo Horizonte", "Boa vista", "Brasília", "Fortaleza",
          "Goiânia", "Macapá", "Manaus", "Palmas", "Porto Velho", "Rio de Janeiro", "São Paulo",
          "Belém", "Belo Horizonte", "Boa vista", "Brasília", "Fortaleza",
          "Goiânia", "Macapá", "Manaus", "Palmas", "Porto Velho", "Rio de Janeiro", "São Paulo") 

sex = c("Women", "Women", "Women", "Women", "Women", "Women", "Women", "Women", "Women", "Women", "Women", "Women",
         "Men", "Men", "Men", "Men", "Men", "Men", "Men", "Men", "Men", "Men", "Men", "Men") 
per = c(59.09, 57.00, 60.68, 56.40, 51.72, 59.33, 60.65, 56.10, 58.58, 58.19, 58.44, 60.15,
        40.91, 43.00, 39.32, 43.60, 48.28, 40.67, 39.35, 43.90, 41.42, 41.81, 41.56, 39.85)

data_capitals <- data.frame(Capitals, sex, per)

# Posição dodge para colocar barras lado a lado
# Para label, dodge é especificado de forma diferente
data_capitals %>%
  ggplot(aes(x = Capitals, y = per, fill = sex)) + 
  scale_fill_manual(values = c("#737373", "#cb6ce6")) + ylim(0, 75) +
  geom_bar(stat = "identity", position="dodge") + 
  labs(y = "Percentage (%)", x = "Capitals") +
  theme_classic() + theme(legend.position="none")

#.png
#Abre
png("data_capitais_percent.png",height = 9, width = 17, 
    units = 'cm',res=600)
#Joga o gráfico
data_capitals %>%
  ggplot(aes(x = Capitals, y = per, fill = sex)) + 
  scale_fill_manual(values = c("#737373", "#cb6ce6")) + ylim(0, 75) +
  geom_bar(stat = "identity", position="dodge") + 
  labs(y = "Percentage (%)", x = "Capitals") +
  theme_classic() + theme(legend.position="none") + theme(axis.text.x = element_text(size = 5.5, color = "black"), 
                                                        axis.text.y = element_text(size = 7), 
                                                        axis.title = element_text(size = 7))
#grava e fecha
dev.off() 
getwd()
