# Supplementary material for: Epidemiological Surveillance Reveals the Rise and Establishment of the Omicron SARS-CoV-2 Variant in Brazil
Source: Viruses. 2023 Apr 20;15(4):1017. doi: 10.3390/v15041017 (PMC10145299; doi:10.3390/v15041017)
Supplement: Supplementary file 1 [file viruses-15-01017-s001.zip › File_S1/Figure S2/Figure S2A_data_areachart.txt]

SEM_EPI_DATASET	CONVERS�O SEMANA EPI	ANO	VARIANTE	Brasil
1	35	2021	NON-SGTF	100
1	35	2021	SGTF	0
2	36	2021	NON-SGTF	99,54545455
2	36	2021	SGTF	0,454545455
3	37	2021	NON-SGTF	100
3	37	2021	SGTF	0
4	38	2021	NON-SGTF	100
4	38	2021	SGTF	0
5	39	2021	NON-SGTF	99,37694704
5	39	2021	SGTF	0,62305296
6	40	2021	NON-SGTF	99,67741935
6	40	2021	SGTF	0,322580645
7	41	2021	NON-SGTF	100
7	41	2021	SGTF	0
8	42	2021	NON-SGTF	100
8	42	2021	SGTF	0
9	43	2021	NON-SGTF	97,56097561
9	43	2021	SGTF	2,43902439
10	44	2021	NON-SGTF	98,95833333
10	44	2021	SGTF	1,041666667
11	45	2021	NON-SGTF	99,52606635
11	45	2021	SGTF	0,473933649
12	46	2021	NON-SGTF	98,02631579
12	46	2021	SGTF	1,973684211
13	47	2021	NON-SGTF	99,44134078
13	47	2021	SGTF	0,558659218
14	48	2021	NON-SGTF	100
14	48	2021	SGTF	0
15	49	2021	NON-SGTF	99,18699187
15	49	2021	SGTF	0,81300813
16	50	2021	NON-SGTF	82,19895288
16	50	2021	SGTF	17,80104712
17	51	2021	NON-SGTF	23,21041215
17	51	2021	SGTF	76,78958785
18	52	2021	NON-SGTF	7,444359171
18	52	2021	SGTF	92,55564083
19	1	2022	NON-SGTF	1,423353067
19	1	2022	SGTF	98,57664693
20	2	2022	NON-SGTF	1,338971106
20	2	2022	SGTF	98,66102889
21	3	2022	NON-SGTF	0,912778905
21	3	2022	SGTF	99,0872211
22	4	2022	NON-SGTF	1,426907397
22	4	2022	SGTF	98,5730926
23	5	2022	NON-SGTF	1,197126895
23	5	2022	SGTF	98,8028731
24	6	2022	NON-SGTF	1,621621622
24	6	2022	SGTF	98,37837838
25	7	2022	NON-SGTF	1,636363636
25	7	2022	SGTF	98,36363636
26	8	2022	NON-SGTF	3,921568627
26	8	2022	SGTF	96,07843137
27	9	2022	NON-SGTF	3,973509934
27	9	2022	SGTF	96,02649007
