# Supplementary material for: Epidemiological Surveillance Reveals the Rise and Establishment of the Omicron SARS-CoV-2 Variant in Brazil
Source: Viruses. 2023 Apr 20;15(4):1017. doi: 10.3390/v15041017 (PMC10145299; doi:10.3390/v15041017)
Supplement: Supplementary file 1 [file viruses-15-01017-s001.zip › File_S1/Figure S2/Figure S2B_data_positive_rate.txt]

SEM_EPI_DATASET	CONVERSAO SEMANA EPI	ANO	Variante	Positivo	Total	Taxa de positivos
1	35	2021	NON-SGTF	605	7203	12,45252618
1	35	2021	SGTF	0	7203	12,45252618
2	36	2021	NON-SGTF	657	7522	13,87257618
2	36	2021	SGTF	3	7522	13,87257618
3	37	2021	NON-SGTF	783	8719	13,23142829
3	37	2021	SGTF	0	8719	13,23142829
4	38	2021	NON-SGTF	578	8332	12,13616678
4	38	2021	SGTF	0	8332	12,13616678
5	39	2021	NON-SGTF	319	6363	7,928422153
5	39	2021	SGTF	2	6363	7,928422153
6	40	2021	NON-SGTF	309	5922	8,689248895
6	40	2021	SGTF	1	5922	8,689248895
7	41	2021	NON-SGTF	226	5653	7,639188606
7	41	2021	SGTF	0	5653	7,639188606
8	42	2021	NON-SGTF	237	6205	6,16579682
8	42	2021	SGTF	0	6205	6,16579682
9	43	2021	NON-SGTF	240	6345	6,155103948
9	43	2021	SGTF	6	6345	6,155103948
10	44	2021	NON-SGTF	190	6431	5,212735982
10	44	2021	SGTF	2	6431	5,212735982
11	45	2021	NON-SGTF	210	7325	4,716631683
11	45	2021	SGTF	1	7325	4,716631683
12	46	2021	NON-SGTF	149	6601	4,604316547
12	46	2021	SGTF	3	6601	4,604316547
13	47	2021	NON-SGTF	178	7470	4,448458846
13	47	2021	SGTF	1	7470	4,448458846
14	48	2021	NON-SGTF	124	7169	3,634784766
14	48	2021	SGTF	0	7169	3,634784766
15	49	2021	NON-SGTF	122	7941	2,801152738
15	49	2021	SGTF	1	7941	2,801152738
16	50	2021	NON-SGTF	157	9072	3,494596505
16	50	2021	SGTF	34	9072	3,494596505
17	51	2021	NON-SGTF	107	9807	6,731034483
17	51	2021	SGTF	354	9807	6,731034483
18	52	2021	NON-SGTF	97	11237	14,82576229
18	52	2021	SGTF	1206	11237	14,82576229
19	1	2022	NON-SGTF	113	23918	38,6599125
19	1	2022	SGTF	7826	23918	38,6599125
20	2	2022	NON-SGTF	95	17342	49,38467646
20	2	2022	SGTF	7000	17342	49,38467646
21	3	2022	NON-SGTF	36	7760	60,05596362
21	3	2022	SGTF	3908	7760	60,05596362
22	4	2022	NON-SGTF	49	6594	61,43908232
22	4	2022	SGTF	3385	6594	61,43908232
23	5	2022	NON-SGTF	30	5644	53,77198464
23	5	2022	SGTF	2476	5644	53,77198464
24	6	2022	NON-SGTF	30	4858	47,45600873
24	6	2022	SGTF	1820	4858	47,45600873
25	7	2022	NON-SGTF	18	3849	38,90605124
25	7	2022	SGTF	1082	3849	38,90605124
26	8	2022	NON-SGTF	26	3280	28,26975477
26	8	2022	SGTF	637	3280	28,26975477
27	9	2022	NON-SGTF	12	2379	19,59054006
27	9	2022	SGTF	290	2379	19,59054006
