# Supplementary material for: Epidemiological Surveillance Reveals the Rise and Establishment of the Omicron SARS-CoV-2 Variant in Brazil
Source: Viruses. 2023 Apr 20;15(4):1017. doi: 10.3390/v15041017 (PMC10145299; doi:10.3390/v15041017)
Supplement: Supplementary file 1 [file viruses-15-01017-s001.zip › File_S1/Figure S2/Figure S2C_data_transition.txt]

SEM_EPI_DATASET	CONVERS�O SEMANA EPI	ANO	VARIANTE	Belem	Belo Horizonte	Boa vista	Brasilia	Fortaleza	Goiania	Macapa	Manaus	Palmas	Porto Velho	Rio de Janeiro	Sao Paulo
1	35	2021	NON-SGTF	100	100	0	100	100	100	0	100	100	100	100	100
1	35	2021	SGTF	0	0	0	0	0	0	0	0	0	0	0	0
2	36	2021	NON-SGTF	100	99,1643454	0	100	0	100	0	0	100	100	100	100
2	36	2021	SGTF	0	0,835654596	0	0	0	0	0	0	0	0	0	0
3	37	2021	NON-SGTF	100	100	100	100	0	100	0	100	100	100	100	100
3	37	2021	SGTF	0	0	0	0	0	0	0	0	0	0	0	0
4	38	2021	NON-SGTF	100	100	100	100	0	100	0	100	100	100	100	100
4	38	2021	SGTF	0	0	0	0	0	0	0	0	0	0	0	0
5	39	2021	NON-SGTF	100	98,95287958	100	100	0	100	0	0	100	100	100	100
5	39	2021	SGTF	0	1,047120419	0	0	0	0	0	0	0	0	0	0
6	40	2021	NON-SGTF	88,88888889	100	100	100	100	100	0	0	100	100	100	100
6	40	2021	SGTF	11,11111111	0	0	0	0	0	0	0	0	0	0	0
7	41	2021	NON-SGTF	100	100	0	100	0	100	100	100	100	100	100	100
7	41	2021	SGTF	0	0	0	0	0	0	0	0	0	0	0	0
8	42	2021	NON-SGTF	100	100	0	100	0	100	0	100	100	100	100	100
8	42	2021	SGTF	0	0	0	0	0	0	0	0	0	0	0	0
9	43	2021	NON-SGTF	100	97,05882353	0	100	0	100	0	0	100	100	100	92,30769231
9	43	2021	SGTF	0	2,941176471	0	0	0	0	0	0	0	0	0	7,692307692
10	44	2021	NON-SGTF	100	98,4	0	100	100	100	0	100	100	100	100	100
10	44	2021	SGTF	0	1,6	0	0	0	0	0	0	0	0	0	0
11	45	2021	NON-SGTF	100	99,39759036	100	100	100	100	100	100	100	100	100	100
11	45	2021	SGTF	0	0,602409639	0	0	0	0	0	0	0	0	0	0
12	46	2021	NON-SGTF	100	98,29059829	100	100	0	100	0	100	100	100	100	75
12	46	2021	SGTF	0	1,709401709	0	0	0	0	0	0	0	0	0	25
13	47	2021	NON-SGTF	100	99,20634921	0	100	100	100	100	100	100	100	100	100
13	47	2021	SGTF	0	0,793650794	0	0	0	0	0	0	0	0	0	0
14	48	2021	NON-SGTF	100	100	100	100	100	100	100	100	100	100	0	100
14	48	2021	SGTF	0	0	0	0	0	0	0	0	0	0	0	0
15	49	2021	NON-SGTF	100	98,57142857	0	100	0	0	100	0	100	100	0	0
15	49	2021	SGTF	0	1,428571429	0	0	0	0	0	0	0	0	0	0
16	50	2021	NON-SGTF	100	75,72815534	100	100	0	70	100	0	100	100	50	0
16	50	2021	SGTF	0	24,27184466	0	0	0	30	0	0	0	0	50	100
17	51	2021	NON-SGTF	100	16,66666667	0	40	0	12,5	100	0	94,11764706	88,88888889	0	0
17	51	2021	SGTF	0	83,33333333	0	60	0	87,5	0	0	5,882352941	11,11111111	100	100
18	52	2021	NON-SGTF	75	4,944029851	0	13,33333333	0	3,571428571	80	50	50	53,33333333	2	9,523809524
18	52	2021	SGTF	25	95,05597015	0	86,66666667	0	96,42857143	20	50	50	46,66666667	98	90,47619048
19	1	2022	NON-SGTF	26,66666667	1,228932584	8,695652174	1,351351351	0	1,89701897	31,57894737	7,692307692	13,7254902	2,083333333	0,519673348	1,03626943
19	1	2022	SGTF	73,33333333	98,77106742	91,30434783	98,64864865	100	98,10298103	68,42105263	92,30769231	86,2745098	97,91666667	99,48032665	98,96373057
20	2	2022	NON-SGTF	2,222222222	1,35391924	2,564102564	1,401869159	0,537634409	0,609756098	2,564102564	2,941176471	5,426356589	5,46875	0,864553314	0,322580645
20	2	2022	SGTF	97,77777778	98,64608076	97,43589744	98,59813084	99,46236559	99,3902439	97,43589744	97,05882353	94,57364341	94,53125	99,13544669	99,67741935
21	3	2022	NON-SGTF	0,995024876	0,898876404	0	5,172413793	0	0	2,4	1,098901099	2,272727273	0	0,523560209	0,214592275
21	3	2022	SGTF	99,00497512	99,1011236	100	94,82758621	100	100	97,6	98,9010989	97,72727273	100	99,47643979	99,78540773
22	4	2022	NON-SGTF	0,381679389	1,686615887	0	1,438848921	0	0	2,590673575	0	2,173913043	1,689189189	0	0,71942446
22	4	2022	SGTF	99,61832061	98,31338411	100	98,56115108	100	100	97,40932642	100	97,82608696	98,31081081	100	99,28057554
23	5	2022	NON-SGTF	0,546448087	1,115241636	0	6,153846154	0	0	3,636363636	0	0	1,470588235	0	2,247191011
23	5	2022	SGTF	99,45355191	98,88475836	100	93,84615385	100	100	96,36363636	100	100	98,52941176	100	97,75280899
24	6	2022	NON-SGTF	0	1,805555556	0	0	0	0	5	0	0	5,660377358	0	0
24	6	2022	SGTF	100	98,19444444	100	100	100	100	95	100	100	94,33962264	100	100
25	7	2022	NON-SGTF	0	1,626898048	0	0	0	1,136363636	0	0	0	3,703703704	0	3,125
25	7	2022	SGTF	100	98,37310195	0	100	0	98,86363636	100	100	100	96,2962963	100	96,875
26	8	2022	NON-SGTF	0	4,25170068	0	0	0	4,347826087	0	0	0	0	0	0
26	8	2022	SGTF	100	95,74829932	0	100	0	95,65217391	100	0	100	100	100	100
27	9	2022	NON-SGTF	0	3,94265233	0	0	0	8,333333333	0	0	0	0	0	0
27	9	2022	SGTF	100	96,05734767	0	0	100	91,66666667	0	0	100	100	0	100
