# Supplementary material for: Epidemiological Surveillance Reveals the Rise and Establishment of the Omicron SARS-CoV-2 Variant in Brazil
Source: Viruses. 2023 Apr 20;15(4):1017. doi: 10.3390/v15041017 (PMC10145299; doi:10.3390/v15041017)
Supplement: Supplementary file 1 [file viruses-15-01017-s001.zip › File_S2/alignment.fasta.treefile]

(hCoV-19/SaudiArabia/KFSHRC1/2021:0.0001668646,((((((((((((((((((((((((((((((((((((((((((((((((((((((((((((((((((((((((((((((((((((((((((((((((((((((((((((((((((((((((((((((((((((((hCoV-19/Romania/CJ_512132/2022:0.0000331374,hCoV-19/Romania/CJ_516047/2022:0.0001007343)77.7:0.0000331373,hCoV-19/Australia/ACT5197/2022:0.0000675576)0:0.0000009909,(((((hCoV-19/DRC/INRB-RDC-733/2022:0.0000341885,(hCoV-19/Chile/RM-65711/2022:0.0000009909,hCoV-19/Chile/RM-43580/2022:0.0000331374)98.3:0.0000314354)0:0.0000009909,hCoV-19/Lithuania/MR-LUHS-42-09/2022:0.0001022581)0:0.0000009909,hCoV-19/Ireland/G-NVRL-S22IRL00328931/2022:0.0003016903)0:0.0000009909,hCoV-19/USA/NC-CORVASEQ-UNC-5540/2022:0.0001005420)0:0.0000009909,((hCoV-19/Bangladesh/IEDCR-GSB01-339/2022:0.0001344209,(hCoV-19/Moldova/Nr-20381/2022:0.0000678720,hCoV-19/CzechRepublic/NRL_s4168/2022:0.0001352443)0:0.0000009909)0:0.0000009909,(hCoV-19/Ukraine/158/2022:0.0000342148,hCoV-19/Curacao/CW-RIVM-99715/2022:0.0001339592)0:0.0000009909)0:0.0000009909)0:0.0000009909)0:0.0000009909,(hCoV-19/Jamaica/JAM-UWIMicro-0764/2022:0.0000331374,hCoV-19/SriLanka/aicbu5006/2022:0.0000350694)0:0.0000009909)78.2:0.0000331373,((hCoV-19/Morocco/902/2022:0.0000009909,hCoV-19/Morocco/901/2022:0.0000009909)0:0.0000009909,(hCoV-19/Chile/AR-76649/2022:0.0001669528,hCoV-19/Curacao/CW-RIVM-103883/2022:0.0001669312)0:0.0000009909)79:0.0000331373)0:0.0000009909,(((((hCoV-19/Thailand/DMSc-10849/2022:0.0000331374,hCoV-19/Laos/LOMWRU-0156/2022:0.0001022930)0:0.0000009909,hCoV-19/Cambodia/233779/2022:0.0001004333)98:0.0000314152,hCoV-19/Estonia/RC0705111/2022:0.0000331374)0:0.0000009909,hCoV-19/Algeria/2691/2022:0.0001398946)0:0.0000009909,hCoV-19/Luxembourg/LNS0701828/2022:0.0001007635)0:0.0000009909)0:0.0000009909,(((hCoV-19/NorthMacedonia/IPH-MKD-149/2022:0.0001004523,hCoV-19/Finland/THL-202214692/2022:0.0002426942)0:0.0000009909,hCoV-19/Guadeloupe/IPP35230/2022:0.0001370470)0:0.0000009909,((hCoV-19/Bonaire/BQ-RIVM-101080/2022:0.0001335648,hCoV-19/Denmark/DCGC-458350/2022:0.0000331374)0:0.0000009909,(hCoV-19/Sweden/9540804776/2022:0.0001356261,hCoV-19/Mauritius/CERI-KRISP-K044661/2022:0.0001369611)0:0.0000009909)0:0.0000009909)0:0.0000009909)0:0.0000009909,(hCoV-19/BosniaandHerzegovina/AGC2375/2022:0.0001004452,hCoV-19/Guadeloupe/IPP23496/2022:0.0000331374)0:0.0000009909)0:0.0000009909,((((hCoV-19/Colombia/VAC-SYNLAB-1005832360/2022:0.0000353105,hCoV-19/Aruba/AW-RIVM-103965/2022:0.0001673274)0:0.0000009909,(hCoV-19/Argentina/INEI120633/2022:0.0002015225,hCoV-19/Kosovo/CO-00850_XXK000_1628_Gjak_04_2022/2022:0.0001674858)0:0.0000009909)0:0.0000009909,(((hCoV-19/Mexico/PUE_LANGEBIO_IMSS_6528/2022:0.0002709803,(hCoV-19/Algeria/20423/2022:0.0001051583,hCoV-19/Germany/BW-RKI-I-863744/2022:0.0001337055)75.3:0.0000331373)0:0.0000009909,(hCoV-19/Brazil/SP-IB_156545/2022:0.0000662776,hCoV-19/Brazil/SP-IB_158793/2022:0.0001006068)95.7:0.0001335784)0:0.0000009909,hCoV-19/CostaRica/INC-3694-749734/2022:0.0000009909)0:0.0000009909)0:0.0000009909,(hCoV-19/CzechRepublic/CSQ8074/2022:0.0001027950,hCoV-19/Brazil/MG-LBI1926/2022:0.0001835492)0:0.0000009909)91.6:0.0000331373)0:0.0000009909,((((((((((((hCoV-19/CostaRica/INC-4683-756257/2022:0.0000009909,hCoV-19/CostaRica/INC-4630-755890/2022:0.0000009909)0:0.0000009909,hCoV-19/CostaRica/INC-4679-756244/2022:0.0001669892)95:0.0001004495,hCoV-19/CostaRica/INC-4244-753676/2022:0.0001004932)0:0.0000009909,(hCoV-19/CostaRica/INC-4210-753351/2022:0.0000009909,(((hCoV-19/Guatemala/4599-LNS/2022:0.0001688363,hCoV-19/CostaRica/INC-4938-759109/2022:0.0001339556)0:0.0000009909,hCoV-19/Argentina/PAIS-E1069/2022:0.0000703327)86.3:0.0000331373,hCoV-19/CostaRica/INC-4045-752174/2022:0.0001004524)0:0.0000009909)0:0.0000009909)0:0.0000009909,hCoV-19/CostaRica/INC-5080-759174/2022:0.0001013053)43.9:0.0000328810,hCoV-19/Mexico/MIC_IBT_IMSS_7255/2022:0.0002026086)0:0.0000019954,(((hCoV-19/TrinidadandTobago/157469/2022:0.0001021958,(hCoV-19/TrinidadandTobago/153126/2022:0.0000344018,hCoV-19/TrinidadandTobago/130189/2022:0.0000009909)0:0.0000009909)0:0.0000009909,((hCoV-19/TrinidadandTobago/140751/2022:0.0001006480,(hCoV-19/TrinidadandTobago/148885/2022:0.0001069817,hCoV-19/TrinidadandTobago/155394/2022:0.0000009909)35.5:0.0000331373)88.3:0.0000662776,hCoV-19/TrinidadandTobago/142551/2022:0.0001337797)0:0.0000009909)0:0.0000009909,(hCoV-19/CostaRica/INC-3935-751593/2022:0.0001005797,hCoV-19/CostaRica/INC-4282-753841/2022:0.0000009909)86.3:0.0000331373)96.1:0.0001004349)0:0.0000009909,((hCoV-19/USA/WA-PHL-019959/2022:0.0001032083,hCoV-19/Mexico/CHP-INMEGEN-74-67/2022:0.0001344537)0:0.0000009909,((hCoV-19/Curacao/CW-RIVM-100445/2022:0.0000342218,hCoV-19/Bonaire/BQ-RIVM-101148/2022:0.0000342758)87.7:0.0000673675,hCoV-19/Mexico/TLA_InDRE_FB13865_E29316566584_S13192/2022:0.0001669890)75.6:0.0000331373)0:0.0000009909)0:0.0000009909,((hCoV-19/Austria/CeMM27799/2022:0.0000673073,hCoV-19/CostaRica/INC-4544-755579/2022:0.0001004427)0:0.0000009909,(hCoV-19/Mexico/CHP_InDRE_FB13617_E07316367961_S13095/2022:0.0000331374,hCoV-19/Mexico/SIN-SEARCH-122801/2022:0.0002367406)0:0.0000009909)0:0.0000009909)0:0.0000009909,((hCoV-19/Mexico/PUE_InDRE_FB14275_E21316893643_S13407/2022:0.0001005538,hCoV-19/Mexico/OAX_InDRE_FB14029_E20316723053_S13279/2022:0.0000331374)81.4:0.0000331373,hCoV-19/Panama/M246108-GMI/2022:0.0001004481)0:0.0000009909)0:0.0000009909,hCoV-19/Canada/BC-BCCDC-435424/2022:0.0002348523)70.5:0.0000331373,hCoV-19/Brazil/MG-LBI1929/2022:0.0002809906)0:0.0000009909)85.9:0.0000331373,hCoV-19/Brazil/MG-LBI1933/2022:0.0001559900)0:0.0000009909,((((hCoV-19/USA/MO-CDC-QDX37144403/2022:0.0000331374,((((((hCoV-19/Algeria/22459/2022:0.0002380297,hCoV-19/Australia/ACT6418/2022:0.0003780455)72.8:0.0000411535,hCoV-19/CostaRica/INC-4832-757969/2022:0.0002011056)96.6:0.0002655852,(hCoV-19/Brazil/MG-LBI1960/2022:0.0000385534,hCoV-19/Brazil/MG-LBI1965/2022:0.0000367240)95:0.0001637011)89.8:0.0001214614,hCoV-19/Georgia/Tb-sNGS5217/2022:0.0003182488)95.4:0.0001447637,((((((hCoV-19/Brazil/MG-LBI1887/2022:0.0001213504,(hCoV-19/Brazil/MG_LBI_1694/2022:0.0000393819,hCoV-19/Brazil/MG_LBI_1697/2022:0.0000343392)0:0.0000020247)0:0.0000009909,hCoV-19/Brazil/MG_LBI_1668/2022:0.0000351884)0:0.0000009909,hCoV-19/Brazil/MG_LBI_1687/2022:0.0000341470)79.8:0.0000331373,((((hCoV-19/Brazil/MG-LBI1916/2022:0.0000009909,hCoV-19/Brazil/MG-LBI1918/2022:0.0002516840)38.1:0.0000466053,hCoV-19/Brazil/MG_LBI_1695/2022:0.0002365279)0:0.0000009909,hCoV-19/Brazil/MG_LBI_1686/2022:0.0000009909)0:0.0000009909,(hCoV-19/Brazil/MG_LBI_1648/2022:0.0000354437,hCoV-19/Brazil/MG_LBI_1682/2022:0.0000009909)0:0.0000009909)0:0.0000009909)0:0.0000009909,(((((hCoV-19/Brazil/MG-LBI1930/2022:0.0001425648,hCoV-19/Brazil/MG_LBI_1665/2022:0.0000020594)76.8:0.0000426895,hCoV-19/Brazil/MG_LBI_1672/2022:0.0000009909)83.2:0.0000424941,(hCoV-19/Brazil/MG_LBI_1642/2022:0.0000009909,((hCoV-19/Brazil/MG_LBI_1657/2022:0.0001102027,hCoV-19/Brazil/MG_LBI_1691/2022:0.0001081015)0:0.0000021011,hCoV-19/Brazil/MG_LBI_1664/2022:0.0000009909)0:0.0000009909)0:0.0000009909)91.5:0.0000689448,(((((((hCoV-19/Brazil/MG_LBI_1640/2022:0.0000364239,hCoV-19/Brazil/MG_LBI_1699/2022:0.0000009909)0:0.0000009909,hCoV-19/Brazil/MG_LBI_1698/2022:0.0001077191)0:0.0000009909,hCoV-19/Brazil/MG_LBI_1676/2022:0.0000705129)0:0.0000009909,((hCoV-19/Brazil/MG_LBI_1649/2022:0.0001762736,hCoV-19/Brazil/MG_LBI_1684/2022:0.0000009909)100:0.0000318268,hCoV-19/Brazil/MG_LBI_1652/2022:0.0000009909)0:0.0000029691)0:0.0000326128,hCoV-19/Brazil/MG_LBI_1680/2022:0.0000363415)0:0.0000009909,hCoV-19/Brazil/MG_LBI_1656/2022:0.0000393680)0:0.0000009909,(((hCoV-19/Brazil/MG_LBI_1643/2022:0.0000009909,((((hCoV-19/Brazil/MG_LBI_1651/2022:0.0000009909,(hCoV-19/Brazil/MG_LBI_1681/2022:0.0000919499,hCoV-19/Brazil/MG_LBI_1689/2022:0.0000623252)0:0.0000009909)0:0.0000009909,hCoV-19/Brazil/MG_LBI_1690/2022:0.0000009909)0:0.0000009909,hCoV-19/Brazil/MG_LBI_1673/2022:0.0001160875)0:0.0000022127,hCoV-19/Brazil/MG_LBI_1666/2022:0.0000009909)0:0.0000034678)0:0.0000172329,((hCoV-19/Brazil/MG_LBI_1646/2022:0.0000009909,hCoV-19/Brazil/MG_LBI_1655/2022:0.0001159598)0:0.0000009909,hCoV-19/Brazil/MG_LBI_1650/2022:0.0000009909)81.7:0.0000355997)0:0.0000009909,(((hCoV-19/Brazil/MG_LBI_1667/2022:0.0000748115,hCoV-19/Brazil/MG_LBI_1674/2022:0.0000009909)0:0.0000009909,hCoV-19/Brazil/MG_LBI_1692/2022:0.0000747164)0:0.0000009909,hCoV-19/Brazil/MG_LBI_1683/2022:0.0000353498)87.6:0.0000353466)0:0.0000009909)0:0.0000009909)0:0.0000009909,(hCoV-19/Brazil/MG_LBI_1654/2022:0.0000370023,(hCoV-19/Brazil/MG_LBI_1661/2022:0.0000366686,hCoV-19/Brazil/MG_LBI_1677/2022:0.0000331374)40.8:0.0000331373)0:0.0000009909)92.1:0.0000331373)0:0.0000009909,(((hCoV-19/Brazil/MG-LBI1925/2022:0.0000447324,hCoV-19/Brazil/MG-LBI1961/2022:0.0000009909)93:0.0001186484,(hCoV-19/Brazil/MG-LBI1963/2022:0.0000009909,hCoV-19/Brazil/MG-LBI1967/2022:0.0000745676)92.2:0.0001111610)76:0.0000366269,(hCoV-19/Brazil/MG_LBI_1653/2022:0.0000754127,hCoV-19/Brazil/MG_LBI_1696/2022:0.0000331374)0:0.0000009909)0:0.0000009909)0:0.0000019954)0:0.0000024883,hCoV-19/Brazil/MG-LBI1894/2022:0.0001597583)0:0.0000009909)72:0.0000331373,hCoV-19/Brazil/MG-LBI1906/2022:0.0001581466)0:0.0000009909,(hCoV-19/Brazil/MG-LBI1896/2022:0.0000009909,hCoV-19/Brazil/MG-LBI1934/2022:0.0000519254)89.2:0.0000818603)0:0.0000302883,((hCoV-19/Brazil/MG-LBI1895/2022:0.0000409930,(hCoV-19/Brazil/MG-LBI1959/2022:0.0001152523,hCoV-19/Brazil/MG-LBI1964/2022:0.0000009909)0:0.0000009909)86:0.0000692828,(hCoV-19/Brazil/MG-LBI1935/2022:0.0000009909,hCoV-19/Brazil/MG-LBI1936/2022:0.0000400409)92.3:0.0000788125)0:0.0000009909)83.5:0.0000331373)0:0.0000009909,hCoV-19/Kazakhstan/523/2022:0.0000341875)0:0.0000009909,hCoV-19/CaboVerde/ST5969/2022:0.0000009909)0:0.0000009909,hCoV-19/Norway/22949/2022:0.0001679090)0:0.0000009909,(hCoV-19/USA/MA-CDC-QDX36112342/2022:0.0000662776,((((hCoV-19/Aruba/AW-RIVM-97439/2022:0.0000009909,hCoV-19/Aruba/AW-RIVM-97440/2022:0.0000009909)96.1:0.0001008914,hCoV-19/Bonaire/BQ-RIVM-101138/2022:0.0000331374)0:0.0000009909,hCoV-19/Bonaire/BQ-RIVM-101070/2022:0.0000009909)0:0.0000009909,hCoV-19/Bonaire/BQ-RIVM-103271/2022:0.0000009909)0:0.0000009909)83.3:0.0000331373)0:0.0000009909,hCoV-19/Thailand/NIC_NBI_18367/2022:0.0001362340)0:0.0000009909,(hCoV-19/Serbia/K672136-06/2022:0.0002014160,(hCoV-19/Suriname/SR-1040/2022:0.0000009909,hCoV-19/Suriname/SR-1050/2022:0.0000009909)81.2:0.0000662776)86.3:0.0000662776)88.5:0.0000275174,(((((((hCoV-19/Seychelles/F160462/2022:0.0001712903,hCoV-19/Montenegro/CO-00688_MNE000_1622362202/2022:0.0000331374)77.8:0.0000331373,hCoV-19/Guadeloupe/IPP27045/2022:0.0001005776)0:0.0000009909,hCoV-19/Ethiopia/ILRI_COVM02929/2022:0.0000662776)0:0.0000009909,(hCoV-19/Estonia/RC0507264/2022:0.0000009909,(hCoV-19/Singapore/5863/2022:0.0001004449,(hCoV-19/Kuwait/Jaber2220186651/2022:0.0000009909,hCoV-19/Kuwait/Jaber2220186661/2022:0.0000009909)97.9:0.0001715091)0:0.0000009909)0:0.0000009909)0:0.0000009909,(hCoV-19/Netherlands/NB-MVD-CWGS2201825/2022:0.0001005409,hCoV-19/Guadeloupe/IPP29831/2022:0.0000331374)0:0.0000009909)0:0.0000009909,hCoV-19/Guadeloupe/CERBAHC-03934865/2022:0.0001014136)0:0.0000009909,(hCoV-19/Paraguay/451753/2022:0.0001692042,hCoV-19/Brazil/MG-LBI1919/2022:0.0001195955)0:0.0000009909)84.5:0.0000331373)0:0.0000009909,hCoV-19/Slovenia/187491/2022:0.0002011298)83.6:0.0000334205,((hCoV-19/Mexico/OAX-INMEGEN-70-127/2022:0.0001345943,((((hCoV-19/Brazil/SP-NVBS17266GENOV829091358377/2022:0.0000662776,hCoV-19/TrinidadandTobago/145528/2022:0.0002009322)0:0.0000009909,(((((hCoV-19/Philippines/PH-PGCMIN135/2022:0.0001005207,hCoV-19/SaintLucia/146110/2022:0.0001005176)0:0.0000009909,hCoV-19/SaintLucia/146080/2022:0.0000662776)0:0.0000009909,hCoV-19/Mexico/PUE_InDRE_FB15339_E21917174328_S13782/2022:0.0002008321)77.3:0.0000331373,(hCoV-19/Brazil/DF-NVBS18415GENOV829203182708/2022:0.0000662776,hCoV-19/Guatemala/5192-LNS/2022:0.0001338724)0:0.0000009909)43.2:0.0000331373,hCoV-19/Mexico/NAY_InDRE_FB15912_E18317254959_S13854/2022:0.0000662776)0:0.0000009909)80.3:0.0000331373,(((hCoV-19/Zambia/CHAZ-CHS2026/2022:0.0001014048,hCoV-19/Zambia/CHAZ-CHS2084/2022:0.0001691022)0:0.0000009909,(hCoV-19/Zambia/CHAZ-CHS2034/2022:0.0000009909,hCoV-19/Zambia/CHAZ-CHS2033/2022:0.0000009909)96:0.0000674805)0:0.0000009909,hCoV-19/Israel/CVL-9002070/2022:0.0000349584)86:0.0000331373)0:0.0000009909,((hCoV-19/Egypt/CPHL-21874/2022:0.0001022337,hCoV-19/Chile/RM-42707/2022:0.0001678222)76.5:0.0000331373,(hCoV-19/Zambia/CHAZ-CHS1782/2022:0.0001375176,(hCoV-19/Zambia/CHAZ-CHS1813/2022:0.0000009909,hCoV-19/Zambia/CHAZ-CHS1979/2022:0.0000009909)76.9:0.0000331373)78.3:0.0000331373)0:0.0000009909)0:0.0000009909)86.2:0.0000331373,((((hCoV-19/Pakistan/NIH-B48-GOV-S6/2022:0.0002062014,(hCoV-19/Paraguay/465368/2022:0.0001501997,hCoV-19/Paraguay/457113/2022:0.0000009909)98.7:0.0001859523)0:0.0000019954,(hCoV-19/Austria/LB-R00087-S216/2022:0.0000331374,hCoV-19/Norway/24698/2022:0.0000331374)79.6:0.0000331373)0:0.0000009909,(hCoV-19/Brazil/SC-FIOCRUZ-13651/2022:0.0000662776,(hCoV-19/Brazil/MG-LBI1915/2022:0.0001177179,hCoV-19/Brazil/MG-LBI1962/2022:0.0001138764)0:0.0000009909)88.5:0.0000332743)68.7:0.0000331373,((hCoV-19/SriLanka/aicbu5136/2022:0.0000009909,((hCoV-19/Brazil/MG_LBI_1663/2022:0.0000731920,hCoV-19/Brazil/MG_LBI_1675/2022:0.0000009909)86.7:0.0000354649,hCoV-19/Brazil/MG_LBI_1693/2022:0.0000009909)84.3:0.0000344964)86.1:0.0000331373,((hCoV-19/Brazil/MG-LBI1908/2022:0.0001213461,hCoV-19/Brazil/MG-LBI1966/2022:0.0002677017)0:0.0000009909,(((hCoV-19/Brazil/MG_LBI_1641/2022:0.0001981441,((hCoV-19/Brazil/MG_LBI_1658/2022:0.0001630301,hCoV-19/Brazil/MG_LBI_1669/2022:0.0000395634)0:0.0000019954,hCoV-19/Brazil/MG_LBI_1660/2022:0.0000009909)96.4:0.0001898221)27.3:0.0000376189,hCoV-19/Brazil/MG_LBI_1679/2022:0.0000009909)0:0.0000009909,hCoV-19/Brazil/MG_LBI_1688/2022:0.0003159681)0:0.0000009909)0:0.0000009909)0:0.0000019953)100:0.0000313154)0:0.0000019954)0:0.0000021611,(((((((((((hCoV-19/Curacao/CW-RIVM-96577/2022:0.0001000688,hCoV-19/Curacao/CW-RIVM-101608/2022:0.0000338523)96.8:0.0001675440,(hCoV-19/USA/ME-Broad-CRSP_LDTD5UUHQ3E7VYCZ/2022:0.0000677088,hCoV-19/Thailand/DMSc-09518/2022:0.0000331374)81.7:0.0000324119)0:0.0000020147,(hCoV-19/Australia/VIC55655/2022:0.0000688034,hCoV-19/India/RJ-SMS-ICMR-INSACOG-TS-13079/2022:0.0000673355)0:0.0000009909)0:0.0000009909,(((hCoV-19/Cambodia/g0513168/2022:0.0001034141,hCoV-19/USA/MD-IGS-062209001317A/2022:0.0001006073)88.3:0.0000662776,hCoV-19/NewZealand/22CH4715/2022:0.0000675987)0:0.0000009909,((hCoV-19/Palau/PW-H2210826/2022:0.0000662776,hCoV-19/Canada/BC-BCCDC-441050/2022:0.0001676551)0:0.0000009909,(hCoV-19/NewZealand/22CV3598/2022:0.0000341744,hCoV-19/NewZealand/22CH3356/2022:0.0001711244)0:0.0000009909)0:0.0000009909)0:0.0000009909)0:0.0000009909,(((((hCoV-19/Aruba/AW-RIVM-97419/2022:0.0001007855,hCoV-19/SouthKorea/KDCA43083/2022:0.0002043398)0:0.0000009909,hCoV-19/USA/ND-NDDH-13562/2022:0.0000679503)0:0.0000009909,hCoV-19/USA/NY-CDC-QDX35777299/2022:0.0001004323)0:0.0000009909,((hCoV-19/Brunei/9822011085/2022:0.0000009909,hCoV-19/Ecuador/NIC-INSPI-114209/2022:0.0001368069)0:0.0000009909,hCoV-19/Nepal/EPN-B1536/2022:0.0000331374)0:0.0000009909)0:0.0000009909,(hCoV-19/Estonia/RC0698680/2022:0.0001004861,hCoV-19/Vietnam/06144/2022:0.0000662776)0:0.0000009909)0:0.0000009909)0:0.0000009909,((hCoV-19/India/RJ-SMS-ICMR-INSACOG-TS-9271/2022:0.0000331374,hCoV-19/Australia/SA150340/2022:0.0001674259)0:0.0000009909,(hCoV-19/Maldives/MAV164509/2022:0.0000341484,hCoV-19/India/DL-ILBS-WGS4442/2022:0.0000662776)78.7:0.0000331373)0:0.0000009909)0:0.0000009909,((((hCoV-19/Malaysia/UNIMAS-B17581/2022:0.0001014436,(((((hCoV-19/USA/ID-IBL-813575/2022:0.0000682296,(hCoV-19/USA/TX-HMH-M-98514/2022:0.0002354793,hCoV-19/Russia/SPE-RII-MH70508S/2022:0.0002790220)0:0.0000020110)92.2:0.0000662776,hCoV-19/Canada/MB-CPL-464258/2022:0.0002013808)0:0.0000009909,(((((hCoV-19/Israel/SMC-7073918/2022:0.0000674098,(hCoV-19/Ecuador/USFQ-3348/2022:0.0000009909,hCoV-19/Guam/GU-H2212868/2022:0.0001006912)93.4:0.0000662776)0:0.0000009909,((hCoV-19/Canada/MB-CPL-442914/2022:0.0001004685,hCoV-19/Canada/AB-ABPHL-70713/2022:0.0000672899)0:0.0000009909,hCoV-19/Peru/LIM-INS-18631/2022:0.0000331374)0:0.0000009909)0:0.0000009909,(hCoV-19/USA/RI-CDC-LC0755951/2022:0.0001004612,hCoV-19/Mexico/SIN_InDRE_FB15198_E25317148778_S13743/2022:0.0001004528)0:0.0000009909)0:0.0000009909,hCoV-19/Aruba/AW-RIVM-103967/2022:0.0000662776)86.5:0.0000331373,((hCoV-19/Ecuador/USFQ-3433/2022:0.0000009909,(hCoV-19/Ecuador/NIC-INSPI-419502/2022:0.0000675574,hCoV-19/Luxembourg/LNS8266375/2022:0.0002704200)0:0.0000019954)0:0.0000648319,hCoV-19/Canada/AB-ABPHL-69482/2022:0.0000331374)89.4:0.0000662776)0:0.0000009909)77.6:0.0000331373,hCoV-19/NewZealand/22CH6011/2022:0.0001678871)79.2:0.0000331373,hCoV-19/USA/MO-CDC-QDX37663821/2022:0.0001341892)78.5:0.0000331373)0:0.0000009909,(((hCoV-19/Australia/SA281640/2022:0.0000331374,hCoV-19/Australia/QLD0x00F4C7/2022:0.0000009909)83.6:0.0000331373,hCoV-19/NewZealand/22CH4402/2022:0.0000009909)85.3:0.0000331373,(hCoV-19/Kuwait/Jaber2220124569/2022:0.0000009909,hCoV-19/Greece/26889/2022:0.0002712030)85.8:0.0000331373)0:0.0000009909)0:0.0000009909,(((hCoV-19/Guatemala/4551-LNS/2022:0.0000331374,(hCoV-19/Mexico/QUE_InDRE_FB14263_E22316917098_S13398/2022:0.0002344455,hCoV-19/Guatemala/4945-LNS/2022:0.0000677816)0:0.0000009909)0:0.0000009909,(hCoV-19/Bangladesh/icddrb-GSB-03-216/2022:0.0000662776,hCoV-19/Latvia/2206039383/2022:0.0001004798)0:0.0000009909)91.9:0.0000331373,(hCoV-19/Liechtenstein/FL-Risch-2240400102/2022:0.0000348285,hCoV-19/USA/DE-DHSS-B1181914/2022:0.0000680577)0:0.0000009909)0:0.0000009909)0:0.0000009909,(((hCoV-19/Mexico/QUE_InDRE_FB13916_E_S13257/2022:0.0000281632,hCoV-19/Mexico/ZAC_InDRE_FB13975_E32316656052_S13473/2022:0.0000146621)89.5:0.0000918691,hCoV-19/Canada/QC-L00460435001/2022:0.0000331374)96.2:0.0001339589,hCoV-19/Canada/SK-NML-406022/2022:0.0002680507)0:0.0000009909)0:0.0000009909)0:0.0000009909,((hCoV-19/USA/AZ-TG1360650/2022:0.0001804113,((hCoV-19/Belgium/ULG-25370/2022:0.0000009909,(hCoV-19/Canada/NL-PHML-421249/2022:0.0001037870,hCoV-19/Curacao/CW-RIVM-102741/2022:0.0002037027)33.7:0.0000331373)0:0.0000009909,((hCoV-19/Maldives/MAV192025/2022:0.0000688469,hCoV-19/Kuwait/Jaber2220196708/2022:0.0001761571)0:0.0000009909,hCoV-19/DRC/INRB-RDC-761/2022:0.0001400051)0:0.0000009909)0:0.0000009909)83.4:0.0000331373,hCoV-19/Malaysia/IMR_OS1346/2022:0.0000331374)0:0.0000009909)0:0.0000009909,((hCoV-19/India/RJ-SMS-ICMR-INSACOG-TS-13280/2022:0.0000675405,hCoV-19/Panama/SEQ1149-GMI/2022:0.0001339377)0:0.0000009909,(hCoV-19/Cambodia/22-2204081532/2022:0.0002348990,hCoV-19/Thailand/DMSc-10937/2022:0.0001351493)92.2:0.0001005075)0:0.0000009909)0:0.0000009909,((hCoV-19/Maldives/MAV185910/2022:0.0001692313,hCoV-19/Maldives/MAV165028/2022:0.0000675437)0:0.0000009909,hCoV-19/India/RJ-SMS-ICMR-INSACOG-TS-9608/2022:0.0000331374)0:0.0000009909)0:0.0000009909,((hCoV-19/Nepal/NPHL-S-1536/2022:0.0001013105,hCoV-19/Nepal/NPHL-S-1550/2022:0.0002992417)74.6:0.0000331373,((hCoV-19/India/TN-CDFD-J-1471/2022:0.0001370701,hCoV-19/Cambodia/2213552/2022:0.0001676081)0:0.0000009909,(hCoV-19/Mauritius/CERI-KRISP-K044573/2022:0.0001288332,hCoV-19/NewZealand/22CV6885/2022:0.0000345258)75.3:0.0000416801)0:0.0000009909)85:0.0000331373)82.4:0.0000327617)47.4:0.0000220152,hCoV-19/Brazil/MG-LBI1897/2022:0.0001172415)0:0.0000023961,(hCoV-19/Brazil/un-NVBS19328GENOV45619172755/2022:0.0002351428,(hCoV-19/Georgia/Tb-sNGS5178/2022:0.0000331374,hCoV-19/Georgia/Tb-sNGS5213/2022:0.0000331374)96.1:0.0001354941)74.4:0.0000331373)0:0.0000020566,(((hCoV-19/Bonaire/BQ-RIVM-102229/2022:0.0001674020,(hCoV-19/Canada/MB-CPL-414305/2022:0.0000331374,hCoV-19/Canada/MB-CPL-411217/2022:0.0000009909)86.1:0.0000331373)0:0.0000009909,((hCoV-19/Guatemala/4728-LNS/2022:0.0000331374,hCoV-19/Guatemala/4787-LNS/2022:0.0001010354)88:0.0000674879,hCoV-19/Argentina/PAIS-G1039/2022:0.0001368282)0:0.0000009909)78:0.0000331373,hCoV-19/Algeria/18684/2022:0.0000009909)85.6:0.0000331373)0:0.0000056885,((hCoV-19/Mauritius/CERI-KRISP-K037795/2022:0.0001426045,((hCoV-19/Nepal/NPHL-S-1519/2022:0.0000994208,hCoV-19/Nepal/NPHL-S-1633/2022:0.0005700542)0:0.0000009909,(hCoV-19/Nepal/NPHL-S-1624/2022:0.0000994208,hCoV-19/Nepal/NPHL-S-1645/2022:0.0003764145)0:0.0000009909)90.9:0.0000661802)0:0.0000019954,hCoV-19/Nepal/NPHL-S-1543/2022:0.0000662776)91.5:0.0000662776)0:0.0000009909,hCoV-19/Jamaica/JAM-UWIMicro-0963/2022:0.0000673346)0:0.0000010955,(hCoV-19/USA/DE-DHSS-B1191125/2022:0.0001021527,hCoV-19/Kazakhstan/499/2022:0.0000662776)76.9:0.0000331373)0:0.0000099228,(((((hCoV-19/NewZealand/22CH2169/2022:0.0000358080,hCoV-19/NewZealand/22CH2098/2022:0.0000345942)80.7:0.0000342457,(hCoV-19/NewZealand/22CV1862/2022:0.0000353435,((hCoV-19/NewZealand/22CV1104/2022:0.0000009909,(hCoV-19/Colombia/VAC-FVL-94411081/2022:0.0002428454,hCoV-19/Cyprus/CING_59_2403_Li/2022:0.0000331374)64:0.0000304616)0:0.0000009909,hCoV-19/NewZealand/22CV1790/2022:0.0000009909)0:0.0000009909)0:0.0000009909)0:0.0000009909,(((hCoV-19/NewZealand/22MV1887/2022:0.0000355869,hCoV-19/NewZealand/22CV3685/2022:0.0001706122)0:0.0000009909,((hCoV-19/NewZealand/22CV3697/2022:0.0000681927,hCoV-19/NewZealand/22CV4115/2022:0.0002057028)77.5:0.0000342350,hCoV-19/NewZealand/22CV3509/2022:0.0000681797)0:0.0000009909)0:0.0000009909,((hCoV-19/NewZealand/22CH3963/2022:0.0001074356,hCoV-19/NewZealand/22CV6668/2022:0.0000009909)0:0.0000009909,hCoV-19/NewZealand/22CH4191/2022:0.0000009909)98.1:0.0001339177)0:0.0000009909)0:0.0000009909,(((hCoV-19/NewZealand/22CH2852/2022:0.0000342362,(hCoV-19/NewZealand/22CH3701/2022:0.0001337098,(hCoV-19/NewZealand/22CH4412/2022:0.0000662776,hCoV-19/NewZealand/22CH6316/2022:0.0001004781)0:0.0000009909)78.7:0.0000331373)81.7:0.0000331373,hCoV-19/NewZealand/22CV1567/2022:0.0000009909)84.8:0.0000331373,hCoV-19/NewZealand/22CV5396/2022:0.0000662776)0:0.0000009909)0:0.0000009909,((hCoV-19/NewZealand/22CV4473/2022:0.0000341779,hCoV-19/NewZealand/22CV4654/2022:0.0000681828)0:0.0000009909,hCoV-19/NewZealand/22CH5184/2022:0.0001012405)83.5:0.0000331373)85.7:0.0000331373)0:0.0000022551,hCoV-19/Mozambique/INS-PIH0010289/2022:0.0000331374)0:0.0000085720,((((((((hCoV-19/Curacao/CW-RIVM-102252/2022:0.0000331374,hCoV-19/Curacao/CW-RIVM-99727/2022:0.0000331374)0:0.0000009909,((hCoV-19/Curacao/CW-RIVM-93033/2022:0.0000009909,hCoV-19/Curacao/CW-RIVM-99721/2022:0.0000009909)0:0.0000009909,(hCoV-19/Curacao/CW-RIVM-97671/2022:0.0000673818,hCoV-19/Curacao/CW-RIVM-100460/2022:0.0000673983)0:0.0000009909)93:0.0000331373)0:0.0000009909,hCoV-19/Aruba/AW-RIVM-94725/2022:0.0000009909)0:0.0000009909,(hCoV-19/Curacao/CW-RIVM-101101/2022:0.0001009846,hCoV-19/Bonaire/BQ-RIVM-99709/2022:0.0000331374)0:0.0000009909)0:0.0000009909,(((hCoV-19/Curacao/CW-RIVM-94590/2022:0.0000000000,hCoV-19/Bonaire/BQ-RIVM-94719/2022:0.0000000000):0.0000000000,hCoV-19/Curacao/CW-RIVM-94580/2022:0.0000000000):0.0000000000,hCoV-19/Curacao/CW-RIVM-94596/2022:0.0000000000):0.0000009909)0:0.0000009909,(((hCoV-19/Curacao/CW-RIVM-97661/2022:0.0001010859,hCoV-19/Aruba/AW-RIVM-97441/2022:0.0001685220)0:0.0000009909,hCoV-19/Aruba/AW-RIVM-97444/2022:0.0000331374)0:0.0000009909,hCoV-19/Aruba/AW-RIVM-97437/2022:0.0000009909)0:0.0000009909)0:0.0000009909,hCoV-19/Suriname/SR-1045/2022:0.0001340961)77.9:0.0000331373,hCoV-19/Argentina/PAIS-J00208/2022:0.0002114103)75.4:0.0000331373)0:0.0000009909,hCoV-19/Indonesia/JK-CW62-0878/2022:0.0002031520)0:0.0000017931,(((hCoV-19/Uganda/UG1285/2022:0.0001340830,((((hCoV-19/Uganda/460/2022:0.0000009909,hCoV-19/Uganda/463/2022:0.0000009909)0:0.0000009909,hCoV-19/Uganda/461/2022:0.0000009909)86.4:0.0000679055,hCoV-19/Uganda/462/2022:0.0002395214)0:0.0000009909,(hCoV-19/Uganda/470/2022:0.0000009909,hCoV-19/Uganda/488/2022:0.0000009909)99:0.0001681751)0:0.0000009909)91.7:0.0000662776,hCoV-19/Curacao/CW-RIVM-103874/2022:0.0001005314)0:0.0000009909,((hCoV-19/Australia/QLD0x00FC78/2022:0.0000331374,hCoV-19/NewZealand/22CH5801/2022:0.0000655175)0:0.0000019954,hCoV-19/Australia/SA357583/2022:0.0001680680)94.1:0.0001004445)83.2:0.0000331373)0:0.0000011065,(((hCoV-19/TrinidadandTobago/150401/2022:0.0000009909,hCoV-19/TrinidadandTobago/157327/2022:0.0001019678)0:0.0000009909,(hCoV-19/TrinidadandTobago/166439/2022:0.0000662776,hCoV-19/TrinidadandTobago/142948/2022:0.0002349660)0:0.0000009909)0:0.0000009909,(hCoV-19/TrinidadandTobago/155248/2022:0.0000718258,hCoV-19/TrinidadandTobago/144026/2022:0.0000662776)93.8:0.0001004884)87:0.0000331373)0:0.0000011531,(((hCoV-19/USA/NM-CDC-QDX36806713/2022:0.0000331374,hCoV-19/Austria/CeMM31388/2022:0.0003019657)0:0.0000009909,((hCoV-19/Mexico/AGU_ISSEA_Lesp-17707-S34/2022:0.0001031338,hCoV-19/Mexico/CHH_InDRE_FB14459_E08316942613_S13508/2022:0.0000662776)44.4:0.0000331373,hCoV-19/Mexico/SON-SEARCH-122777/2022:0.0001344326)0:0.0000009909)80.4:0.0000331373,(hCoV-19/SriLanka/aicbu5474/2022:0.0000682990,hCoV-19/USA/DE-DHSS-B1198309/2022:0.0000914637)78.6:0.0000457034)79.4:0.0000331373)0:0.0000009909,(((hCoV-19/Guatemala/38544-LNS/2022:0.0000718590,hCoV-19/Vietnam/BMH-300422-sample33/2022:0.0000682250)74.5:0.0000675652,hCoV-19/DominicanRepublic/2014124-LNSPDD/2022:0.0002369620)0:0.0000009909,(hCoV-19/Mexico/CHP_InDRE_FB14000_E07316696555_S13272/2022:0.0000331374,hCoV-19/Zambia/CHAZ-CHS1625/2022:0.0000009909)0:0.0000009909)88.8:0.0000331373)0:0.0000009909,hCoV-19/Spain/CT-HUVH-E12306/2022:0.0000341349)0:0.0000009909,hCoV-19/Andorra/AND-261_221381273401-GC/2022:0.0001023097)0:0.0000009909,hCoV-19/Mexico/BCN_IBT_IMSS_7798/2022:0.0002007913)0:0.0000009909,(hCoV-19/Paraguay/450372/2022:0.0001015921,hCoV-19/Belize/CML-515/2022:0.0001043158)77.6:0.0000331373)0:0.0000026668,(hCoV-19/Germany/NW-RKI-I-799252/2022:0.0002009719,hCoV-19/Aruba/AW-RIVM-97425/2022:0.0000676353)77.7:0.0000331373)0:0.0000019856,hCoV-19/Kenya/SS8370/2022:0.0001029029)0:0.0000009909,hCoV-19/Bonaire/BQ-RIVM-100082/2022:0.0001005487)0:0.0000009909,hCoV-19/SouthAfrica/NICD-N35080/2022:0.0000673219)0:0.0000009909,hCoV-19/USA/TN-CDC-QDX36219174/2022:0.0000662776)0:0.0000009909,hCoV-19/Malaysia/COVGEN0437/2022:0.0000683124)0:0.0000009909,hCoV-19/SouthAfrica/NICD-N39458/2022:0.0002007963)0:0.0000009909,hCoV-19/CaboVerde/SL-AG0005/2022:0.0001368459)0:0.0000009909,hCoV-19/Qatar/DA-USAFSAM-S14059/2022:0.0000704280)0:0.0000009909,hCoV-19/Georgia/Tb-sNGS3773/2022:0.0000347751)0:0.0000009909,(hCoV-19/Tunisia/11279/2022:0.0000662776,hCoV-19/Tunisia/11275/2022:0.0002007424)76.7:0.0000331373)0:0.0000009909,hCoV-19/Pakistan/NIH-B50-GOV-S9/2022:0.0000687315)0:0.0000009909,(hCoV-19/Niger/CE-OIM_606/2022:0.0000009909,hCoV-19/Cambodia/934970/2022:0.0000673000)85.2:0.0000331373)0:0.0000009909,hCoV-19/Qatar/DA-USAFSAM-S14062/2022:0.0000682393)0:0.0000009909,((hCoV-19/Colombia/DC-IAVH-VG-18793/2022:0.0000662776,hCoV-19/Colombia/DC-INS-VG-18923/2022:0.0000356338)88.8:0.0000662776,(hCoV-19/NewZealand/22CV4859/2022:0.0000662776,hCoV-19/NewZealand/22CV5432/2022:0.0000009909)83.5:0.0000662776)75.9:0.0000331373)0:0.0000009909,hCoV-19/Kazakhstan/SEV-NRL-S1745/2022:0.0000662776)0:0.0000009909,hCoV-19/Nepal/NPHL-S-1085/2022:0.0000009909)0:0.0000009909,hCoV-19/Algeria/12614/2022:0.0000347654)0:0.0000009909,hCoV-19/Luxembourg/LNS3398206/2022:0.0000009909)0:0.0000009909,((hCoV-19/Laos/LOMWRU-0186/2022:0.0000342893,hCoV-19/Laos/LOMWRU-0111/2022:0.0000009909)0:0.0000009909,hCoV-19/Laos/LOMWRU-0314/2022:0.0000331374)85.9:0.0000331373)0:0.0000009909,((hCoV-19/Germany/BY-RKI-I-784461/2022:0.0001676278,hCoV-19/Romania/SC031527/2022:0.0000675058)74.8:0.0000331373,hCoV-19/Turkey/HSGM-GS5093/2022:0.0003575664)89.8:0.0000792848)0:0.0000009909,(hCoV-19/Japan/PG-234446/2022:0.0001005220,hCoV-19/Vietnam/NHTD-OUCRU3044/2022:0.0001350985)76.2:0.0000331373)0:0.0000009909,(hCoV-19/Taiwan/TSGH-69/2022:0.0000662776,hCoV-19/USA/GA-CDC-ASC210721478/2022:0.0000331374)93.8:0.0001004597)0:0.0000009909,(hCoV-19/Serbia/K916230-05/2022:0.0001672235,hCoV-19/England/LSPA-3BE85FC/2022:0.0000009909)77.2:0.0000331373)0:0.0000009909,hCoV-19/Netherlands/GE-RIVM-100132/2022:0.0001004384)0:0.0000009909,hCoV-19/Cyprus/CING_15_0802_Li/2022:0.0000352092)0:0.0000009909,hCoV-19/Georgia/Tb-sNGS4946/2022:0.0000347388)0:0.0000009909,(hCoV-19/Singapore/5394/2022:0.0000885966,hCoV-19/Algeria/12601/2022:0.0000353090)78.9:0.0000446287)0:0.0000009909,hCoV-19/Australia/NSW-ICPMR-23553/2022:0.0000009909)0:0.0000009909,((hCoV-19/Algeria/25598/2022:0.0001726962,hCoV-19/USA/UT-UPHL-220525725342/2022:0.0001340042)73.9:0.0000331373,hCoV-19/Jordan/Biolab0697/2022:0.0001343368)75.1:0.0000331373)0:0.0000009909,((((((hCoV-19/Oman/5222340/2022:0.0001005006,hCoV-19/Oman/5222320/2022:0.0000009909)83.3:0.0000662776,(hCoV-19/Portugal/PT36157/2022:0.0000331374,hCoV-19/CaboVerde/ST5984/2022:0.0002313793)88:0.0000755805)0:0.0000009909,(hCoV-19/MarshallIslands/MH-H2210100/2022:0.0000662776,(hCoV-19/Kenya/SS6312/2022:0.0001093953,hCoV-19/Maldives/MAV186020/2022:0.0001380370)0:0.0000026813)0:0.0000009909)0:0.0000024623,(hCoV-19/Germany/BW-RKI-I-696470/2022:0.0000331374,hCoV-19/Brazil/MG-LBI1910/2022:0.0001578105)0:0.0000009909)100:0.0000019954,(hCoV-19/Brazil/MG-LBI1890/2022:0.0000444947,hCoV-19/Brazil/MG-LBI1893/2022:0.0000429821)80.4:0.0000427790)0:0.0000009909,hCoV-19/Brazil/MG-LBI1927/2022:0.0000901520)0:0.0000301848)0:0.0000009909,((((((((((((hCoV-19/Bonaire/BQ-RIVM-97633/2022:0.0000009909,hCoV-19/Bonaire/BQ-RIVM-97625/2022:0.0000009909)74.3:0.0000331373,hCoV-19/Colombia/ANT-LDSP2794/2022:0.0001039618)0:0.0000009909,((((hCoV-19/Bonaire/BQ-RIVM-96558/2022:0.0000009909,hCoV-19/Bonaire/BQ-RIVM-100089/2022:0.0000331374)98.3:0.0001670984,hCoV-19/Qatar/DA-USAFSAM-S17137/2022:0.0001006011)78.4:0.0000331373,(hCoV-19/Peru/LIM-INS-16758/2022:0.0001007952,hCoV-19/Bonaire/BQ-RIVM-96567/2022:0.0001692177)0:0.0000009909)0:0.0000009909,((hCoV-19/Algeria/3010/2022:0.0000009909,(hCoV-19/France/ARA-HCL022061451001/2022:0.0001352998,hCoV-19/Chile/RM-PUC_MVL_2712/2022:0.0000662776)0:0.0000009909)0:0.0000009909,hCoV-19/Austria/LB-R00068-S369/2022:0.0000680375)0:0.0000009909)0:0.0000009909)77.3:0.0000331373,(hCoV-19/Finland/THL-202208461/2022:0.0000662776,hCoV-19/Portugal/PT30033/2022:0.0001337217)86:0.0000662776)0:0.0000009909,((hCoV-19/BosniaandHerzegovina/AGCK1844/2022:0.0003949237,hCoV-19/Latvia/763152/2022:0.0001013089)0:0.0000019954,hCoV-19/Bangladesh/icddrb-GSB15-213/2022:0.0001339011)84.7:0.0000331373)0:0.0000009909,((((((hCoV-19/NorthMacedonia/IPH-MKD-5598/2022:0.0002008715,hCoV-19/Finland/THL-202212952/2022:0.0001674180)77.5:0.0000331373,hCoV-19/HongKong/HK-HKPU-PUU037169652/2022:0.0000662776)0:0.0000009909,((hCoV-19/Curacao/CW-RIVM-98408/2022:0.0001004501,(hCoV-19/Norway/OUS-23772/2022:0.0001004363,(hCoV-19/Sweden/1596241263/2022:0.0000662776,hCoV-19/Croatia/37360/2022:0.0000673013)0:0.0000009909)86.3:0.0000331373)0:0.0000009909,((hCoV-19/Curacao/CW-RIVM-95621/2022:0.0000662776,(hCoV-19/CaboVerde/SL-AG0016/2022:0.0001712020,hCoV-19/CaboVerde/ST6046/2022:0.0000683862)78.1:0.0000342099)0:0.0000009909,(hCoV-19/Aruba/AW-RIVM-101159/2022:0.0001004298,(hCoV-19/HongKong/HK-HKPU-PUU038285338/2022:0.0002350210,(hCoV-19/Congo/FCRM-194-CeRMI614/2022:0.0001059845,hCoV-19/USA/SD-CDC-2-6087492/2022:0.0000662776)0:0.0000009909)81.8:0.0000331373)0:0.0000009909)0:0.0000009909)0:0.0000009909)0:0.0000009909,(hCoV-19/Bonaire/BQ-RIVM-98477/2022:0.0000662776,(((hCoV-19/Colombia/ANT-LDSP2849/2022:0.0001744161,hCoV-19/Argentina/INEI120321/2022:0.0000009909)0:0.0000009909,hCoV-19/Morocco/IPM20417066/2022:0.0000009909)0:0.0000009909,(hCoV-19/Colombia/VAC-LCSS-94416294/2022:0.0001350714,(hCoV-19/Cambodia/g0524132/2022:0.0002086603,hCoV-19/Cambodia/22-050184/2022:0.0000691757)86.3:0.0000691345)78.1:0.0000331373)74.2:0.0000331373)0:0.0000009909)0:0.0000009909,(((((hCoV-19/USA/OH-CDC-QDX34884813/2022:0.0000331374,hCoV-19/Switzerland/VD-CHUV-GEN11529/2022:0.0000331374)0:0.0000009909,hCoV-19/USA/KY-CDC-ASC210736174/2022:0.0000009909)0:0.0000009909,hCoV-19/France/BFC-HMN-22042290091/2022:0.0001358065)82.2:0.0000331373,(hCoV-19/DRC/INRB-RDC-734/2022:0.0001365246,hCoV-19/Morocco/771/2022:0.0000331374)77.2:0.0000331373)0:0.0000009909,((hCoV-19/Curacao/CW-RIVM-98385/2022:0.0000009909,hCoV-19/Curacao/CW-RIVM-96583/2022:0.0000009909)74.5:0.0000331373,hCoV-19/Norway/6938/2022:0.0000009909)0:0.0000009909)0:0.0000009909)0:0.0000009909,hCoV-19/Denmark/DCGC-339408/2022:0.0000009909)0:0.0000009909)0:0.0000009909,(((((hCoV-19/USA/IA-SHL-2072637/2022:0.0000341491,hCoV-19/Denmark/DCGC-468801/2022:0.0000662776)0:0.0000009909,(hCoV-19/CostaRica/INC-5033-756733/2022:0.0001336791,hCoV-19/Argentina/INEI120593/2022:0.0001336302)0:0.0000009909)0:0.0000009909,hCoV-19/Morocco/777/2022:0.0000009909)0:0.0000009909,((hCoV-19/Denmark/DCGC-377142/2022:0.0000662776,(hCoV-19/Poland/PZH-UMB-17866/2022:0.0002361845,hCoV-19/Romania/211618/2022:0.0002018908)0:0.0000009909)0:0.0000009909,((hCoV-19/Croatia/35788/2022:0.0001347987,hCoV-19/Latvia/2202086131/2022:0.0001345269)0:0.0000009909,(hCoV-19/USA/OH-CDC-QDX35777379/2022:0.0001004476,hCoV-19/Georgia/Tb-sNGS5192/2022:0.0001345546)0:0.0000009909)0:0.0000009909)0:0.0000009909)0:0.0000009909,(hCoV-19/CostaRica/INC-4234-753594/2022:0.0000331374,hCoV-19/Guam/GU-H2212865/2022:0.0001675448)0:0.0000009909)0:0.0000009909)0:0.0000009909,(hCoV-19/Luxembourg/LNS8254043/2022:0.0000358469,hCoV-19/Turkey/HSGM-IST-01101/2022:0.0003355355)0:0.0000009909)0:0.0000009909,(hCoV-19/Moldova/G0010/2022:0.0001370807,(hCoV-19/Paraguay/464036/2022:0.0001011588,hCoV-19/Brazil/MG-LBI1901/2022:0.0000437466)0:0.0000019954)82.4:0.0000331373)0:0.0000009909,(hCoV-19/Albania/UZB_548202204116/2022:0.0000662776,hCoV-19/Paraguay/447774/2022:0.0001014768)78:0.0000331373)0:0.0000009909,(((hCoV-19/Brazil/MG-FUNED-311266338/2022:0.0001705294,hCoV-19/Brazil/SP-IB_158280/2022:0.0004367312)0:0.0000009909,hCoV-19/Panama/SEQ1154-GMI/2022:0.0002337621)0:0.0000019954,((hCoV-19/Brazil/SP-FIOCRUZ-93040CE/2022:0.0001699357,hCoV-19/Brazil/MG-LBI1900/2022:0.0000566409)90.3:0.0000879274,((hCoV-19/Brazil/MG-LBI1898/2022:0.0000009909,(hCoV-19/Brazil/MG-LBI1902/2022:0.0000838858,hCoV-19/Brazil/MG-LBI1903/2022:0.0000009909)79.6:0.0000412457)86.3:0.0000761902,hCoV-19/Brazil/MG-LBI1932/2022:0.0001263844)0:0.0000023342)0:0.0000009909)85.3:0.0000331373)88:0.0000335454,((hCoV-19/Georgia/Tb-sNGS4625/2022:0.0000009909,(((hCoV-19/Brazil/GO-BIOVIDA-1698/2022:0.0002354767,hCoV-19/Brazil/PE-FIOCRUZ-IAM10051/2022:0.0000345310)77.6:0.0000331373,hCoV-19/Taiwan/NTU142/2022:0.0001336976)0:0.0000009909,((hCoV-19/Brazil/GO-LACEN-1644/2022:0.0002155636,((hCoV-19/Brazil/MG-LBI1891/2022:0.0002593551,hCoV-19/Brazil/MG-LBI1924/2022:0.0001079763)0:0.0000009909,hCoV-19/Brazil/MG-LBI1923/2022:0.0000494307)0:0.0000009909)83.8:0.0000536668,hCoV-19/Taiwan/NTU187/2022:0.0000662776)0:0.0000009909)73.2:0.0000331373)0:0.0000009909,(((hCoV-19/Myanmar/DSMRC-074/2022:0.0002018449,(((hCoV-19/Indonesia/BT-NIHRD-MI-22-31555/2022:0.0001927237,(hCoV-19/Nepal/NPHL-S-1571/2022:0.0001024357,((hCoV-19/Brazil/MG-LBI1913/2022:0.0000422277,hCoV-19/Brazil/MG-LBI1914/2022:0.0000009909)80.5:0.0000422101,hCoV-19/Brazil/MG-LBI1920/2022:0.0000414409)81.7:0.0000404030)0:0.0000021513)0:0.0000021170,(hCoV-19/Indonesia/BT-NIHRD-MI_22_31442/2022:0.0001744839,hCoV-19/Indonesia/BA-NIHRD-WGS-22-04754/2022:0.0005646485)96.5:0.0002008748)83.5:0.0001027919,hCoV-19/Algeria/2357/2022:0.0002919920)0:0.0000022529)0:0.0000009909,(hCoV-19/Slovakia/BA_22_00029704/2022:0.0002379942,hCoV-19/Guatemala/4840-LNS/2022:0.0001017216)78.4:0.0000329954)0:0.0000009909,(hCoV-19/Myanmar/DSMRC-095/2022:0.0000009909,((hCoV-19/Myanmar/DSMRC-091/2022:0.0000019955,hCoV-19/Thailand/DMSc-11021/2022:0.0001346492)46.7:0.0000331373,hCoV-19/Myanmar/DSMRC-086/2022:0.0001010546)0:0.0000009909)94.8:0.0000673220)0:0.0000029498)83.6:0.0000332982)0:0.0000026601)0:0.0000009909,hCoV-19/Australia/WA4367/2022:0.0001361201)0:0.0000009909,hCoV-19/Thailand/CONI-3257/2022:0.0002745854)0:0.0000009909,(hCoV-19/Australia/QLD0x00F9BC/2022:0.0001010107,hCoV-19/USA/SC-CDC-QDX38153588/2022:0.0001338828)75.8:0.0000331373)0:0.0000009909,hCoV-19/Yunnan/IVDC-562/2022:0.0000331374)0:0.0000009909,hCoV-19/USA/HI-H2212504/2022:0.0002010771)0:0.0000009909,hCoV-19/Peru/LIM-INS-16738/2022:0.0000673279)0:0.0000009909,((hCoV-19/Moldova/G0095/2022:0.0000353689,((hCoV-19/USA/AL-CDC-ASC210723879/2022:0.0000348965,hCoV-19/USA/CA-CDC-LC0617374/2022:0.0000009909)48.3:0.0000313964,hCoV-19/Iran/BB1115/2022:0.0001394973)0:0.0000009909)0:0.0000009909,hCoV-19/Mexico/ROO-INMEGEN-66-123/2022:0.0000682293)0:0.0000009909)0:0.0000009909,hCoV-19/Croatia/34954/2022:0.0000331374)0:0.0000009909,hCoV-19/Russia/TUL-RII-MH68487S/2022:0.0000009909)0:0.0000009909,hCoV-19/Algeria/2355/2022:0.0000684697)0:0.0000009909,hCoV-19/Singapore/2487/2022:0.0000009909)0:0.0000009909,(hCoV-19/Malaysia/IMR_OS309/2022:0.0001005527,hCoV-19/Kuwait/Jaber2220071616/2022:0.0000009909)74.2:0.0000331373)0:0.0000009909,(hCoV-19/Colombia/ANT-LDSP2870/2022:0.0000727619,hCoV-19/Iran/BB2159/2022:0.0000353711)0:0.0000009909)0:0.0000009909,hCoV-19/Tunisia/8312/2022:0.0000662776)0:0.0000009909,hCoV-19/Iran/BB2156/2022:0.0000683962)0:0.0000009909,hCoV-19/Greece/Crete-208/2022:0.0002007680)0:0.0000009909,hCoV-19/Bonaire/BQ-RIVM-98469/2022:0.0000331374)0:0.0000009909,hCoV-19/Cambodia/g0212112/2022:0.0001337549)0:0.0000009909,hCoV-19/Malaysia/USM_Monash_JKNK_C911_5148/2022:0.0001790775)0:0.0000009909,hCoV-19/Niger/CE-OIM-M513/2022:0.0000009909)0:0.0000009909,hCoV-19/Malaysia/IMR_OS940/2022:0.0001011929)0:0.0000009909,(hCoV-19/Israel/ICH-741115153/2022:0.0000360591,(hCoV-19/Finland/THL-202213867/2022:0.0001339716,hCoV-19/NewZealand/22CV7324/2022:0.0001004807)21.8:0.0000331373)0:0.0000009909)0:0.0000009909,hCoV-19/Malaysia/UiTM1501/2022:0.0000009909)0:0.0000009909,hCoV-19/Tunisia/01/2022:0.0001004349)0:0.0000009909,hCoV-19/Lebanon/LAU-CVD-1031/2022:0.0000723465)0:0.0000009909,hCoV-19/Ireland/G-NVRL-S22IRL00308452/2022:0.0000331374)0:0.0000009909,(hCoV-19/Morocco/788/2022:0.0001006468,hCoV-19/Guadeloupe/IPP39509/2022:0.0001006042)78.1:0.0000331373)0:0.0000009909,((hCoV-19/Australia/ACT6151/2022:0.0001682226,hCoV-19/NewZealand/22CH6121/2022:0.0002685558)0:0.0000009909,hCoV-19/Australia/TAS001916/2022:0.0000009909)90.1:0.0000662776)0:0.0000009909,hCoV-19/Kazakhstan/495/2022:0.0001335712)0:0.0000009909,hCoV-19/Chile/CO-77224/2022:0.0001672305)0:0.0000009909,hCoV-19/Singapore/2934/2022:0.0001339537)0:0.0000019954,hCoV-19/NewZealand/22MV1885/2022:0.0001084350)0:0.0000028448,hCoV-19/Botswana/R104B50_BHP_985940/2022:0.0000350122)0:0.0000020260,(((hCoV-19/Pakistan/NIH-B51-GOV-S3/2022:0.0001369094,hCoV-19/NewZealand/22MV1630/2022:0.0001442413)0:0.0000009909,(hCoV-19/USA/MA-Broad-CRSP_X2K44GS7JXWBAKBY/2022:0.0000685908,hCoV-19/Mexico/ZAC_IBT_IMSS_7161/2022:0.0001004341)0:0.0000009909)0:0.0000009909,hCoV-19/USA/CT-CDC-QDX35326845/2022:0.0000662776)75.3:0.0000331373)0:0.0000021992,((((((hCoV-19/Suriname/SR-1025/2022:0.0000690673,hCoV-19/Suriname/SR-1046/2022:0.0000668229)0:0.0000019954,hCoV-19/Suriname/SR-1035/2022:0.0000673667)0:0.0000009909,hCoV-19/Suriname/SR-1026/2022:0.0000331374)78.3:0.0000331373,hCoV-19/Suriname/SR-1020/2022:0.0000662776)90.3:0.0000662776,((hCoV-19/Suriname/SR-1003/2022:0.0001005342,hCoV-19/Suriname/SR-1036/2022:0.0001004118)0:0.0000009909,((hCoV-19/Suriname/SR-1011/2022:0.0000009909,hCoV-19/Suriname/SR-1014/2022:0.0000009909)85.1:0.0000662776,hCoV-19/Slovakia/BA_22_00023829/2022:0.0002087079)0:0.0000009909)0:0.0000009909)0:0.0000009909,hCoV-19/Laos/LOMWRU-0351/2022:0.0000662776)71.6:0.0000318427)0:0.0000029463,(((hCoV-19/NewZealand/22CH3015/2022:0.0000009909,((((((hCoV-19/NewZealand/22CV3969/2022:0.0000682371,hCoV-19/NewZealand/22MV1484/2022:0.0000009909)0:0.0000009909,hCoV-19/NewZealand/22CV3337/2022:0.0000009909)0:0.0000009909,hCoV-19/NewZealand/22MV2582/2022:0.0000683202)0:0.0000009909,(hCoV-19/NewZealand/22CV3558/2022:0.0001706682,hCoV-19/NewZealand/22CH3917/2022:0.0001707011)0:0.0000009909)0:0.0000009909,hCoV-19/NewZealand/22CH1029/2022:0.0000009909)0:0.0000009909,(hCoV-19/NewZealand/22CV1272/2022:0.0000009909,hCoV-19/Australia/VIC59525/2022:0.0001381750)0:0.0000009909)0:0.0000009909)0:0.0000009909,(hCoV-19/NewZealand/22CV5112/2022:0.0000009909,hCoV-19/NewZealand/22CV5564/2022:0.0001671737)0:0.0000009909)0:0.0000009909,hCoV-19/NewZealand/22CH6269/2022:0.0002006202)74.5:0.0000331373)0:0.0000009909,hCoV-19/Paraguay/462423/2022:0.0001357993)0:0.0000009909,hCoV-19/Panama/SEQ1121-GMI/2022:0.0001004192)0:0.0000009909,(hCoV-19/NewZealand/22MV2144/2022:0.0001047589,hCoV-19/Iran/BB2037/2022:0.0001450661)77.3:0.0000341353)0:0.0000021127,((hCoV-19/Curacao/CW-RIVM-102257/2022:0.0000009909,hCoV-19/Curacao/CW-RIVM-103212/2022:0.0000009909)0:0.0000009909,hCoV-19/Bonaire/BQ-RIVM-104531/2022:0.0001004253)90.4:0.0000662776)0:0.0000020523,hCoV-19/Iran/AQ2425/2022:0.0000353279)0:0.0000029662,((((((((((((((hCoV-19/SouthAfrica/UFS-ONT140622NB27/2022:0.0001028297,hCoV-19/USA/SD-SDPHL-1468/2022:0.0000009909)0:0.0000009909,hCoV-19/Israel/ICH-741241879/2022:0.0001007296)0:0.0000009909,(hCoV-19/Mexico/TAB-INMEGEN-77-176/2022:0.0001354703,hCoV-19/Thailand/DMSc-11148/2022:0.0001005168)0:0.0000009909)0:0.0000009909,hCoV-19/Brazil/BA-FIOCRUZ-PVM101633/2022:0.0000331374)0:0.0000009909,(((((((hCoV-19/Peru/LIM-INS-18021/2022:0.0000009909,((hCoV-19/Chile/LL-81676/2022:0.0000331374,(hCoV-19/Chile/VS-81711/2022:0.0000331374,hCoV-19/Chile/BI-84595/2022:0.0001341868)0:0.0000009909)0:0.0000009909,hCoV-19/Chile/AN-84043/2022:0.0000009909)0:0.0000009909)0:0.0000009909,hCoV-19/Chile/AI-69107/2022:0.0000673289)85.5:0.0000331373,hCoV-19/Chile/LL-80656/2022:0.0000009909)95.5:0.0001005562,hCoV-19/Curacao/CW-RIVM-103896/2022:0.0000672906)0:0.0000009909,((hCoV-19/Botswana/R1113B11_BHP_1042053/2022:0.0000009909,hCoV-19/Brazil/BA-FIOCRUZ-PVM101615/2022:0.0000009909)0:0.0000009909,hCoV-19/Brazil/BA-FIOCRUZ-PVM101872/2022:0.0000331374)0:0.0000009909)0:0.0000009909,hCoV-19/USA/UT-UPHL-220714331091/2022:0.0000009909)0:0.0000009909,((((hCoV-19/SouthAfrica/NICD-N41543/2022:0.0000009909,hCoV-19/Israel/ICH-741238743/2022:0.0000943569)84:0.0000446979,hCoV-19/SouthAfrica/NICD-N43893/2022:0.0000331374)0:0.0000009909,hCoV-19/Chile/CO-77750/2022:0.0000331374)0:0.0000009909,hCoV-19/Mexico/ZAC_LANGEBIO_IMSS_9573/2022:0.0000662776)0:0.0000009909)0:0.0000009909)0:0.0000009909,(((((hCoV-19/SouthAfrica/SU-NHLS_4976/2022:0.0000705142,hCoV-19/Sweden/1596086763/2022:0.0002814680)75.6:0.0000331373,(hCoV-19/Mexico/COL_InDRE_FB14362_E06316905377_S13454/2022:0.0000662776,hCoV-19/DominicanRepublic/1941534-LNSPDD/2022:0.0000009909)86.1:0.0000331373)0:0.0000009909,(hCoV-19/Colombia/DC-INS-VG-20544/2022:0.0000009909,hCoV-19/DominicanRepublic/1997672-LNSPDD/2022:0.0000009909)0:0.0000009909)0:0.0000009909,((((((((hCoV-19/DRC/INRB-RDC-673/2022:0.0000352453,((hCoV-19/Kenya/SS8368/2022:0.0000636984,hCoV-19/Botswana/R133B48_BHP_ZG1740793/2022:0.0001779081)0:0.0000009909,hCoV-19/DRC/INRB-RDC-952/2022:0.0001068601)0:0.0000009909)0:0.0000009909,hCoV-19/Congo/FCRM-197-16692/2022:0.0000009909)0:0.0000009909,hCoV-19/DRC/INRB-RDC-683/2022:0.0000009909)0:0.0000009909,hCoV-19/USA/ND-NDDH-17013/2022:0.0000680722)0:0.0000009909,hCoV-19/DRC/INRB-RDC-759/2022:0.0000009909)0:0.0000009909,hCoV-19/Botswana/R144B06_BHP_AAC95318/2022:0.0001046571)0:0.0000009909,hCoV-19/Botswana/R148B82_BHP_1055670/2022:0.0000691185)0:0.0000009909,hCoV-19/Ireland/CW-Enfer-020722001_E4/2022:0.0002012041)0:0.0000009909)0:0.0000009909,hCoV-19/Bonaire/BQ-RIVM-102767/2022:0.0000009909)0:0.0000009909)0:0.0000009909,(hCoV-19/Spain/CL-COV31720/2022:0.0001693177,(((hCoV-19/Ghana/WACCBIP-GS3101/2022:0.0000009909,(hCoV-19/Ghana/WACCBIP-GS3144/2022:0.0000345786,hCoV-19/Ghana/WACCBIP-GS3089/2022:0.0001438099)0:0.0000009909)0:0.0000009909,((hCoV-19/Ghana/WACCBIP-GS2934/2022:0.0000009909,hCoV-19/Ecuador/NIC-INSPI-93929/2022:0.0000009909)0:0.0000009909,hCoV-19/Ghana/WACCBIP-GS2980/2022:0.0000346534)86.6:0.0000662776)0:0.0000009909,hCoV-19/England/LSPA-3EB5C0F/2022:0.0001005437)83.7:0.0000331373)0:0.0000009909)74.8:0.0000331373,hCoV-19/Colombia/BOL-UNIMOL-VG-843/2022:0.0000351442)0:0.0000009909,(((hCoV-19/Argentina/INEI120692/2022:0.0000331374,hCoV-19/Peru/LIM-INS-20160/2022:0.0001679440)92.2:0.0001006535,(hCoV-19/DRC/INRB-RDC-818/2022:0.0001059485,(hCoV-19/SouthAfrica/NICD-N47708/2022:0.0002352631,hCoV-19/Bonaire/BQ-RIVM-105499/2022:0.0000341342)39.2:0.0000662776)0:0.0000009909)0:0.0000009909,((hCoV-19/Estonia/6111581-01/2022:0.0002397531,hCoV-19/SouthAfrica/NICD-N42365/2022:0.0000331374)76.7:0.0000331373,hCoV-19/SouthAfrica/NCV1639/2022:0.0002347952)0:0.0000009909)0:0.0000009909)0:0.0000009909,(((((hCoV-19/Pakistan/NIH-B55-GOV-S3/2022:0.0001374731,(hCoV-19/NewZealand/22CV8123/2022:0.0000009909,hCoV-19/NewZealand/22CH5977/2022:0.0000009909)93.7:0.0001005784)0:0.0000009909,hCoV-19/Eswatini/ILRI_M03276/2022:0.0000331374)0:0.0000009909,(((hCoV-19/Zambia/CHAZ-CHS2075/2022:0.0000347475,hCoV-19/Zambia/CHAZ-CHS2029/2022:0.0001435195)0:0.0000009909,((hCoV-19/DominicanRepublic/2004656-LNSPDD/2022:0.0000331374,hCoV-19/DominicanRepublic/2015582-LNSPDD/2022:0.0000331374)77.8:0.0000331373,hCoV-19/DominicanRepublic/1996672-LNSPDD/2022:0.0000348598)93.7:0.0001006128)76.8:0.0000331373,(hCoV-19/Botswana/R114B29_BHP_122036330/2022:0.0000723415,hCoV-19/Botswana/R153B26_BHP_1078004/2022:0.0002050310)0:0.0000009909)0:0.0000009909)0:0.0000009909,((hCoV-19/SouthAfrica/NICD-N38868/2022:0.0000009909,hCoV-19/Qatar/DA-USAFSAM-S17166/2022:0.0001383393)0:0.0000009909,(hCoV-19/DRC/INRB-RDC-634/2022:0.0000688632,((((hCoV-19/Mexico/COA_LANGEBIO_IMSS_25934_NC/2022:0.0002846679,hCoV-19/Guatemala/4817-LNS/2022:0.0000674616)0:0.0000009909,(hCoV-19/DominicanRepublic/2004627-LNSPDD/2022:0.0001005624,hCoV-19/CostaRica/INC-5101-759210/2022:0.0000662776)0:0.0000009909)0:0.0000009909,hCoV-19/Mexico/COA_CIAD-IMSS_202201026913/2022:0.0000662776)85.7:0.0000331373,(hCoV-19/USA/TX-CDC-STM-6NW9B6QRA/2022:0.0001005548,hCoV-19/Mexico/ZAC_IBT_IMSS_7387/2022:0.0000331374)0:0.0000009909)86.6:0.0000331373)0:0.0000009909)0:0.0000009909)0:0.0000009909,hCoV-19/SouthAfrica/CERI-KRISP-K039628/2022:0.0000347580)84.5:0.0000331373)0:0.0000019954,hCoV-19/SouthAfrica/CERI-KRISP-K044778/2022:0.0001046905)71:0.0000662776,hCoV-19/Japan/OPHO-Hb69-302/2022:0.0001340153)92.3:0.0001004492,hCoV-19/Jordan/JUST-MBV-1/2022:0.0001681642)75.5:0.0000331373,((((((((((hCoV-19/Mozambique/CERI-KRISP-K037917/2022:0.0001050687,hCoV-19/Mozambique/CERI-KRISP-K037909/2022:0.0001004995)0:0.0000009909,hCoV-19/Mozambique/CERI-KRISP-K037883/2022:0.0000662776)73.2:0.0000331373,hCoV-19/Eswatini/N40382/2022:0.0000009909)0:0.0000009909,(hCoV-19/Mozambique/INS-PMB0593229/2022:0.0000009909,hCoV-19/Mozambique/INS-PMB0593670/2022:0.0000009909)93.9:0.0001339011)0:0.0000009909,(hCoV-19/SouthAfrica/NICD-N35638/2022:0.0001008409,((hCoV-19/Botswana/R107B25_BHP_1030103/2022:0.0003015722,hCoV-19/Georgia/Tb-sNGS5112/2022:0.0000475953)18.3:0.0000331373,hCoV-19/Portugal/PT32958/2022:0.0001481801)72:0.0000193269)0:0.0000009909)0:0.0000009909,(hCoV-19/Eswatini/ILRI_M03321/2022:0.0001674094,hCoV-19/Mozambique/INS-PMB0594670/2022:0.0001007883)0:0.0000009909)0:0.0000009909,hCoV-19/Mozambique/INS-PMB0593671/2022:0.0001339355)86:0.0000331373,hCoV-19/Eswatini/N40383/2022:0.0000331374)0:0.0000009909,(hCoV-19/Lithuania/LTU000_VULSK_220501120302/2022:0.0000673903,((hCoV-19/Mozambique/CERI-KRISP-K035200/2022:0.0001421017,hCoV-19/SouthAfrica/NHLS-UCT-GP-O798/2022:0.0000690627)0:0.0000009909,hCoV-19/Zambia/29337-1/2022:0.0000009909)0:0.0000009909)0:0.0000009909)0:0.0000009909,(hCoV-19/Eswatini/ILRI_M03310/2022:0.0000009909,((hCoV-19/Niger/CE-2255/2022:0.0000695606,hCoV-19/env/Liechtenstein/CeMM30727/2022:0.0000009909)0:0.0000009909,(hCoV-19/Seychelles/F159461/2022:0.0001097088,hCoV-19/DRC/INRB-RDC-679/2022:0.0001066902)0:0.0000009909)0:0.0000009909)0:0.0000009909)0:0.0000009909)81.1:0.0000334342)0:0.0000027582,(hCoV-19/Greece/23333/2022:0.0000672794,(hCoV-19/Bonaire/BQ-RIVM-100086/2022:0.0000331374,hCoV-19/Bonaire/BQ-RIVM-99705/2022:0.0000331374)88.8:0.0000662776)75.1:0.0000331373)0:0.0000027660,hCoV-19/Kuwait/Jaber2220055134/2022:0.0000354097)0:0.0000009909,hCoV-19/Russia/LIP-CRIE-7733536754/2022:0.0000009909)0:0.0000009909,hCoV-19/Malaysia/IMR_CV04487/2022:0.0000682569)0:0.0000025991,hCoV-19/USA/FL-BPHL-5942/2022:0.0000673189)0:0.0000010096,hCoV-19/Georgia/Tb-sNGS5126/2022:0.0000673577)0:0.0000009909,hCoV-19/Guadeloupe/CERBAHC-0473545/2022:0.0001680444)0:0.0000009909,((((((((hCoV-19/Bangladesh/icddrb-TND-09-0338/2022:0.0000979595,hCoV-19/Bangladesh/icddrb-CHAMPS-BDAA03072/2022:0.0000009909)0:0.0000009909,hCoV-19/Maldives/MAV164705/2022:0.0000009909)0:0.0000009909,hCoV-19/Kuwait/Jaber2220071252/2022:0.0000343089)0:0.0000009909,hCoV-19/NewZealand/22MV1409/2022:0.0000009909)0:0.0000009909,hCoV-19/NewZealand/22MV1024/2022:0.0000009909)0:0.0000009909,((hCoV-19/Maldives/MAV188516/2022:0.0001439060,hCoV-19/Taiwan/TSGH-67/2022:0.0001336257)0:0.0000009909,hCoV-19/NewZealand/22CH3459/2022:0.0000704534)0:0.0000009909)0:0.0000009909,hCoV-19/NewZealand/22CH1740/2022:0.0000352997)85.9:0.0000331373,((((hCoV-19/Kuwait/Jaber2220071596/2022:0.0001031890,hCoV-19/Morocco/IPM20419167/2022:0.0000687508)0:0.0000009909,hCoV-19/Morocco/IPM20416667/2022:0.0000331374)0:0.0000009909,((hCoV-19/Bangladesh/icddrb-TND-09-0456/2022:0.0000009909,hCoV-19/Morocco/IPM20418505/2022:0.0001008843)0:0.0000009909,hCoV-19/Botswana/R74B93_BHP_AAC59000/2022:0.0000350133)0:0.0000009909)0:0.0000009909,hCoV-19/Morocco/IPM20417875/2022:0.0000009909)0:0.0000009909)87.1:0.0000331373)0:0.0000009909,(hCoV-19/TrinidadandTobago/163482/2022:0.0001352336,(hCoV-19/Poland/PZH-UMB-17881/2022:0.0002021320,hCoV-19/Nigeria/NCDC-NR-GL-004790/2022:0.0000331374)95.2:0.0001004683)76.2:0.0000331373)0:0.0000009909,((((((((((((((((((((((((hCoV-19/Aruba/AW-RIVM-102283/2022:0.0001337218,(((((((((((hCoV-19/Tunisia/11800/2022:0.0000331374,((((hCoV-19/Brunei/9822046910/2022:0.0001009505,hCoV-19/Brunei/9222127484/2022:0.0000009909)72:0.0000019301,hCoV-19/Ghana/WACCBIP-GS2988/2022:0.0001092743)0:0.0000009909,(hCoV-19/SouthKorea/KDCA39539/2022:0.0000687271,(hCoV-19/SouthKorea/KDCA66781/2022:0.0000341650,hCoV-19/SouthKorea/KDCA71858/2022:0.0000677444)87.6:0.0000676906)74.7:0.0000331373)0:0.0000009909,hCoV-19/Mexico/MOR-INMEGEN-70-51/2022:0.0000009909)0:0.0000009909)0:0.0000009909,hCoV-19/Ireland/D-NVRL-S22IRL00265338/2022:0.0001023033)0:0.0000009909,hCoV-19/Libya/80894-93/2022:0.0000009909)0:0.0000009909,hCoV-19/Vietnam/NHTD-OUCRU2523/2022:0.0000009909)0:0.0000009909,(hCoV-19/Philippines/PH-PGC-110054/2022:0.0000000000,hCoV-19/NorthernMarianaIslands/MP-CDC-2-5771512/2022:0.0000000000):0.0000009909)0:0.0000009909,(hCoV-19/SouthKorea/KDCA80723/2022:0.0001343549,hCoV-19/SouthKorea/KDCA76599/2022:0.0001338037)76.2:0.0000331373)0:0.0000009909,hCoV-19/U.S.VirginIslands/VI-CDC-2-6050967/2022:0.0001004523)0:0.0000009909,hCoV-19/Laos/LOMWRU-0136/2022:0.0001031242)0:0.0000009909,hCoV-19/USA/ND-NDDH-15276/2022:0.0001006716)0:0.0000009909,hCoV-19/CostaRica/INC-4348-754521/2022:0.0000331374)0:0.0000009909,hCoV-19/Vietnam/NHTD-OUCRU3021/2022:0.0001004470)0:0.0000009909)0:0.0000009909,(hCoV-19/Australia/TAS001271/2022:0.0000662776,hCoV-19/Canada/BC-BCCDC-435967/2022:0.0001337895)74.5:0.0000331373)0:0.0000009909,hCoV-19/Canada/BC-BCCDC-425317/2022:0.0001670552)0:0.0000009909,hCoV-19/Libya/79742-96/2022:0.0000682275)0:0.0000009909,(hCoV-19/Argentina/INEI120570/2022:0.0000331374,(hCoV-19/Argentina/PAIS-G1098/2022:0.0000682473,hCoV-19/Argentina/PAIS-G1086/2022:0.0000348336)77:0.0000342214)95.1:0.0001006226)0:0.0000009909,hCoV-19/Peru/LIM-INS-17687/2022:0.0000331374)0:0.0000009909,(hCoV-19/USA/CO-CDC-MMB14788155/2022:0.0000331374,hCoV-19/Brazil/BA-FIOCRUZ-PVM101714/2022:0.0001673141)89.3:0.0000662776)0:0.0000009909,hCoV-19/Chile/LR-46130/2022:0.0000331374)0:0.0000009909,hCoV-19/Australia/SA262865/2022:0.0001004407)0:0.0000009909,hCoV-19/Malaysia/TIDREC-NSC1632/2022:0.0001005715)0:0.0000009909,hCoV-19/Bonaire/BQ-RIVM-95651/2022:0.0001004359)0:0.0000009909,((hCoV-19/Aruba/AW-RIVM-100512/2022:0.0000009909,hCoV-19/Aruba/AW-RIVM-101153/2022:0.0000009909)90.4:0.0001005938,hCoV-19/Curacao/CW-RIVM-100448/2022:0.0000662776)97:0.0001671965)0:0.0000009909,(hCoV-19/USA/ND-NDDH-14948/2022:0.0001365750,hCoV-19/Canada/MB-CPL-421065/2022:0.0000662776)79.2:0.0000331373)0:0.0000009909,(((hCoV-19/Japan/PG-239209/2022:0.0000662776,hCoV-19/Japan/PG-229765/2022:0.0001004593)0:0.0000009909,hCoV-19/Japan/TKYnat2023/2022:0.0000331374)0:0.0000009909,hCoV-19/Japan/PG-243865/2022:0.0001004640)93.2:0.0000662776)0:0.0000009909,hCoV-19/Canada/QC-L00461006001/2022:0.0001004437)0:0.0000009909,(hCoV-19/USA/KY-CDC-LC0570020/2022:0.0000331374,(hCoV-19/Djibouti/NAMRU3_E944/2022:0.0000331374,((hCoV-19/Djibouti/NAMRU3_E467/2022:0.0000000000,hCoV-19/Djibouti/NAMRU3_E945/2022:0.0000000000):0.0000009909,hCoV-19/Djibouti/NAMRU3_E953/2022:0.0000009909)0:0.0000009909)97.3:0.0001337100)76.9:0.0000331373)0:0.0000009909,((hCoV-19/USA/NE-CUMC_22136005/2022:0.0000694036,hCoV-19/Canada/AB-ABPHL-67934/2022:0.0001671739)93.6:0.0001006097,hCoV-19/Kuwait/Jaber2220115046/2022:0.0000009909)74.5:0.0000331373)0:0.0000009909,((hCoV-19/India/TG-CDFD-MMG_439/2022:0.0000342586,hCoV-19/Cambodia/935668/2022:0.0000690912)0:0.0000009909,hCoV-19/Cambodia/919811/2022:0.0000331374)82.7:0.0000331373)0:0.0000009909,(hCoV-19/CostaRica/INC-4873-758363/2022:0.0001337533,hCoV-19/Mexico/MEX_IBT_IMSS_7788/2022:0.0001337733)77:0.0000331373)0:0.0000009909,((hCoV-19/Vietnam/BMH-240422-sample46/2022:0.0001019177,hCoV-19/Bonaire/BQ-RIVM-96552/2022:0.0000009909)75.7:0.0000331373,hCoV-19/SouthKorea/KDCA77281/2022:0.0001714542)0:0.0000009909)0:0.0000009909,hCoV-19/Mexico/OAX-INMEGEN-69-56/2022:0.0001011110)0:0.0000009909,hCoV-19/Panama/M231754-GMI/2022:0.0001337893)0:0.0000009909,(hCoV-19/Malaysia/IMR_WC219729/2022:0.0000350539,hCoV-19/Brunei/7122060325/2022:0.0000331374)0:0.0000009909)94.7:0.0000662776,(((((((((((((hCoV-19/Mozambique/INS-PCS0019171/2022:0.0000667891,((((((((((((((((hCoV-19/Kazakhstan/ALA-NRL-S1577/2022:0.0002739517,(hCoV-19/Kazakhstan/ALA-NRL-S1553/2022:0.0007560418,hCoV-19/Kazakhstan/ALA-NRL-S1419/2022:0.0003234021)46.6:0.0000691663)94.2:0.0001609125,hCoV-19/Jordan/Biolab0666/2022:0.0001359944)74.5:0.0000358480,(((((((((((((((hCoV-19/Pakistan/NIH-B41-S19/2022:0.0001339248,hCoV-19/Kuwait/Jaber2220122136/2022:0.0000009909)0:0.0000009909,((((((((((hCoV-19/Maldives/MAV190135/2022:0.0000342279,hCoV-19/Bangladesh/IEDCR-GSB01-337/2022:0.0001008338)80.2:0.0000331373,((((hCoV-19/Vietnam/NHTD-OUCRU2630/2022:0.0002317457,hCoV-19/Brazil/MG-LBI1928/2022:0.0002644287)77:0.0000455209,(hCoV-19/Indonesia/JI-GS-ITD-55124NT/2022:0.0001055128,hCoV-19/Peru/LAL-INS-16865/2022:0.0001399202)0:0.0000009909)0:0.0000009909,hCoV-19/Georgia/Tb-sNGS5128/2022:0.0002512257)73:0.0000331373,((((((((hCoV-19/Bangladesh/icddrb-GSB12-092/2022:0.0000009909,(hCoV-19/DRC/INRB-RDC-740/2022:0.0000009909,hCoV-19/DRC/INRB-RDC-742/2022:0.0000009909)0:0.0000009909)92.3:0.0000331373,(((hCoV-19/NewZealand/22CH0675/2022:0.0000009909,((((hCoV-19/Suriname/SR-1034/2022:0.0000009909,hCoV-19/Suriname/SR-1047/2022:0.0000662776)82.1:0.0000331373,hCoV-19/Mexico/SLP_LANGEBIO_IMSS_9580/2022:0.0001671041)0:0.0000019954,hCoV-19/Malaysia/UNIMAS-HSIBUML274/2022:0.0000662776)90.9:0.0001004895,hCoV-19/Italy/SIC-CQRC-3422038393/2022:0.0001091441)0:0.0000009909)0:0.0000009909,(((((hCoV-19/Mexico/MIC_LANGEBIO_IMSS_6474/2022:0.0000009909,(hCoV-19/SouthAfrica/CERI-KRISP-K036063/2022:0.0000331374,(((hCoV-19/Dominica/139297/2022:0.0002345214,((hCoV-19/Algeria/18190/2022:0.0000718297,(hCoV-19/Brazil/ES-LACENES-321230295/2022:0.0001018110,hCoV-19/Brazil/MG-LBI1931/2022:0.0001987423)75.3:0.0000417820)0:0.0000009909,(hCoV-19/Paraguay/458276/2022:0.0000679071,hCoV-19/Paraguay/458864/2022:0.0000344113)78.4:0.0000331373)0:0.0000009909)0:0.0000009909,(hCoV-19/USA/NE-SALIVA_S861740/2022:0.0000331374,hCoV-19/Kazakhstan/502/2022:0.0000662776)77.5:0.0000331373)0:0.0000009909,(hCoV-19/NewZealand/22CH4152/2022:0.0000723103,hCoV-19/NewZealand/22CH5252/2022:0.0002012316)76.5:0.0000331373)81.8:0.0000413025)0:0.0000009909)0:0.0000009909,hCoV-19/SriLanka/aicbu5515/2022:0.0000009909)0:0.0000009909,((hCoV-19/Iran/AQ2432/2022:0.0000695373,hCoV-19/Vietnam/PIHCM_1560/2022:0.0002111512)0:0.0000009909,hCoV-19/HongKong/CM22001778/2022:0.0001374633)75.6:0.0000331373)0:0.0000020110,((hCoV-19/Australia/NSW-ICPMR-21125/2022:0.0001063754,hCoV-19/Morocco/836/2022:0.0001021463)75.2:0.0000331373,hCoV-19/Australia/VIC62934/2022:0.0001065426)76.9:0.0000331373)0:0.0000009909,((((hCoV-19/Russia/SPE-RII-18977S/2022:0.0001038584,hCoV-19/India/DL-ILBSWGS6011/2022:0.0002059760)74.5:0.0000331373,hCoV-19/Botswana/R102B44_BHP_AAC73091/2022:0.0001103952)0:0.0000009909,(hCoV-19/Thailand/DMSc-09862/2022:0.0001685119,hCoV-19/Pakistan/NIH-B44-S13/2022:0.0001012851)0:0.0000009909)0:0.0000009909,hCoV-19/Indonesia/JB-ITB-C43887/2022:0.0001673819)75.9:0.0000331373)0:0.0000009909)0:0.0000009909,(hCoV-19/Slovakia/TN_22_00000932/2022:0.0001012029,hCoV-19/Thailand/TUC-L22-44718/2022:0.0001021585)76.4:0.0000331373)0:0.0000009909)0:0.0000022354,(hCoV-19/Bangladesh/CHRF-GSB05-103/2022:0.0000674529,hCoV-19/France/IDF-CERBAHC-02442722/2022:0.0000673607)77.7:0.0000331373)0:0.0000009909,hCoV-19/Japan/TKYkbm25662/2022:0.0001674739)0:0.0000009909,hCoV-19/USA/NM-UNM-TRL_177/2022:0.0001674723)0:0.0000009909,(((hCoV-19/Russia/SPE-RII-22250S/2022:0.0001275927,hCoV-19/Ghana/WACCBIP-GS3117/2022:0.0002216317)77.5:0.0000423314,((hCoV-19/Tunisia/8494/2022:0.0000331374,hCoV-19/Guinea/LFHVG-G0620/2022:0.0002345765)0:0.0000009909,hCoV-19/Tunisia/8033/2022:0.0000009909)0:0.0000009909)74.3:0.0000331373,hCoV-19/Qatar/DA-USAFSAM-S17135/2022:0.0000717947)0:0.0000009909)0:0.0000019954,hCoV-19/Argentina/INEI120330/2022:0.0000672777)0:0.0000009909,hCoV-19/Paraguay/455502/2022:0.0001012771)0:0.0000009909)0:0.0000009909)0:0.0000009909,hCoV-19/USA/NY-PRL-2022_0325_00J16/2022:0.0000009909)0:0.0000009909,hCoV-19/Colombia/DC-LSPSDS-VG-215882/2022:0.0000354064)0:0.0000009909,(hCoV-19/USA/MO-CDC-LC0640557/2022:0.0002008903,hCoV-19/Portugal/PT27037/2022:0.0000009909)73.6:0.0000331373)0:0.0000009909,hCoV-19/Morocco/IPM20416128/2022:0.0001338481)0:0.0000009909,hCoV-19/Qatar/DA-USAFSAM-S15232/2022:0.0001025260)0:0.0000009909,(hCoV-19/Botswana/R107B13_BHP_AAC78590/2022:0.0000711294,hCoV-19/Australia/NSW-ICPMR-26262/2022:0.0003150127)77.3:0.0000345596)0:0.0000009909,hCoV-19/Kazakhstan/NLA_barcode56-15-MN908947_3/2022:0.0002784970)0:0.0000009909,(hCoV-19/Aruba/AW-RIVM-97442/2022:0.0000009909,hCoV-19/Aruba/AW-RIVM-97445/2022:0.0000009909)88.1:0.0000675274)0:0.0000009909)0:0.0000009909,(hCoV-19/Qatar/DA-USAFSAM-S15821/2022:0.0000009909,hCoV-19/Qatar/DA-USAFSAM-S17131/2022:0.0000331374)92.5:0.0000662776)0:0.0000009909,(hCoV-19/Montenegro/CO-00688-1377802202/2022:0.0000697514,hCoV-19/Jordan/JUST-MBV-88/2022:0.0000886160)78.1:0.0000446424)0:0.0000009909,(hCoV-19/USA/NC-MCPH-CLT-007371/2022:0.0001688247,hCoV-19/Iran/BB18238/2022:0.0001744704)76.2:0.0000331373)0:0.0000009909,(hCoV-19/SouthKorea/KDCA34589/2022:0.0000674787,(hCoV-19/SouthKorea/KDCA39704/2022:0.0001004165,hCoV-19/SouthKorea/KDCA81490/2022:0.0001406429)93.2:0.0001004393)77.3:0.0000331373)0:0.0000009909,hCoV-19/Sweden/22-542890/2022:0.0001023239)0:0.0000009909,(hCoV-19/Pakistan/NIH-B36-S7/2022:0.0000331374,hCoV-19/Kazakhstan/NLA_barcode50-15-MN908947_3/2022:0.0000696605)78:0.0000331373)0:0.0000009909,(hCoV-19/SriLanka/aicbu5516/2022:0.0000009909,hCoV-19/Nigeria/NCDC-NR-GL-003658/2022:0.0000714338)0:0.0000009909)0:0.0000009909,hCoV-19/SaintLucia/141390/2022:0.0000009909)0:0.0000009909,hCoV-19/Canada/QC-L00466716001/2022:0.0000331374)0:0.0000009909,(hCoV-19/Jordan/Biolab0662/2022:0.0001693562,hCoV-19/Algeria/29074/2022:0.0000347195)86.2:0.0000009909)0:0.0000009909,(((hCoV-19/SriLanka/aicbu5511/2022:0.0001012495,hCoV-19/Kosovo/CO-00850_XXK000_9670_05_Niph_2022/2022:0.0001678952)0:0.0000009909,hCoV-19/Bangladesh/icddrb-GSB13-187/2022:0.0001673281)73.6:0.0000331373,hCoV-19/SriLanka/aicbu4709/2022:0.0000353550)0:0.0000009909)0:0.0000009909,(hCoV-19/Algeria/19994/2022:0.0000701929,hCoV-19/Algeria/27453/2022:0.0000350861)91.1:0.0000674366)0:0.0000009909,(hCoV-19/Bonaire/BQ-RIVM-95653/2022:0.0001701647,hCoV-19/Kenya/SS8011/2022:0.0001019634)75.7:0.0000331373)0:0.0000020748)0:0.0000009909,hCoV-19/Canada/BC-BCCDC-437620/2022:0.0001674212)0:0.0000009909,hCoV-19/Mexico/TAB_InDRE_FB13868_E27316632963_S13188/2022:0.0001338099)0:0.0000009909,(hCoV-19/France/NAQ-HCL722002930601/2022:0.0002347500,hCoV-19/USA/OH-CDC-QDX36112048/2022:0.0001676677)74.6:0.0000331373)0:0.0000009909,hCoV-19/Mexico/BCN_IBT_IMSS_7252/2022:0.0001674007)0:0.0000009909,hCoV-19/Ecuador/USFQ-3376/2022:0.0000684070)0:0.0000009909,(hCoV-19/Jordan/JUST-MBV-19/2022:0.0000662776,hCoV-19/Seychelles/F153159/2022:0.0001004404)78.8:0.0000331373)0:0.0000009909,(hCoV-19/Curacao/CW-RIVM-86220/2022:0.0001013732,hCoV-19/Algeria/26932/2022:0.0000674593)77.7:0.0000331373)0:0.0000009909,((hCoV-19/Japan/PG-251317/2022:0.0001004262,hCoV-19/Japan/4GA-828/2022:0.0001677933)0:0.0000009909,hCoV-19/Japan/PG-229856/2022:0.0001004342)83.6:0.0000331373)0:0.0000009909,hCoV-19/Canada/ON-KHS-22-03829-v1/2022:0.0000331374)0:0.0000009909,(hCoV-19/Switzerland/AG-ETHZ-36795397/2022:0.0002366367,hCoV-19/Serbia/K798270-04/2022:0.0001674172)74.3:0.0000331373)0:0.0000009909,((hCoV-19/Mauritius/CERI-KRISP-K041305/2022:0.0000331374,hCoV-19/Mauritius/CERI-KRISP-K042469/2022:0.0001674218)76.9:0.0000331373,hCoV-19/Switzerland/BL-ETHZ-37597473/2022:0.0001340860)77.5:0.0000331373)0:0.0000009909,hCoV-19/Palau/PW-H229428/2022:0.0001004134)0:0.0000009909,hCoV-19/Singapore/1155/2022:0.0000673756)0:0.0000009909)0:0.0000009909,hCoV-19/Algeria/16372/2022:0.0000350511)0:0.0000009909,(hCoV-19/TrinidadandTobago/139019/2022:0.0002009352,(hCoV-19/Mexico/ROO-INMEGEN-69-25/2022:0.0000009909,hCoV-19/Colombia/MAG-UCCSMR-VG865/2022:0.0000691056)96.6:0.0001339532)76.1:0.0000331373)0:0.0000009909,(((hCoV-19/Mexico/QUE_LANGEBIO_IMSS_6526/2022:0.0000000000,hCoV-19/Canada/UN-388032/2022:0.0000000000):0.0000000000,hCoV-19/USA/AR-CDC-QDX35135730/2022:0.0000000000):0.0000000000,hCoV-19/Zambia/CHAZ-CHS1617/2022:0.0000000000):0.0000009909)0:0.0000009909,(hCoV-19/Botswana/R102B38_BHP_AAC73066/2022:0.0001013937,hCoV-19/Paraguay/463541/2022:0.0001024834)75.7:0.0000331373)0:0.0000009909,((hCoV-19/Malaysia/UNIMAS-TMCGP1930/2022:0.0000009909,hCoV-19/Malaysia/UNIMAS-TMCGP1850/2022:0.0000009909)0:0.0000009909,hCoV-19/Malaysia/UNIMAS-B17649/2022:0.0000662776)74.9:0.0000331373)0:0.0000009909,(hCoV-19/NewZealand/22MV2319/2022:0.0001024816,hCoV-19/Bonaire/BQ-RIVM-101066/2022:0.0000801551)94.3:0.0001212127)0:0.0000009909,hCoV-19/Mexico/OAX_InDRE_FB14455_E20316981843_S13505/2022:0.0000684447)0:0.0000009909,hCoV-19/Algeria/14198/2022:0.0000009909)0:0.0000009909,(((((((((hCoV-19/Nepal/NPHL-S-1193/2022:0.0000830607,hCoV-19/Eswatini/N40352/2022:0.0001690587)0:0.0000009909,hCoV-19/SouthAfrica/NICD-N37229/2022:0.0000009909)0:0.0000009909,hCoV-19/Mozambique/CERI-KRISP-K037886/2022:0.0000678842)0:0.0000009909,(hCoV-19/Eswatini/N40403/2022:0.0001683231,hCoV-19/Mauritius/CERI-KRISP-K042477/2022:0.0001676162)89.7:0.0000662776)81.7:0.0000404647,hCoV-19/Peru/LIM-INS-16868/2022:0.0001684705)0:0.0000009909,hCoV-19/Israel/ICH-741220315/2022:0.0001687561)0:0.0000009909,(hCoV-19/India/MH-KasturbaMCGM-ICMR-INSACOG-WG3555/2022:0.0002092243,hCoV-19/Thailand/DMSc-11582/2022:0.0001347963)0:0.0000009909)0:0.0000009909,hCoV-19/Peru/LIM-INS-17742/2022:0.0002352171)0:0.0000021966,hCoV-19/SouthKorea/KDCA61524/2022:0.0002012810)83.1:0.0000406992)0:0.0000009909,(hCoV-19/Canada/NS-NML-414170/2022:0.0001336956,hCoV-19/Brunei/7122116382/2022:0.0001341646)72.5:0.0000331373)0:0.0000009909,(((hCoV-19/Argentina/PAIS-G1090/2022:0.0000331374,hCoV-19/Brazil/SC-FIOCRUZ-9544/2022:0.0001006097)0:0.0000009909,hCoV-19/Brazil/SC-FIOCRUZ-9319/2022:0.0000331374)0:0.0000009909,(hCoV-19/Brazil/SC-NVBS17915GENOV045618716912/2022:0.0001017560,hCoV-19/Brazil/MG-LBI1921/2022:0.0000009909)0:0.0000009909)90.9:0.0000331373)0:0.0000009909,(hCoV-19/Turkey/HSGM-GS3019/2022:0.0000331374,hCoV-19/Brazil/PR-NVBS17897GENOV829097616839/2022:0.0000331374)0:0.0000009909)0:0.0000009909)0:0.0000026382)0:0.0000009909,(hCoV-19/USA/NJ-CDC-LC0569214/2022:0.0000662776,hCoV-19/Nepal/NPHL-S-1469/2022:0.0001692233)76.7:0.0000331373)0:0.0000009909,(hCoV-19/USA/ME-CDC-LC0671847/2022:0.0001395179,(hCoV-19/Beijing/456/2022:0.0000009909,hCoV-19/Beijing/542/2022:0.0000009909)0:0.0000009909)85.9:0.0000331373)95.1:0.0001008512,hCoV-19/USA/TN-ASC-210837548/2022:0.0001011329)78.5:0.0000333429,hCoV-19/Canada/AB-ABPHL-69035/2022:0.0002687670)74.7:0.0000338323,(((((((((((hCoV-19/Aruba/AW-RIVM-102285/2022:0.0000000000,hCoV-19/Bonaire/BQ-RIVM-103977/2022:0.0000000000):0.0000009909,hCoV-19/Aruba/AW-RIVM-103961/2022:0.0000009909)76:0.0000331373,hCoV-19/USA/NH-CDCBI-CRSP_BH6A3QCW4FGONKVM/2022:0.0000331374)0:0.0000009909,(((hCoV-19/USA/VA-CDC-LC0753175/2022:0.0001005664,hCoV-19/HongKong/VZ22119805/2022:0.0001341428)0:0.0000009909,(hCoV-19/USA/NJ-CDC-STM-XF2MC446Y/2022:0.0000331374,hCoV-19/Paraguay/460480/2022:0.0000687992)0:0.0000009909)84.9:0.0000331373,(hCoV-19/Kenya/SS9276/2022:0.0000009909,hCoV-19/Curacao/CW-RIVM-103207/2022:0.0000331374)0:0.0000009909)0:0.0000009909)0:0.0000009909,hCoV-19/USA/AL-CDC-STM-RV4J2ZT8D/2022:0.0000331374)98.6:0.0001340744,((((((hCoV-19/Eswatini/ILRI_M03251/2022:0.0001342305,(hCoV-19/Eswatini/ILRI_M03325/2022:0.0000331374,hCoV-19/Eswatini/ILRI_M03260/2022:0.0000705894)0:0.0000009909)0:0.0000009909,hCoV-19/Eswatini/ILRI_M03329/2022:0.0000331374)91.5:0.0000662776,(((((((((((((((((((((hCoV-19/Morocco/895/2022:0.0000331374,((((((((((hCoV-19/USA/MA-CDCBI-CRSP_YDSX4GKDP5YMSMO6/2022:0.0001472367,hCoV-19/Malaysia/IIUM21205/2022:0.0000676130)0:0.0000009909,(hCoV-19/Kuwait/Jaber2220240505/2022:0.0000700651,hCoV-19/Malaysia/IIUM21202/2022:0.0001343037)0:0.0000009909)0:0.0000009909,((hCoV-19/TrinidadandTobago/145669/2022:0.0001007591,hCoV-19/Chile/RM-82711/2022:0.0001008158)76.6:0.0000331373,hCoV-19/Indonesia/JK-CW62-1112/2022:0.0000331374)0:0.0000009909)0:0.0000009909,(hCoV-19/Morocco/IPM20419604/2022:0.0000331374,hCoV-19/Morocco/IPM20422344/2022:0.0000331374)81:0.0000331373)0:0.0000009909,hCoV-19/Indonesia/JB-GS-WJHL-ITB-W03907/2022:0.0000662776)0:0.0000009909,hCoV-19/Australia/NSW-ICPMR-28811/2022:0.0000724129)0:0.0000009909,hCoV-19/Canada/SK-RRPL-465301/2022:0.0000706675)0:0.0000009909,hCoV-19/SouthAfrica/SU-NHLS_5515/2022:0.0001678429)0:0.0000009909,(hCoV-19/Pakistan/NIH-B64-S9/2022:0.0001720784,(hCoV-19/Philippines/PH-RITM-1774/2022:0.0000346422,hCoV-19/Thailand/TUC-L22-44719/2022:0.0001374032)73.4:0.0000331373)0:0.0000009909)0:0.0000009909,hCoV-19/USA/AL-CDC-STM-6T3JQX3PJ/2022:0.0001006472)0:0.0000009909)0:0.0000009909,(hCoV-19/Bonaire/BQ-RIVM-105498/2022:0.0001339440,hCoV-19/Pakistan/IDRL-AKU-KHI-63863-S8/2022:0.0000342360)0:0.0000009909)0:0.0000009909,hCoV-19/Indonesia/JK-CW62-0973/2022:0.0000331374)0:0.0000009909,hCoV-19/Philippines/PH-RITM-1772/2022:0.0000676821)0:0.0000009909,hCoV-19/Cambodia/2213579/2022:0.0001008074)0:0.0000009909,(hCoV-19/HongKong/VZ22120902/2022:0.0000662776,hCoV-19/Belgium/ULB-IBC_CV8498557491/2022:0.0000676119)0:0.0000009909)0:0.0000009909,hCoV-19/Algeria/26941/2022:0.0000341393)0:0.0000009909,hCoV-19/Malaysia/IIUM21203/2022:0.0000676191)78.8:0.0000362788,hCoV-19/Japan/OPHO-Hb69-280/2022:0.0002024714)13.4:0.0000362246,hCoV-19/Brazil/CE-FIOCRUZ-93183CE/2022:0.0001023494)0:0.0000009909,hCoV-19/BosniaandHerzegovina/AGCOB2635/2022:0.0001387684)0:0.0000009909,hCoV-19/USA/ND-NDDH-16652/2022:0.0000676898)85.2:0.0000362653,(hCoV-19/NewZealand/22CH6203/2022:0.0000331374,hCoV-19/Australia/SA364054/2022:0.0001007222)78.8:0.0000331373)0:0.0000009909,hCoV-19/USA/FL-CDC-STM-NE7W7XXD2/2022:0.0001341180)0:0.0000009909,hCoV-19/France/ARA-CFD700000319496/2022:0.0000662776)0:0.0000009909,hCoV-19/Belgium/ULG-27198/2022:0.0000662776)0:0.0000009909,hCoV-19/SriLanka/aicbu5695/2022:0.0001010234)0:0.0000009909,hCoV-19/NewZealand/22CH5817/2022:0.0000331374)0:0.0000009909,hCoV-19/USA/KS-KHEL-11346/2022:0.0001021183)76.3:0.0000362885,hCoV-19/Morocco/IPM20419318/2022:0.0001017563)80.5:0.0000363138,hCoV-19/USA/SC-CDC-LC0729023/2022:0.0002350764)0:0.0000009909)0:0.0000009909,hCoV-19/Eswatini/N40392/2022:0.0000331374)0:0.0000009909,hCoV-19/Eswatini/ILRI_M03330/2022:0.0001008646)0:0.0000009909,hCoV-19/Congo/FCRM-198-16718/2022:0.0001082264)83.7:0.0000363299)0:0.0000019954,((((hCoV-19/USA/OK-CDC-ASC210849972/2022:0.0000009909,(((hCoV-19/Mexico/CHH_LANGEBIO_IMSS_9399/2022:0.0001342408,hCoV-19/USA/NC-CORVASEQ-1085-5809/2022:0.0001358207)0:0.0000009909,hCoV-19/USA/VT-CDCBI-CRSP_GLMPFJBB64JRHOA4/2022:0.0000009909)76.6:0.0000331373,hCoV-19/USA/AK-CDC-LC0757353/2022:0.0001723058)0:0.0000009909)0:0.0000009909,((hCoV-19/Indonesia/JK-CW62-1229/2022:0.0000675665,hCoV-19/USA/AR-PHL-M00601111-F1-1/2022:0.0000331374)77.2:0.0000331373,(hCoV-19/USA/PA-CDC-STM-6ZXVEBFT3/2022:0.0001344151,hCoV-19/USA/KS-KHEL-11107/2022:0.0003088400)0:0.0000009909)0:0.0000009909)0:0.0000009909,hCoV-19/USA/AK-CDC-LC0707708/2022:0.0000009909)0:0.0000009909,hCoV-19/USA/AK-CDC-LC0723602/2022:0.0001352946)74.7:0.0000331373)0:0.0000009909,(hCoV-19/Kazakhstan/496/2022:0.0001349480,hCoV-19/Uganda/347/2022:0.0001419705)96.7:0.0001677216)0:0.0000009909,((hCoV-19/USA/MN-MDH-26012/2022:0.0001366398,(hCoV-19/Iceland/E4457/2022:0.0001260658,hCoV-19/Denmark/DCGC-544724/2022:0.0001344892)76.2:0.0000418112)0:0.0000009909,(((hCoV-19/Eswatini/ILRI_M03333/2022:0.0000675637,hCoV-19/Luxembourg/LNS6988064/2022:0.0002789008)0:0.0000009909,((((hCoV-19/Bangladesh/icddrb-TND-02-0623/2022:0.0000009909,hCoV-19/Bangladesh/icddrb-TND-06-0768/2022:0.0000009909)0:0.0000009909,hCoV-19/Singapore/8146/2022:0.0001006131)88.9:0.0000662776,hCoV-19/Bangladesh/CHRF-1256/2022:0.0000331374)94.8:0.0001006304,hCoV-19/USA/IA-SHL-2127852/2022:0.0001717454)0:0.0000009909)0:0.0000009909,((((((hCoV-19/Zambia/CHAZ-CHS1907/2022:0.0001008606,hCoV-19/Botswana/R148B03_BHP_AAC95955/2022:0.0000705027)78.1:0.0000331373,(hCoV-19/SouthAfrica/CERI-KRISP-K041849/2022:0.0001351508,(hCoV-19/Denmark/DCGC-540167/2022:0.0001008039,hCoV-19/Singapore/6589/2022:0.0000662776)98.1:0.0001677526)0:0.0000009909)0:0.0000009909,(hCoV-19/Chile/LL-76858/2022:0.0001677073,(((hCoV-19/Chile/VS-82182/2022:0.0000699337,hCoV-19/Germany/NW-HHU-30097/2022:0.0001038599)0:0.0000009909,hCoV-19/England/PHEC-YYFZGR6/2022:0.0000662776)0:0.0000009909,hCoV-19/Switzerland/BS-UHB-wx0695y/2022:0.0001341575)90.9:0.0000662776)0:0.0000009909)0:0.0000009909,(hCoV-19/Canada/QC-L00496535001/2022:0.0001021277,hCoV-19/Italy/LIG-298495759/2022:0.0001009160)0:0.0000009909)0:0.0000009909,((hCoV-19/Botswana/R1113B18_BHP_2722004317/2022:0.0000342403,hCoV-19/Paraguay/467556/2022:0.0001008687)55.6:0.0000331373,hCoV-19/DRC/INRB-RDC-690/2022:0.0000009909)0:0.0000009909)57:0.0000331373,hCoV-19/Paraguay/469966/2022:0.0000676810)0:0.0000009909)87.3:0.0000331373)76.9:0.0000331373)0:0.0000009909,(((((hCoV-19/Congo/FCRM-186-16483/2022:0.0001371898,((((((((((((((((((((((((hCoV-19/Denmark/DCGC-523928/2022:0.0001205287,hCoV-19/CzechRepublic/NRL_s3837/2022:0.0000331374)78.2:0.0000407604,(hCoV-19/USA/WA-CDC-UW22070578066/2022:0.0001247744,hCoV-19/Slovenia/206054/2022:0.0001678946)0:0.0000020365)0:0.0000009909,hCoV-19/Switzerland/BS-UHB-mn4ll38/2022:0.0001341288)0:0.0000009909,(hCoV-19/SouthAfrica/SU-NHLS_5520/2022:0.0000331374,hCoV-19/Bonaire/BQ-RIVM-105501/2022:0.0000331374)77.3:0.0000331373)0:0.0000009909,hCoV-19/Spain/MD-HGUGM-6663727/2022:0.0000674712)0:0.0000009909,hCoV-19/Bangladesh/icddrb-TND-04-1538/2022:0.0000343082)0:0.0000009909,hCoV-19/USA/AZ-ASU85079/2022:0.0001010633)0:0.0000009909,hCoV-19/CaboVerde/ST6020/2022:0.0001020893)0:0.0000010632,hCoV-19/CaboVerde/SV-AG0029/2022:0.0000344676)0:0.0000011335,hCoV-19/Australia/TAS002672/2022:0.0000331374)0:0.0000022314,(hCoV-19/Brazil/DF-LACENDF-530018182/2022:0.0000331374,hCoV-19/Spain/MD-HRYC-71994012/2022:0.0001678990)80.7:0.0000331373)0:0.0000154802,hCoV-19/UnitedArabEmirates/UZB_5482022071117/2022:0.0001021828)0:0.0000022436,hCoV-19/CaboVerde/ST-AG0031/2022:0.0000682430)0:0.0000010839,hCoV-19/Georgia/Tb-sNGS5205/2022:0.0000676836)0:0.0000011019,hCoV-19/HongKong/VK22164738/2022:0.0000662776)0:0.0000017767,hCoV-19/USA/IN-CDC-STM-TRQYRD2A8/2022:0.0001005748)0:0.0000009909,(hCoV-19/USA/MD-HP34177-PIDBIZVMKO/2022:0.0001691130,hCoV-19/Norway/Ahus-4045/2022:0.0001708744)88.5:0.0000672716)0:0.0000009909,hCoV-19/NewZealand/22CV7073/2022:0.0002015815)0:0.0000009948,(hCoV-19/Mexico/SLP_LANGEBIO_IMSS_9576/2022:0.0002032197,hCoV-19/Mexico/ROO-INMEGEN-78-176/2022:0.0000009909)90.9:0.0000662776)0:0.0000010283,hCoV-19/USA/RI-CDC-LC0755622/2022:0.0000685304)0:0.0000012362,hCoV-19/Peru/LIM-INS-21068/2022:0.0001341294)0:0.0000023458,(hCoV-19/Algeria/UZB_548202207114/2022:0.0001680499,hCoV-19/Mexico/CMX_IBT_IMSS_8317/2022:0.0000331374)88.8:0.0000662776)0:0.0000010904,hCoV-19/Bonaire/BQ-RIVM-105500/2022:0.0000345237)0:0.0000009909,hCoV-19/USA/WA-CDC-LC0756752/2022:0.0001341334)0:0.0000037236)0:0.0000009909,hCoV-19/SouthAfrica/SU-NHLS_5530/2022:0.0001342076)0:0.0000009909,hCoV-19/Poland/WSSEGDA-1498/2022:0.0000331374)0:0.0000009909,(((hCoV-19/Romania/211924/2022:0.0001005883,((hCoV-19/Mexico/SLP_LANGEBIO_IMSS_9579/2022:0.0000009909,hCoV-19/Mexico/SLP_LANGEBIO_IMSS_9578/2022:0.0000009909)92.2:0.0000662776,hCoV-19/Bonaire/BQ-RIVM-105495/2022:0.0000009909)87.6:0.0000331373)0:0.0000009909,(hCoV-19/Portugal/PT37854/2022:0.0001006031,((hCoV-19/USA/AR-PHL-M00600786-F1-1/2022:0.0001341905,hCoV-19/USA/NM-CDC-STM-E22XU9B8X/2022:0.0001677466)0:0.0000009909,hCoV-19/Slovakia/BA_22_00032234/2022:0.0001006507)83.8:0.0000331373)0:0.0000009909)0:0.0000009909,hCoV-19/Panama/M249554-GMI/2022:0.0000677884)83.2:0.0000327235)0:0.0000009909,(hCoV-19/Indonesia/JK-GS-GSILab-1078016/2022:0.0000331374,hCoV-19/Senegal/B38b20_A683272618/2022:0.0000009909)80:0.0000331373)92:0.0000662776)78:0.0000331373,hCoV-19/Croatia/38110/2022:0.0001366267)98.3:0.0002009434)75.2:0.0000334403,hCoV-19/Kenya/SS8362/2022:0.0001006712)100:0.0007513241,((((((((((((((((((((hCoV-19/Nepal/NPHL-S-1491/2022:0.0002569465,hCoV-19/Brazil/RS-LMM70372/2022:0.0001475405)74.4:0.0000356673,hCoV-19/Lebanon/LAU-CVD-991/2022:0.0001789479)0:0.0000009909,((hCoV-19/Iran/AQ0414/2022:0.0000341774,hCoV-19/Latvia/2203011320/2022:0.0001679202)0:0.0000009909,hCoV-19/Thailand/NIC_PKT_L22-28225/2022:0.0000009909)0:0.0000009909)0:0.0000009909,hCoV-19/Suriname/SR-974/2022:0.0001373823)84.1:0.0000356962,hCoV-19/Peru/SAM-INS-15059/2022:0.0000672753)0:0.0000009909,hCoV-19/Peru/AMA-UNTRM-0359/2022:0.0000331374)0:0.0000009909,hCoV-19/TrinidadandTobago/134575/2022:0.0000331374)0:0.0000020758,(hCoV-19/Madagascar/LA2M-204851/2022:0.0001007756,hCoV-19/Madagascar/LA2M-208479/2022:0.0000343821)87.5:0.0000669070)0:0.0000020288,hCoV-19/Guyana/2367-GMI/2022:0.0001695210)0:0.0000027289,(((((hCoV-19/Thailand/TUC-L22-33240/2022:0.0001340155,(hCoV-19/Thailand/NIC_SRI_13169/2022:0.0001673761,hCoV-19/Brazil/MG_LBI_1278/2021:0.0000009909)0:0.0000009909)90:0.0000684261,hCoV-19/Jordan/Biolab0637/2022:0.0001706667)0:0.0000009909,hCoV-19/Croatia/31604/2022:0.0000662776)0:0.0000009909,hCoV-19/Chile/RM-PUC_MVL_2268/2022:0.0000331374)0:0.0000009909,hCoV-19/Seychelles/F143282/2022:0.0000710591)84.3:0.0000342134)48.1:0.0000327687,((hCoV-19/Australia/ACT3033/2022:0.0000342842,(((hCoV-19/Australia/ACT3295/2022:0.0000331374,(((hCoV-19/Eswatini/N40346/2022:0.0000331374,hCoV-19/Cameroon/CERI-KRISP-K040715/2022:0.0000331374)78.7:0.0000331373,(((((hCoV-19/Cambodia/906245/2022:0.0000662776,hCoV-19/Australia/SA104644/2022:0.0000706427)0:0.0000009909,(hCoV-19/Australia/QLD0x00C532/2022:0.0000009909,hCoV-19/Australia/QLD0x00CD93/2022:0.0000009909)0:0.0000009909)93.2:0.0000331373,hCoV-19/Australia/SA5900/2021:0.0000009909)0:0.0000009909,hCoV-19/Australia/SA119726/2022:0.0001675492)83.5:0.0000331373,(((((hCoV-19/DominicanRepublic/1858376-LNSPDD/2022:0.0000009909,hCoV-19/Panama/M214421-GMI/2022:0.0001338617)0:0.0000009909,hCoV-19/Brazil/MG_LBI_1356/2021:0.0000009909)89.7:0.0000994175,hCoV-19/Paraguay/448493/2022:0.0001251043)0:0.0000009909,hCoV-19/Ecuador/USFQ-2974/2022:0.0000361562)0:0.0000009909,hCoV-19/CaboVerde/SV1746/2022:0.0000331374)81.9:0.0000406593)0:0.0000009909)0:0.0000009909,hCoV-19/Australia/NT-RDH-162/2022:0.0000009909)0:0.0000009909)0:0.0000023730,(hCoV-19/Australia/WA1104/2022:0.0000009909,hCoV-19/Australia/WA1433/2022:0.0001012508)85.8:0.0000662776)0:0.0000009909,hCoV-19/ElSalvador/INC-LNSP-169/2022:0.0001339791)0:0.0000009909)0:0.0000009909,((((hCoV-19/Australia/TAS001121/2022:0.0001004685,(hCoV-19/Australia/NSW-ICPMR-20067/2022:0.0000331374,hCoV-19/Australia/NSW-ICPMR-18438/2021:0.0000009909)0:0.0000009909)0:0.0000009909,(hCoV-19/Australia/QLD0x00D895/2022:0.0001340319,hCoV-19/Australia/NT-RDH-126/2022:0.0000331374)0:0.0000009909)0:0.0000009909,hCoV-19/Australia/VIC41983/2022:0.0001424696)72.6:0.0000332467,hCoV-19/Cameroon/CERI-KRISP-K037214/2022:0.0000345545)0:0.0000009909)0:0.0000009909)87.4:0.0000372716,(((hCoV-19/USA/DC-CDC-2-5541461/2022:0.0001339933,(hCoV-19/Namibia/N36691/2022:0.0000672989,(hCoV-19/Namibia/N36692/2022:0.0001361891,hCoV-19/Botswana/R100B06_BHP_AAC74178/2022:0.0001392627)0:0.0000009909)86.3:0.0000331373)0:0.0000009909,((((((hCoV-19/Mauritius/4544/2022:0.0002086690,(hCoV-19/Belgium/ZNA_25149358/2022:0.0000681846,hCoV-19/ElSalvador/INC-LNSP-183/2022:0.0000711529)75.8:0.0000331373)0:0.0000009909,(hCoV-19/Nigeria/NCDC-NR-GL-003865/2022:0.0001044663,hCoV-19/Madagascar/IPM-01148/2022:0.0001732149)0:0.0000009909)0:0.0000009909,((hCoV-19/Benin/NMIMR-723270/2022:0.0000688176,hCoV-19/Portugal/PT28119/2022:0.0000331374)0:0.0000009909,(hCoV-19/Tunisia/1232022/2022:0.0000331374,hCoV-19/DRC/GOM-026/2022:0.0000719431)78.5:0.0000331373)0:0.0000009909)0:0.0000009909,hCoV-19/Germany/BW-RKI-I-651561/2022:0.0000662776)77.1:0.0000331373,(hCoV-19/Peru/APU-INS-15012/2022:0.0000662776,((hCoV-19/Namibia/N36685/2022:0.0000677967,hCoV-19/Namibia/N36688/2022:0.0000675761)0:0.0000009909,hCoV-19/Namibia/N36700/2022:0.0001349925)0:0.0000009909)0:0.0000009909)0:0.0000009909,((hCoV-19/Namibia/N36694/2022:0.0000662776,hCoV-19/Brazil/RS-FIOCRUZ-4508/2022:0.0001004858)0:0.0000009909,hCoV-19/ElSalvador/INC-LNSP-193/2022:0.0000009909)0:0.0000009909)0:0.0000009909)0:0.0000009909,hCoV-19/Guyana/2746-GMI/2022:0.0000009909)74.8:0.0000331373)0:0.0000009909,((((hCoV-19/Guyana/2545-GMI/2022:0.0001338489,hCoV-19/Malawi/MLW-00458/2022:0.0001024489)0:0.0000009909,(((hCoV-19/Panama/SEQ1084-GMI/2022:0.0001006132,hCoV-19/Panama/M211768-GMI/2022:0.0000662776)87.7:0.0000662776,(((hCoV-19/Italy/APU-IZSPB-PT6921/2022:0.0002418166,(((hCoV-19/Bangladesh/icddrb-TND-09-0486/2022:0.0000658911,hCoV-19/Kuwait/Jaber2220055415/2022:0.0000009909)0:0.0000009909,hCoV-19/Seychelles/F143813/2022:0.0000717495)0:0.0000009909,hCoV-19/Mexico/MIC_IBT_IMSS_6381/2022:0.0000343088)0:0.0000009909)0:0.0000009909,(hCoV-19/Paraguay/329221/2021:0.0001721277,hCoV-19/DominicanRepublic/1844541-LNSPDD/2022:0.0000723937)77.1:0.0000331373)0:0.0000009909,hCoV-19/Nigeria/ISTH-E0029/2022:0.0000662776)0:0.0000009909)77.1:0.0000331373,hCoV-19/Mauritius/ILRI_COVM03776/2022:0.0001715748)78.3:0.0000331373)73:0.0000331373,hCoV-19/Vietnam/PIHCM_446/2022:0.0000715422)0:0.0000009909,((hCoV-19/Slovakia/BA_22_00008942/2022:0.0000677686,(((hCoV-19/Paraguay/431472/2022:0.0001017403,hCoV-19/Paraguay/424573/2022:0.0001025262)72.9:0.0000331373,hCoV-19/Taiwan/NTU175/2022:0.0002681176)0:0.0000009909,hCoV-19/Paraguay/443057/2022:0.0000341436)0:0.0000009909)84.3:0.0000331373,(hCoV-19/Romania/PH_498412/2022:0.0000679541,(((hCoV-19/Mexico/TAB_LANGEBIO_IMSS_5279/2022:0.0002345619,(hCoV-19/Brazil/MG_LBI_1243/2021:0.0001400919,hCoV-19/Brazil/MG_LBI_1272/2021:0.0000009909)0:0.0000009909)0:0.0000009909,hCoV-19/Peru/LOR-INS-16202/2022:0.0001355993)0:0.0000009909,hCoV-19/Ecuador/NIC-INSPI-404030/2022:0.0001675259)83.8:0.0000640955)0:0.0000009909)0:0.0000009909)0:0.0000009909)0:0.0000009909,((((((((((((((((hCoV-19/Uganda/ILRI_COVM03468/2022:0.0000009909,(hCoV-19/Rwanda/NRLNAT4288/2022:0.0000009909,hCoV-19/Rwanda/NRLNAT4282/2022:0.0000009909)85.8:0.0000331373)78.6:0.0000331373,((((((hCoV-19/Brazil/BA-UFOB-00039/2022:0.0000009909,((((hCoV-19/Brazil/MG-LBI1883/2022:0.0001300462,hCoV-19/Brazil/MG-LBI1888/2022:0.0002154699)77.6:0.0000435360,hCoV-19/Brazil/MG_LBI_1298/2021:0.0000009909)74.5:0.0000370326,hCoV-19/Brazil/MG_LBI_1287/2021:0.0001025485)0:0.0000019954,hCoV-19/Brazil/MG_LBI_1231/2021:0.0000009909)0:0.0000009909)89.2:0.0000370282,(hCoV-19/Bulgaria/22BG-EU_017438_Pl164/2022:0.0000331374,hCoV-19/Brazil/MG_LBI_1248/2021:0.0000009909)0:0.0000009909)0:0.0000009909,hCoV-19/Brazil/BA-FIOCRUZ-13168/2022:0.0000009909)0:0.0000009909,hCoV-19/CaboVerde/SL0491/2022:0.0000672823)0:0.0000009909,hCoV-19/Ecuador/NIC-INSPI-404220/2022:0.0001022825)86.1:0.0000372634,(hCoV-19/Morocco/585/2022:0.0000331374,(hCoV-19/Morocco/581/2022:0.0001026365,hCoV-19/Morocco/577/2022:0.0002770924)0:0.0000009909)85.2:0.0000331373)0:0.0000009909)0:0.0000009909,((hCoV-19/Bonaire/BQ-RIVM-86123/2022:0.0000009909,(((hCoV-19/Bonaire/BQ-RIVM-89960/2022:0.0000331374,hCoV-19/Bonaire/BQ-RIVM-85187/2022:0.0000331374)0:0.0000009909,(hCoV-19/DominicanRepublic/1862950-LNSPDD/2022:0.0002010259,((hCoV-19/Bonaire/BQ-RIVM-85183/2022:0.0000331374,hCoV-19/Bonaire/BQ-RIVM-87361/2022:0.0000009909)83.4:0.0000331373,hCoV-19/Bonaire/BQ-RIVM-85203/2022:0.0000009909)83.9:0.0000331373)0:0.0000009909)0:0.0000009909,hCoV-19/Bonaire/BQ-RIVM-87369/2022:0.0000009909)0:0.0000009909)92.2:0.0000662776,hCoV-19/Niger/CE_CFS15/2022:0.0000009909)0:0.0000009909)0:0.0000009909,(hCoV-19/Guadeloupe/IPP06454/2022:0.0001006736,hCoV-19/Ecuador/NIC-INSPI-78174/2022:0.0000331374)78.5:0.0000331373)0:0.0000009909,(hCoV-19/SriLanka/aicbu4067/2022:0.0000009909,hCoV-19/SriLanka/aicbu4056/2022:0.0000009909)98.7:0.0001703425)0:0.0000009909,hCoV-19/USA/CT-Yale-16176/2022:0.0001339744)0:0.0000009909,hCoV-19/Iran/Kurdistan-NIC-20or-71/2022:0.0000662776)0:0.0000009909,hCoV-19/Australia/NT-RDH-64/2021:0.0000673569)0:0.0000009909,hCoV-19/Djibouti/NAMRU3_B670/2022:0.0002010516)0:0.0000009909,((hCoV-19/Rwanda/NRLNAT4306/2022:0.0000009909,hCoV-19/Rwanda/NRLNAT4297/2022:0.0000331374)96.7:0.0001339813,hCoV-19/Togo/NMIMR-TGS-919/2021:0.0000009909)0:0.0000009909)0:0.0000009909,(((((hCoV-19/Zambia/CHAZ-CHS1434/2022:0.0001107787,hCoV-19/Zambia/CHAZ-CHS1792/2022:0.0004052502)0:0.0000009909,hCoV-19/Lesotho/N36093/2022:0.0000331374)0:0.0000009909,(hCoV-19/Turkey/HSGM-G730/2022:0.0000009909,hCoV-19/Ecuador/USFQ-2731/2022:0.0000009909)87.1:0.0000331373)92.1:0.0000314577,hCoV-19/Uganda/ILRI_COVM03514/2022:0.0000714332)0:0.0000009909,hCoV-19/Madagascar/LA2M-209050/2022:0.0002756556)0:0.0000009909)0:0.0000009909,(hCoV-19/Iran/AP1737/2022:0.0000342548,hCoV-19/Estonia/RC0355635/2022:0.0002010623)0:0.0000009909)0:0.0000009909,(hCoV-19/SouthAfrica/NCV665/2022:0.0001445506,(((hCoV-19/Mexico/BCS_LANGEBIO_IMSS_5688/2022:0.0001004836,(((((hCoV-19/Mexico/ZAC_InDRE_FB9084_E32314581820_S11868/2022:0.0000331374,hCoV-19/Peru/PIU-INS-14763/2022:0.0000009909)0:0.0000009909,hCoV-19/Brazil/MG_LBI_1261/2021:0.0000357953)0:0.0000009909,hCoV-19/Brazil/MG_LBI_1260/2021:0.0003183958)0:0.0000009909,hCoV-19/Brazil/MG_LBI_1347/2021:0.0000009909)0:0.0000293792,hCoV-19/Brazil/MG_LBI_1285/2021:0.0001586489)0:0.0000009909)81.6:0.0000331373,((hCoV-19/Palestine/QIBPS-OM_5_S8/2022:0.0000009909,hCoV-19/Palestine/QIBPS-OM_5_S26/2022:0.0000009909)93.1:0.0001029005,hCoV-19/Ecuador/NIC-INSPI-0421-3069/2022:0.0001047202)0:0.0000009909)0:0.0000009909,(hCoV-19/Mexico/VER_InDRE_FB8861_E30314528906_S11813/2022:0.0000338033,hCoV-19/Mexico/ROO_IBT_IMSS_7428/2022:0.0002009748)80:0.0001004945)42.1:0.0000310258)78.9:0.0000021251)0:0.0000009909,(hCoV-19/Niger/CE_556/2022:0.0000674848,hCoV-19/Suriname/SR-982/2022:0.0001375589)77.2:0.0000331373)0:0.0000021825,(hCoV-19/Botswana/R99B94_BHP_AAC74186/2022:0.0002193059,hCoV-19/Botswana/R69B26_BHP_908388/2021:0.0001009902)0:0.0000009909)0:0.0000009909,((((((((((((((((((((((((((((((((((((((((hCoV-19/Singapore/1413/2022:0.0000331374,hCoV-19/Singapore/872/2022:0.0000009909)77.1:0.0000331373,((hCoV-19/Mongolia/1749/2022:0.0002011187,(hCoV-19/Mongolia/1981/2022:0.0000009909,hCoV-19/Mongolia/10011922/2022:0.0000009909)0:0.0000009909)74.2:0.0000331373,((((hCoV-19/USA/VA-CDC-ASC210690703/2022:0.0000331374,((((hCoV-19/Benin/NMIMR-712651/2022:0.0000361275,hCoV-19/Benin/NMIMR-726208/2022:0.0000680591)78.7:0.0000343791,(hCoV-19/Belarus/BR-CRIE-7740895511/2022:0.0000662776,hCoV-19/Brazil/MG-LBI1878/2022:0.0003490681)0:0.0000009909)0:0.0000009909,hCoV-19/Tunisia/8182/2022:0.0001006268)86.1:0.0000360769,hCoV-19/Mexico/NLE_LANGEBIO_IMSS_6363/2022:0.0001369430)0:0.0000009909)0:0.0000009909,hCoV-19/Thailand/DMSc-07898/2022:0.0000331374)0:0.0000020698,(((((hCoV-19/Japan/SZ-NIG-4-C3691/2022:0.0000331374,hCoV-19/Mexico/BCN_InDRE_FB13413_E02316203744_S13094/2022:0.0002011387)0:0.0000009909,hCoV-19/Japan/SPG220301326/2022:0.0000009909)0:0.0000009909,hCoV-19/Japan/TKYhug1480/2022:0.0000009909)0:0.0000009909,(hCoV-19/Japan/PG-210437/2022:0.0000331374,hCoV-19/Japan/RIMD09323/2022:0.0001340560)0:0.0000009909)0:0.0000009909,hCoV-19/Japan/PG-205140/2022:0.0000662776)75.9:0.0000331373)0:0.0000009909,hCoV-19/Croatia/26196/2022:0.0000009909)0:0.0000009909)0:0.0000009909)0:0.0000009909,hCoV-19/Curacao/CW-RIVM-90908/2022:0.0000662776)0:0.0000009909,(hCoV-19/Seychelles/F144049/2022:0.0000009909,hCoV-19/Canada/UN-338618/2022:0.0000331374)79.6:0.0000331373)0:0.0000009909,hCoV-19/Palau/PW-H228897/2022:0.0001004944)0:0.0000009909,((((((((((((((((((((((((((((((((((((((((((((((((((((((((((hCoV-19/Liechtenstein/FL-Risch-2220805585/2022:0.0000009909,(hCoV-19/USA/ID-IVREF-790362/2022:0.0001007576,(((hCoV-19/Guatemala/INC-LNS-253/2022:0.0000331374,(hCoV-19/Guadeloupe/IPP10994/2022:0.0001004945,((hCoV-19/Brazil/MG-LBI1881/2022:0.0002095687,(hCoV-19/Brazil/MG-LBI1882/2022:0.0001719487,hCoV-19/Brazil/MG-LBI1909/2022:0.0004284323)0:0.0000020110)0:0.0000009909,(hCoV-19/Brazil/MG-LBI1904/2022:0.0000019954,hCoV-19/Brazil/MG-LBI1907/2022:0.0005598853)98.9:0.0003034307)0:0.0000013340)0:0.0000009909)0:0.0000009909,hCoV-19/Brazil/PR-NVBS17847GENOV829052381567/2022:0.0001005343)0:0.0000009909,hCoV-19/Australia/ACT4699/2022:0.0000678384)0:0.0000009909)0:0.0000009909)0:0.0000009909,hCoV-19/Brazil/PR-NVBS14074GENOV828780656961/2022:0.0000331374)0:0.0000009909,((((hCoV-19/AmericanSamoa/AS-H228623/2022:0.0000000000,hCoV-19/Uruguay/DLSP_406/2022:0.0000000000):0.0000000000,hCoV-19/Guatemala/INC-LNS-247/2022:0.0000000000):0.0000000000,hCoV-19/Guatemala/3723-LNS/2022:0.0000000000):0.0000000000,hCoV-19/Guatemala/3496-LNS/2022:0.0000000000):0.0000009909)0:0.0000009909,hCoV-19/Ecuador/NIC-INSPI-84936/2022:0.0001004961)0:0.0000009909,hCoV-19/TrinidadandTobago/160750/2022:0.0001706523)0:0.0000009909,hCoV-19/Colombia/DC-LSPSDS-VG-212692/2022:0.0000351363)0:0.0000009909,hCoV-19/Mexico/VER-INMEGEN-59-60/2022:0.0000009909)0:0.0000009909,hCoV-19/Canada/UN-398714/2022:0.0001005188)0:0.0000009909,hCoV-19/USA/NM-NMDOH-2022059589/2022:0.0000662776)0:0.0000009909,hCoV-19/USA/MS-SRL_331083523/2022:0.0001426476)0:0.0000009909,hCoV-19/Peru/UCA-INS-17735/2022:0.0001005102)0:0.0000009909,hCoV-19/Venezuela/Mon7927/2022:0.0000331374)0:0.0000009909,hCoV-19/Bolivia/SC-INLASA-3927/2022:0.0001809040)0:0.0000009909,hCoV-19/Chile/MA-39176/2022:0.0002007867)0:0.0000009909,hCoV-19/Canada/MB-CPL-385236/2022:0.0000009909)0:0.0000009909,hCoV-19/Chile/AR-30826/2022:0.0000343430)0:0.0000009909,hCoV-19/Ghana/NMIMR-PUR-22-744/2022:0.0001050578)0:0.0000009909,hCoV-19/USA/ME-HETL-J14366/2022:0.0001005072)0:0.0000009909,hCoV-19/USA/MN-CDC-ASC210551384/2022:0.0000343529)0:0.0000009909,hCoV-19/Argentina/INEI119164/2022:0.0000331374)0:0.0000009909,(hCoV-19/Moldova/F0007/2022:0.0000698900,hCoV-19/Ukraine/NAMS-253/2022:0.0000984372)77.3:0.0000450227)0:0.0000009909,hCoV-19/Paraguay/439358/2022:0.0000673935)0:0.0000009909,(hCoV-19/Guatemala/4207-LNS/2022:0.0001341937,hCoV-19/CostaRica/INC-2947-739373/2022:0.0000673132)75.7:0.0000331373)0:0.0000009909,hCoV-19/CzechRepublic/NRL_s1389/2022:0.0000009909)0:0.0000009909,hCoV-19/Guatemala/3247-LNS/2022:0.0000676706)0:0.0000009909,hCoV-19/Brazil/PR-FIOCRUZ-9117/2022:0.0001685498)0:0.0000009909,(hCoV-19/Argentina/PAIS-E1013/2022:0.0000009909,hCoV-19/Mexico/VER_IBT_IMSS_7097/2022:0.0001676881)74.4:0.0000331373)0:0.0000009909,hCoV-19/Guatemala/4331-LNS/2022:0.0001005574)0:0.0000009909,hCoV-19/Argentina/INEI118995/2022:0.0000662776)0:0.0000009909,(hCoV-19/USA/LA-CDC-ASC210753998/2022:0.0001380447,hCoV-19/Peru/CUS-INS-18171/2022:0.0000331374)76.5:0.0000331373)0:0.0000009909,hCoV-19/Peru/MDD-INS-16939/2022:0.0000009909)0:0.0000009909,(hCoV-19/Mexico/ZAC_IBT_IMSS_7045/2022:0.0001006927,hCoV-19/Guatemala/INC-LNS-216/2022:0.0001006282)78:0.0000331373)0:0.0000009909,(hCoV-19/Venezuela/Mon7756/2022:0.0000662776,hCoV-19/Venezuela/Dtt64/2022:0.0001364854)76:0.0000331373)0:0.0000009909,hCoV-19/USA/AK-USAFSAM-S14304/2022:0.0002011216)0:0.0000009909,hCoV-19/Peru/APU-INS-15936/2022:0.0000677828)0:0.0000009909,hCoV-19/Guatemala/INC-LNS-329/2022:0.0001005206)0:0.0000009909,hCoV-19/Mexico/BN-SEARCH-120814/2022:0.0000331374)0:0.0000009909,hCoV-19/Chile/AN-59759/2022:0.0001340488)0:0.0000009909,hCoV-19/ElSalvador/INC-LNSP-170/2022:0.0000662776)0:0.0000009909,hCoV-19/Mexico/NAY_InDRE_FB13376_E18316184013_S13119/2022:0.0000331374)0:0.0000009909,hCoV-19/Mexico/TAB_IBT_IMSS_6340/2022:0.0000009909)0:0.0000009909,(hCoV-19/Mexico/TLA_InDRE_FB11302_E29115530227_S12418/2022:0.0000331374,(hCoV-19/Mexico/YUC-IBT_IMSS_6593/2022:0.0001005214,hCoV-19/Mexico/TLA_InDRE_FB13440_E29316345813_S13111/2022:0.0000331374)0:0.0000009909)77.6:0.0000331373)0:0.0000009909,hCoV-19/Bonaire/BQ-RIVM-89957/2022:0.0000662776)0:0.0000009909,hCoV-19/USA/AR-UMGC-34241/2022:0.0000331374)0:0.0000009909,hCoV-19/Ecuador/USFQ-3347/2022:0.0000009909)0:0.0000009909,hCoV-19/Guatemala/INC-LNS-214/2022:0.0000662776)0:0.0000009909,hCoV-19/Ecuador/NIC-INSPI-399777/2022:0.0000331374)0:0.0000009909,hCoV-19/Argentina/PAIS-E0801/2022:0.0001005047)0:0.0000009909,(hCoV-19/Cameroon/CERI-KRISP-K040963/2022:0.0000699975,hCoV-19/Mexico/CHP_InDRE_FB13844_E07316584950_S13148/2022:0.0001006366)78.6:0.0000331373)0:0.0000009909,hCoV-19/Canada/NB-CHUDGLD-290122-MM00311R/2022:0.0001027597)0:0.0000009909,hCoV-19/Canada/NB-CHUDGLD-270222-MM00383U/2022:0.0000343605)0:0.0000009909,hCoV-19/USA/NE-COPH-S832108/2022:0.0000009909)0:0.0000009909,hCoV-19/CostaRica/INC-2910-738290/2022:0.0001675459)0:0.0000009909,hCoV-19/Paraguay/435175/2022:0.0000680836)0:0.0000009909,hCoV-19/Peru/JUN-INS-16267/2022:0.0002023104)0:0.0000009909,hCoV-19/Mexico/BCN_IBT_IMSS_6964/2022:0.0000672718)0:0.0000019965,hCoV-19/Paraguay/443640/2022:0.0000009909)0:0.0000009909,(((hCoV-19/Chile/AP-PUC_MVL_2544/2022:0.0000331374,hCoV-19/Brazil/MG_LBI_1305/2021:0.0000009909)0:0.0000009909,hCoV-19/Brazil/MG_LBI_1334/2021:0.0000957936)0:0.0000009909,(hCoV-19/Brazil/MG_LBI_1269/2021:0.0000695341,hCoV-19/Brazil/MG_LBI_1292/2021:0.0000355091)0:0.0000009909)0:0.0000019954)74.1:0.0000333060)0:0.0000009909,(((((hCoV-19/Brazil/MG_LBI_1233/2021:0.0000683844,hCoV-19/Brazil/MG_LBI_1271/2021:0.0000342085)77.4:0.0000331373,hCoV-19/Brazil/MG_LBI_1266/2021:0.0000727845)73.6:0.0000331373,hCoV-19/Brazil/MG_LBI_1239/2021:0.0000009909)0:0.0000009909,(hCoV-19/Brazil/MG_LBI_1246/2021:0.0000009909,hCoV-19/Brazil/MG_LBI_1327/2021:0.0000897022)82.8:0.0000673145)81.3:0.0000331373,hCoV-19/Brazil/MG_LBI_1238/2021:0.0000009909)0:0.0000009909)0:0.0000016368,hCoV-19/Seychelles/SS7702/2022:0.0000009909)0:0.0000021708,hCoV-19/Uganda/ILRI_COVM03536/2022:0.0000009909)0:0.0000020929,((((((((((hCoV-19/NewZealand/22CV0671/2022:0.0000009909,hCoV-19/NewZealand/22CV1134/2022:0.0000009909)0:0.0000009909,hCoV-19/NewZealand/22CV0668/2022:0.0000009909)0:0.0000009909,hCoV-19/NewZealand/22CV0810/2022:0.0000350496)0:0.0000009909,hCoV-19/NewZealand/22CV1282/2022:0.0000009909)0:0.0000009909,hCoV-19/NewZealand/22MV0582/2022:0.0000009909)0:0.0000009909,(hCoV-19/NewZealand/22MV0685/2022:0.0000009909,hCoV-19/NewZealand/22CV1609/2022:0.0000354398)0:0.0000009909)0:0.0000009909,hCoV-19/NewZealand/22CH1127/2022:0.0000009909)0:0.0000009909,hCoV-19/NewZealand/22CV3649/2022:0.0000331374)77.1:0.0000331373,((((hCoV-19/NewZealand/22CV2094/2022:0.0000009909,hCoV-19/NewZealand/22MV0892/2022:0.0000357827)0:0.0000009909,hCoV-19/NewZealand/22CV2415/2022:0.0000009909)0:0.0000009909,hCoV-19/NewZealand/22MV1037/2022:0.0000345262)0:0.0000009909,hCoV-19/NewZealand/22CH1764/2022:0.0000009909)79.4:0.0000331373)74.7:0.0000331373,(hCoV-19/Kosovo/CO-00795_XXK000_8316_03_Niph_2022/2022:0.0002941185,hCoV-19/Kosovo/CO-00795_XXK000_6751_03_Niph_2022/2022:0.0002201090)100:0.0005902865)0:0.0000009909)0:0.0000022246,hCoV-19/Luxembourg/LNS9391968/2022:0.0000685951)0:0.0000011140,hCoV-19/USA/IL-CDC-ASC210735574/2022:0.0001004893)0:0.0000016536,(hCoV-19/Taiwan/061022000087/2022:0.0000009909,hCoV-19/Mexico/OAX-INMEGEN-59-185/2022:0.0000009909)86.6:0.0000331373)0:0.0000015669,((((((hCoV-19/TrinidadandTobago/129472/2022:0.0001013266,hCoV-19/Mexico/CHH_IBT_IMSS_6850/2022:0.0001342781)0:0.0000009909,(hCoV-19/SouthKorea/KDCA29051/2022:0.0000009909,(hCoV-19/USA/DE-DHSS-B1181767/2022:0.0000341294,hCoV-19/USA/PA-BOL-M22033053/2022:0.0001026490)0:0.0000009909)0:0.0000009909)0:0.0000009909,hCoV-19/USA/AR-CDC-ASC210856391/2022:0.0000009909)0:0.0000009909,(((hCoV-19/USA/MI-CDC-QDX35136535/2022:0.0001342395,hCoV-19/USA/MT-CDC-FG-275286/2022:0.0001367306)75.1:0.0000331373,hCoV-19/Guatemala/INC-LNS-290/2022:0.0000331374)0:0.0000009909,((hCoV-19/USA/OK-USAFSAM-S13858/2022:0.0000009909,hCoV-19/Canada/NL-PHML-368391/2022:0.0001681272)0:0.0000009909,hCoV-19/TrinidadandTobago/135826/2022:0.0000674156)0:0.0000009909)0:0.0000009909)0:0.0000009909,(hCoV-19/CostaRica/HNN-3217-302225608/2022:0.0001005140,((((hCoV-19/TrinidadandTobago/145034/2022:0.0000674385,hCoV-19/TrinidadandTobago/141572/2022:0.0001094194)0:0.0000009909,hCoV-19/TrinidadandTobago/122484/2022:0.0000347970)85.6:0.0000331373,hCoV-19/USA/MI-CDC-QDX34496891/2022:0.0000331374)0:0.0000009909,hCoV-19/ElSalvador/INC-LNSP-155/2022:0.0000331374)82.5:0.0000331373)0:0.0000009909)0:0.0000009909,(((((hCoV-19/Guyana/2520-GMI/2022:0.0000009909,hCoV-19/Guyana/1657-GMI/2022:0.0000499416)85.8:0.0000503551,(hCoV-19/TrinidadandTobago/138094/2022:0.0000009909,hCoV-19/TrinidadandTobago/3018/2022:0.0000009909)77.9:0.0000346623)0:0.0000009909,hCoV-19/Suriname/SR-960/2022:0.0000342963)0:0.0000009909,hCoV-19/Guyana/1454-GMI/2022:0.0000331374)0:0.0000009909,hCoV-19/Guyana/1779-GMI/2022:0.0000662776)83.6:0.0000331373)86.8:0.0000331373)0:0.0000009909,hCoV-19/Suriname/SR-1008/2022:0.0001782072)0:0.0000009909,hCoV-19/Suriname/SR-994/2022:0.0001020374)0:0.0000009909,hCoV-19/Georgia/Tb-sNGS4484/2022:0.0000676686)0:0.0000009909,hCoV-19/Finland/THL-202205474/2022:0.0000331374)0:0.0000009909,(hCoV-19/Mauritius/CERI-KRISP-K036261/2022:0.0000662776,(hCoV-19/Brazil/RS-LMM71207/2022:0.0000009909,hCoV-19/Kazakhstan/389/2022:0.0000356053)79.8:0.0000331373)77.7:0.0000331373)0:0.0000009909,hCoV-19/Greece/335129/2022:0.0000331374)0:0.0000009909,hCoV-19/Seychelles/SS7727/2022:0.0000009909)0:0.0000009909,hCoV-19/Seychelles/SS7748/2022:0.0000356761)0:0.0000009909,hCoV-19/USA/HI-H228371/2022:0.0000662776)0:0.0000009909,hCoV-19/Curacao/CW-RIVM-90917/2022:0.0000662776)0:0.0000009909,hCoV-19/Ethiopia/ILRI_COVM02966/2022:0.0000009909)0:0.0000009909,hCoV-19/Kazakhstan/NLA_barcode82-18-MN908947_3/2022:0.0000347347)0:0.0000009909,hCoV-19/Togo/NMIMR-TGS-193-22/2022:0.0000350927)0:0.0000009909,hCoV-19/Mexico/QUE-IBT_IMSS_6747/2022:0.0000679623)0:0.0000009909,hCoV-19/Latvia/4081899/2022:0.0000331374)0:0.0000009909,hCoV-19/Curacao/CW-RIVM-86221/2022:0.0000675345)0:0.0000009909,hCoV-19/USA/WY-WYPHL-22033620/2022:0.0000688280)0:0.0000009909,hCoV-19/Lebanon/LAU-CVD-979/2022:0.0000344282)0:0.0000009909,(hCoV-19/Suriname/SR-1012/2022:0.0000009909,hCoV-19/USA/NH-CDC-ASC210721407/2022:0.0001679934)72.4:0.0000331373)0:0.0000009909,((hCoV-19/Seychelles/F149367/2022:0.0001075062,hCoV-19/Italy/CAM-TIGEM-IZSM-COLLI-26598/2022:0.0000009909)0:0.0000009909,hCoV-19/Germany/BY-RKI-I-536147/2022:0.0001340089)83.4:0.0000331373)0:0.0000009909,(hCoV-19/Scotland/QEUH-35C9AF8/2022:0.0000009909,hCoV-19/Iran/AP2723/2022:0.0001404483)82.9:0.0000331373)0:0.0000009909,(hCoV-19/Brazil/MG_LBI_1234/2021:0.0000691245,hCoV-19/Brazil/MG_LBI_1240/2021:0.0000028415)82.6:0.0001024067)0:0.0000009909,(((((((hCoV-19/USA/ID-IBL-791116/2022:0.0000662776,hCoV-19/Ecuador/USFQ-3332/2022:0.0001016711)77.6:0.0000331373,((((((hCoV-19/Ecuador/USFQ-3371/2022:0.0000679187,(hCoV-19/Mexico/NLE_LANGEBIO_IMSS_6070/2022:0.0000331374,((hCoV-19/Brazil/MG_LBI_1214/2021:0.0001091188,hCoV-19/Brazil/MG_LBI_1264/2021:0.0000919719)0:0.0000009909,hCoV-19/Brazil/MG_LBI_1237/2021:0.0000009909)0:0.0000009909)83:0.0000438688)0:0.0000009909,hCoV-19/Chile/AR-47144/2022:0.0001032375)0:0.0000009909,hCoV-19/Guadeloupe/IPP09002/2022:0.0001016555)0:0.0000009909,hCoV-19/Uruguay/DLSP_751/2022:0.0001005881)0:0.0000009909,hCoV-19/USA/KY-CDC-ASC210757226/2022:0.0000662776)0:0.0000009909,hCoV-19/USA/ME-CDC-QDX33164918/2022:0.0001005113)0:0.0000009909)0:0.0000009909,hCoV-19/Mexico/BN-SEARCH-120842/2022:0.0001694629)0:0.0000009909,(hCoV-19/USA/LA-GSU142/2022:0.0000331374,hCoV-19/Mexico/PUE_LANGEBIO_IMSS_6262/2022:0.0001707936)79.1:0.0000331373)0:0.0000009909,hCoV-19/Venezuela/Dtt534/2022:0.0004492984)0:0.0000009909,hCoV-19/Panama/M219860-GMI/2022:0.0001673685)0:0.0000019954,(hCoV-19/USA/VT-Broad-CRSP_AXWNMIF654JLMBAQ/2022:0.0001341307,(hCoV-19/Brazil/MG_LBI_1259/2021:0.0000009909,hCoV-19/Brazil/MG_LBI_1332/2021:0.0000009909)89.1:0.0001081928)0:0.0000009909)93.4:0.0000337789)0:0.0000026776,hCoV-19/Brazil/MG_LBI_1296/2021:0.0001035168)91.5:0.0000667302,((((((hCoV-19/Indonesia/JK-GS-GSILab-885869/2022:0.0000009909,(hCoV-19/Indonesia/JK-GS-GSILab-888709/2022:0.0000009909,hCoV-19/Indonesia/JK-GS-GSILab-883470/2022:0.0000009909)0:0.0000009909)85.2:0.0000662776,hCoV-19/Indonesia/JK-NIHRD-MI.22.21405/2022:0.0000331374)0:0.0000009909,hCoV-19/Maldives/MAV126320/2022:0.0000009909)0:0.0000009909,hCoV-19/Maldives/MAV135438/2022:0.0000341942)87.9:0.0000662776,(hCoV-19/Chile/AP-43079/2022:0.0001018342,(hCoV-19/Sweden/01_SE100_22CS101113/2022:0.0000331374,hCoV-19/Germany/BW-RKI-I-440892/2022:0.0000688321)0:0.0000009909)0:0.0000009909)84.1:0.0000331373,(hCoV-19/Uruguay/DLSP_753/2022:0.0000677408,(((((hCoV-19/USA/NE-CUMC_22073031/2022:0.0001464693,hCoV-19/USA/MN-MDH-21968/2022:0.0001020847)0:0.0000009909,((((hCoV-19/Mexico/BN-SEARCH-120809/2022:0.0001348858,(hCoV-19/Mexico/SIN-IBT_IMSS_6611/2022:0.0000331374,hCoV-19/Mexico/DUR_InDRE_FB9676_E10314653014_S12004/2022:0.0001536478)89:0.0000750704)0:0.0000009909,hCoV-19/Mexico/VER-INMEGEN-54-42/2022:0.0000343957)0:0.0000009909,hCoV-19/Belize/CML-457/2022:0.0000707916)0:0.0000009909,hCoV-19/Mexico/MEX-INMEGEN-57-296/2022:0.0000009909)0:0.0000009909)0:0.0000009909,hCoV-19/USA/IL-CDC-LC0521464/2022:0.0000662776)0:0.0000009909,hCoV-19/USA/NM-UNM-ED01682/2022:0.0000331374)0:0.0000009909,(hCoV-19/Colombia/DC-UNIANDES-G037654/2022:0.0001058637,hCoV-19/Belize/CML-439/2022:0.0000717356)0:0.0000009909)0:0.0000009909)91.9:0.0000743588)0:0.0000009909)0:0.0000019954,(((((((hCoV-19/Brazil/SC-UFSC-05-54/2022:0.0000529162,hCoV-19/Brazil/SC-LACENSC-421260929/2022:0.0000331374)81:0.0000502627,((hCoV-19/Brazil/MG-LBI1877/2022:0.0000999168,hCoV-19/Brazil/MG-LBI1884/2022:0.0002000468)0:0.0000009909,hCoV-19/Brazil/MG_LBI_1253/2021:0.0000356505)75.4:0.0000332878)0:0.0000009909,(hCoV-19/Brazil/SP-IB_153500/2022:0.0002349676,(hCoV-19/Brazil/PR-NVBS16359GENOV828934975771/2022:0.0001258701,hCoV-19/Brazil/MG_LBI_1321/2021:0.0005291553)74.3:0.0000420496)76.9:0.0000331373)0:0.0000009909,(hCoV-19/Brazil/MG_LBI_1251/2021:0.0000710670,((((hCoV-19/Brazil/MG_LBI_1299/2021:0.0000023811,hCoV-19/Brazil/MG_LBI_1341/2021:0.0000520334)41.7:0.0001613053,hCoV-19/Brazil/MG_LBI_1314/2021:0.0000833083)0:0.0000021473,hCoV-19/Brazil/MG_LBI_1300/2021:0.0000009909)0:0.0000009909,hCoV-19/Brazil/MG_LBI_1316/2021:0.0000009909)0:0.0000009909)0:0.0000009909)0:0.0000009909,hCoV-19/Brazil/SP-IB_146162/2021:0.0000009909)72:0.0000323419,(((((((hCoV-19/Brazil/MG_LBI_1217/2021:0.0000009909,hCoV-19/Brazil/MG_LBI_1293/2021:0.0000009909)86.8:0.0000693997,hCoV-19/Brazil/MG_LBI_1344/2021:0.0000009909)0:0.0000009909,hCoV-19/Brazil/MG_LBI_1265/2021:0.0000009909)0:0.0000009909,(((hCoV-19/Brazil/MG_LBI_1223/2021:0.0000416408,hCoV-19/Brazil/MG_LBI_1241/2021:0.0000516904)0:0.0000497380,hCoV-19/Brazil/MG_LBI_1254/2021:0.0000009909)0:0.0000009909,(hCoV-19/Brazil/MG_LBI_1242/2021:0.0000009909,hCoV-19/Brazil/MG_LBI_1320/2021:0.0000529332)86.4:0.0000343096)0:0.0000009909)0:0.0000009909,((hCoV-19/Brazil/MG_LBI_1236/2021:0.0000734726,hCoV-19/Brazil/MG_LBI_1303/2021:0.0000342628)78.7:0.0000342125,hCoV-19/Brazil/MG_LBI_1267/2021:0.0000347278)80.1:0.0000341441)0:0.0000009909,((hCoV-19/Brazil/MG_LBI_1252/2021:0.0000690930,hCoV-19/Brazil/MG_LBI_1280/2021:0.0000679339)0:0.0000009909,(hCoV-19/Brazil/MG_LBI_1273/2021:0.0000341420,hCoV-19/Brazil/MG_LBI_1275/2021:0.0000009909)0:0.0000009909)0:0.0000009909)0:0.0000009909,hCoV-19/Brazil/MG_LBI_1291/2021:0.0000009909)0:0.0000009909)83:0.0000331373,((((((((((((hCoV-19/Poland/PL_P1762/2022:0.0000662776,hCoV-19/Guinea/Conakry_IPG-26809/2022:0.0001078334)77.4:0.0000331373,hCoV-19/USA/FL-CDC-ASC210757119/2022:0.0000331374)0:0.0000009909,hCoV-19/Djibouti/NAMRU3_B834/2022:0.0000009909)0:0.0000009909,((((hCoV-19/Mexico/GUA_InDRE_FB7210_E11314506521_S11693/2022:0.0000331374,hCoV-19/Brazil/SP-IB_156069/2022:0.0002411159)76.6:0.0000331373,hCoV-19/USA/NE-CUMC_22066036/2022:0.0001435759)0:0.0000009909,(hCoV-19/USA/MO-CDC-2-5672990/2022:0.0001005336,hCoV-19/Mexico/VER_LANGEBIO_IMSS_5691/2022:0.0001675348)0:0.0000009909)0:0.0000009909,((hCoV-19/TrinidadandTobago/130175/2022:0.0001004861,hCoV-19/Canada/QC-1nIUH-5526869043/2022:0.0001016803)0:0.0000009909,(hCoV-19/USA/MI-UM-10043770474/2022:0.0000662776,hCoV-19/USA/TX-HMH-MCoV-88461/2022:0.0000662776)77.6:0.0000331373)0:0.0000009909)0:0.0000009909)0:0.0000009909,(hCoV-19/Cameroon/CERI-KRISP-K040803/2022:0.0000680139,(hCoV-19/USA/NC-SLPH-1272/2022:0.0000009909,hCoV-19/Mexico/TAM-INMEGEN-61-27/2022:0.0000343488)0:0.0000009909)0:0.0000009909)0:0.0000009909,((hCoV-19/Rwanda/NRLNAT4341/2022:0.0000009909,(hCoV-19/USA/MN-CDC-IBX181343427109/2022:0.0003055078,hCoV-19/Cameroon/CERI-KRISP-K040853/2022:0.0000331374)0:0.0000009909)0:0.0000009909,((hCoV-19/USA/MO-MSPHL-007154/2022:0.0000685620,hCoV-19/USA/AR-CDC-QDX34992907/2022:0.0002008584)0:0.0000009909,(hCoV-19/Curacao/CW-RIVM-87870/2022:0.0000331374,hCoV-19/Cameroon/CERI-KRISP-K040723/2022:0.0001675080)0:0.0000009909)0:0.0000009909)0:0.0000009909)0:0.0000009909,(hCoV-19/Peru/SAM-INS-14467/2022:0.0001004772,hCoV-19/Guadeloupe/CERBAHC-01903459/2022:0.0001016871)0:0.0000009909)0:0.0000009909,(hCoV-19/Paraguay/443159/2022:0.0000331374,(hCoV-19/Mexico/SLP_InDRE_FB10613_E24315097436_S12253/2022:0.0000662776,hCoV-19/Guatemala/INC-LNS-222/2022:0.0000662776)0:0.0000009909)85.3:0.0000331373)0:0.0000009909,(((hCoV-19/Guatemala/4631-GMI/2021:0.0000009909,hCoV-19/Mexico/MOR_IBT_IMSS_5336/2021:0.0000662776)0:0.0000009909,(hCoV-19/Mexico/ROO_LANGEBIO_IMSS_6376/2022:0.0002010934,hCoV-19/Panama/M215187-GMI/2022:0.0000662776)40.7:0.0000662776)50.6:0.0000331373,hCoV-19/Paraguay/410682/2022:0.0001797205)0:0.0000009909)0:0.0000009909,hCoV-19/Taiwan/NTU138/2022:0.0001673415)0:0.0000009909,(hCoV-19/USA/MO-MSPHL-006656/2022:0.0000358474,hCoV-19/Brazil/MG_LBI_1301/2021:0.0000341718)0:0.0000009909)0:0.0000009909,((hCoV-19/Guyana/2407-GMI/2022:0.0000662776,((((hCoV-19/Venezuela/Mon7782/2022:0.0000331374,((hCoV-19/Luxembourg/LNS5906146/2022:0.0001434059,hCoV-19/Brazil/MG_LBI_1226/2021:0.0000712949)0:0.0000009909,hCoV-19/Bonaire/BQ-RIVM-81217/2022:0.0001004882)0:0.0000009909)0:0.0000009909,hCoV-19/ElSalvador/INC-LNSP-167/2022:0.0000331374)0:0.0000009909,(hCoV-19/Uruguay/DLSP_615/2022:0.0000331374,((hCoV-19/Argentina/INEI119319/2022:0.0000658964,hCoV-19/Argentina/INEI120151/2022:0.0000009909)0:0.0000019954,hCoV-19/Uruguay/DLSP_491/2022:0.0000009909)0:0.0000009909)85.1:0.0000331373)0:0.0000009909,hCoV-19/Peru/CUS-INS-18206/2022:0.0000331374)0:0.0000009909)0:0.0000019954,hCoV-19/Brazil/MG_LBI_1216/2021:0.0000009909)81.7:0.0000331373)96:0.0001001961)0:0.0000009909)0:0.0000009909)0:0.0000009909)0:0.0000009909,hCoV-19/Namibia/N36693/2022:0.0001364109)0:0.0000009909,hCoV-19/Eswatini/N38266/2022:0.0001432067)0:0.0000022438,(hCoV-19/Brazil/MG_LBI_1215/2021:0.0000413814,(hCoV-19/Brazil/MG_LBI_1222/2021:0.0000009909,(hCoV-19/Brazil/MG_LBI_1230/2021:0.0000009909,hCoV-19/Brazil/MG_LBI_1258/2021:0.0000346226)84:0.0000346080)78:0.0000344823)80.8:0.0000343731)0:0.0000009909,hCoV-19/Brazil/MG_LBI_1229/2021:0.0000009909)0:0.0000009909,hCoV-19/SouthAfrica/NICD-N34093/2022:0.0000705411)9.4:0.0000745113,(((((hCoV-19/Brazil/GO-HLAGYN-2193481/2022:0.0001349817,((hCoV-19/Brazil/MG_LBI_1228/2021:0.0001957743,(hCoV-19/Brazil/MG_LBI_1328/2021:0.0000669203,hCoV-19/Brazil/MG_LBI_1337/2021:0.0000021618)82.4:0.0001055780)0:0.0000009909,(hCoV-19/Brazil/MG_LBI_1247/2021:0.0000721854,hCoV-19/Brazil/MG_LBI_1343/2021:0.0000848404)0:0.0000026363)0:0.0000009909)91.5:0.0000662776,(((((hCoV-19/DominicanRepublic/1859082-LNSPDD/2022:0.0000342287,hCoV-19/Mexico/ZAC_IBT_IMSS_006576UIBZ-NC/2022:0.0003794249)74.2:0.0000368650,(hCoV-19/Brazil/MG_LBI_1283/2021:0.0002531070,hCoV-19/Brazil/MG_LBI_1289/2021:0.0000871783)73.4:0.0000610572)0:0.0000985675,hCoV-19/Brazil/MG_LBI_1262/2021:0.0000369008)0:0.0000025296,((((((((hCoV-19/Brazil/MG_LBI_1212/2021:0.0000359744,(hCoV-19/Brazil/MG_LBI_1224/2021:0.0000396375,hCoV-19/Brazil/MG_LBI_1333/2021:0.0000384181)0:0.0000020889)0:0.0000009909,((((((((hCoV-19/Brazil/MG_LBI_1218/2021:0.0000009909,(hCoV-19/Brazil/MG_LBI_1219/2021:0.0000834609,hCoV-19/Brazil/MG_LBI_1342/2021:0.0000971952)78.5:0.0000440606)82.7:0.0001253227,(hCoV-19/Brazil/MG_LBI_1318/2021:0.0000009909,hCoV-19/Brazil/MG_LBI_1326/2021:0.0000009909)90.2:0.0000937775)0:0.0000009909,hCoV-19/Brazil/MG_LBI_1227/2021:0.0000009909)0:0.0000009909,hCoV-19/Brazil/MG_LBI_1288/2021:0.0000009909)0:0.0000009909,((hCoV-19/Brazil/MG_LBI_1315/2021:0.0000009909,hCoV-19/Brazil/MG_LBI_1335/2021:0.0001311209)90.1:0.0000840470,(hCoV-19/Brazil/MG_LBI_1340/2021:0.0000009909,hCoV-19/Brazil/MG_LBI_1345/2021:0.0001579284)0:0.0000009909)0:0.0000009909)0:0.0000009909,hCoV-19/Brazil/MG_LBI_1353/2021:0.0000009909)0:0.0000009909,hCoV-19/Brazil/MG_LBI_1284/2021:0.0000009909)0:0.0000009909,hCoV-19/Brazil/MG_LBI_1235/2021:0.0000357523)0:0.0000009909)0:0.0000009909,((((((hCoV-19/Brazil/MG_LBI_1213/2021:0.0000014623,hCoV-19/Brazil/MG_LBI_1310/2021:0.0001966768)85.7:0.0003789999,hCoV-19/Brazil/MG_LBI_1351/2021:0.0000009909)0:0.0000009909,hCoV-19/Brazil/MG_LBI_1312/2021:0.0000009909)0:0.0000009909,hCoV-19/Brazil/MG_LBI_1330/2021:0.0000009909)0:0.0000009909,hCoV-19/Brazil/MG_LBI_1255/2021:0.0000009909)0:0.0000009909,(hCoV-19/Brazil/MG_LBI_1225/2021:0.0000750582,hCoV-19/Brazil/MG_LBI_1263/2021:0.0000410713)0:0.0000009909)0:0.0000009909)0:0.0000009909,hCoV-19/Brazil/MG_LBI_1295/2021:0.0000009909)0:0.0000009909,(hCoV-19/Brazil/MG_LBI_1290/2021:0.0000341325,hCoV-19/Brazil/MG_LBI_1338/2021:0.0002138451)0:0.0000009909)0:0.0000009909,hCoV-19/Brazil/MG_LBI_1279/2021:0.0000009909)0:0.0000009909,((hCoV-19/Brazil/MG_LBI_1256/2021:0.0000009909,((hCoV-19/Brazil/MG_LBI_1268/2021:0.0001140155,(hCoV-19/Brazil/MG_LBI_1311/2021:0.0000427868,hCoV-19/Brazil/MG_LBI_1339/2021:0.0000865844)94.8:0.0001219804)0:0.0000020110,hCoV-19/Brazil/MG_LBI_1325/2021:0.0000009909)0:0.0000009909)0:0.0000009909,(hCoV-19/Brazil/MG_LBI_1297/2021:0.0000347750,hCoV-19/Brazil/MG_LBI_1307/2021:0.0003042554)78:0.0000433047)74.4:0.0000341764)0:0.0000009909,(hCoV-19/Brazil/MG_LBI_1274/2021:0.0000387800,hCoV-19/Brazil/MG_LBI_1277/2021:0.0000009909)86.1:0.0000347406)82.9:0.0000385591)0:0.0000019954,((hCoV-19/Brazil/MG_LBI_1306/2021:0.0001959736,(hCoV-19/Brazil/MG_LBI_1349/2021:0.0000009909,hCoV-19/Brazil/MG_LBI_1350/2021:0.0000396574)79.8:0.0000394709)0:0.0000009909,hCoV-19/Brazil/MG_LBI_1319/2021:0.0000382944)85.4:0.0000365626)0:0.0000021236)0:0.0000009909,hCoV-19/Brazil/MG_LBI_1304/2021:0.0000009909)0:0.0000023666,(((((hCoV-19/Brazil/MG_LBI_1220/2021:0.0000445503,hCoV-19/Brazil/MG_LBI_1221/2021:0.0000874510)77.5:0.0000829509,hCoV-19/Brazil/MG_LBI_1329/2021:0.0000009909)93.7:0.0000725967,((hCoV-19/Brazil/MG_LBI_1286/2021:0.0000525455,hCoV-19/Brazil/MG_LBI_1346/2021:0.0001173354)75.9:0.0000519577,(hCoV-19/Brazil/MG_LBI_1317/2021:0.0003549164,hCoV-19/Brazil/MG_LBI_1354/2021:0.0001198714)90.6:0.0002250744)0:0.0000009909)0:0.0000009909,((hCoV-19/Brazil/MG_LBI_1244/2021:0.0001058198,hCoV-19/Brazil/MG_LBI_1281/2021:0.0000357966)79.9:0.0000346372,hCoV-19/Brazil/MG_LBI_1324/2021:0.0000504510)81.5:0.0000346298)0:0.0000009909,hCoV-19/Brazil/MG_LBI_1302/2021:0.0000009909)42.4:0.0000341995)52.4:0.0000603357,hCoV-19/Guinea/Conakry_IPG-27069/2022:0.0000352360)0:0.0000038809)99.7:0.0005028196)100:0.0010036657,hCoV-19/Mongolia/99417/2021:0.0005649710)43.8:0.0000330661,hCoV-19/Madagascar/IPM-00765/2021:0.0002967982)74.8:0.0000362401,hCoV-19/Ghana/UHAS-K674/2020:0.0001361919)99.8:0.0003679384,hCoV-19/SaudiArabia/DM-21-107803A/2021:0.0001335851);
