# Supplementary material for: Epidemiological Surveillance Reveals the Rise and Establishment of the Omicron SARS-CoV-2 Variant in Brazil
Source: Viruses. 2023 Apr 20;15(4):1017. doi: 10.3390/v15041017 (PMC10145299; doi:10.3390/v15041017)
Supplement: Supplementary file 1 [file viruses-15-01017-s001.zip › File_S2/metadata.tsv]

taxon	lineage	conflict	ambiguity_score	scorpio_call	scorpio_support	scorpio_conflict	scorpio_notes	version	pangolin_version	scorpio_version	constellation_version	is_designated	qc_status	qc_notes	note	major	main	origin
hCoV-19/SaudiArabia/KFSHRC1/2021	B.1.1	0	NA		NA	NA		PUSHER-v1.17	4.1.3	0.3.17	v0.1.10	False	pass	Ambiguous_content:0.02	Usher placements: B.1.1(1/1)	B	Other	GISAID
hCoV-19/Romania/CJ_512132/2022	BA.2.9	0	NA	Omicron (BA.2-like)	1	0	scorpio call: Alt alleles 64; Ref alleles 0; Amb alleles 0; Oth alleles 0	PUSHER-v1.17	4.1.3	0.3.17	v0.1.10	False	pass	Ambiguous_content:0.02	Usher placements: BA.2.9(1/1)	B	Other	GISAID
hCoV-19/SouthAfrica/UFS-ONT140622NB27/2022	BA.4.1	0	NA	Omicron (BA.4-like)	0.98	0	scorpio call: Alt alleles 63; Ref alleles 0; Amb alleles 1; Oth alleles 0	PUSHER-v1.17	4.1.3	0.3.17	v0.1.10	False	pass	Ambiguous_content:0.04	Usher placements: BA.4.1(2/2)	B	Other	GISAID
hCoV-19/Bonaire/BQ-RIVM-102229/2022	BA.2	0	NA	Omicron (BA.2-like)	1	0	scorpio call: Alt alleles 64; Ref alleles 0; Amb alleles 0; Oth alleles 0	PUSHER-v1.17	4.1.3	0.3.17	v0.1.10	False	pass	Ambiguous_content:0.02	Usher placements: BA.2(1/1)	B	BA.2	GISAID
hCoV-19/Aruba/AW-RIVM-102283/2022	BA.2.3.9	0	NA	Omicron (BA.2-like)	1	0	scorpio call: Alt alleles 64; Ref alleles 0; Amb alleles 0; Oth alleles 0	PUSHER-v1.17	4.1.3	0.3.17	v0.1.10	False	pass	Ambiguous_content:0.02	Usher placements: BA.2.3.9(1/1)	B	Other	GISAID
hCoV-19/Aruba/AW-RIVM-102285/2022	BA.5.6	0	NA	Omicron (BA.5-like)	0.98	0.02	scorpio call: Alt alleles 60; Ref alleles 1; Amb alleles 0; Oth alleles 0	PANGO-v1.17	4.1.3	0.3.17	v0.1.10	True	pass	Ambiguous_content:0.02	Assigned from designation hash.	B	Other	GISAID
hCoV-19/Curacao/CW-RIVM-102252/2022	BA.2.30	0	NA	Omicron (BA.2-like)	1	0	scorpio call: Alt alleles 64; Ref alleles 0; Amb alleles 0; Oth alleles 0	PUSHER-v1.17	4.1.3	0.3.17	v0.1.10	False	pass	Ambiguous_content:0.02	Usher placements: BA.2.30(1/1)	B	Other	GISAID
hCoV-19/Curacao/CW-RIVM-102257/2022	BA.2	0	NA	Omicron (BA.2-like)	1	0	scorpio call: Alt alleles 64; Ref alleles 0; Amb alleles 0; Oth alleles 0	PUSHER-v1.17	4.1.3	0.3.17	v0.1.10	False	pass	Ambiguous_content:0.02	Usher placements: BA.2(1/1)	B	BA.2	GISAID
hCoV-19/Mozambique/INS-PCS0019171/2022	BA.2	0	NA	Omicron (BA.2-like)	0.98	0	scorpio call: Alt alleles 63; Ref alleles 0; Amb alleles 0; Oth alleles 1	PANGO-v1.17	4.1.3	0.3.17	v0.1.10	True	pass	Ambiguous_content:0.02	Assigned from designation hash.	B	BA.2	GISAID
hCoV-19/Nepal/NPHL-S-1491/2022	BD.1	0	NA	Probable Omicron (Unassigned)	0.88	0.12	scorpio call: Alt alleles 29; Ref alleles 4; Amb alleles 0; Oth alleles 0	PANGO-v1.17	4.1.3	0.3.17	v0.1.10	True	pass	Ambiguous_content:0.02	Assigned from designation hash.	B	Other	GISAID
hCoV-19/Pakistan/NIH-B55-GOV-S3/2022	BA.4	0	NA	Omicron (BA.4-like)	0.97	0	scorpio call: Alt alleles 62; Ref alleles 0; Amb alleles 2; Oth alleles 0	PUSHER-v1.17	4.1.3	0.3.17	v0.1.10	False	pass	Ambiguous_content:0.04	Usher placements: BA.4(1/1)	B	BA.4	GISAID
hCoV-19/USA/DC-CDC-2-5541461/2022	BA.1.18	0	NA	Omicron (BA.1-like)	0.93	0	scorpio call: Alt alleles 55; Ref alleles 0; Amb alleles 1; Oth alleles 3	PANGO-v1.17	4.1.3	0.3.17	v0.1.10	True	pass	Ambiguous_content:0.02	Assigned from designation hash.	B	Other	GISAID
hCoV-19/Curacao/CW-RIVM-96577/2022	BA.2.12	0	NA	Omicron (BA.2-like)	1	0	scorpio call: Alt alleles 64; Ref alleles 0; Amb alleles 0; Oth alleles 0	PANGO-v1.17	4.1.3	0.3.17	v0.1.10	True	pass	Ambiguous_content:0.02	Assigned from designation hash.	B	Other	GISAID
hCoV-19/Uganda/ILRI_COVM03468/2022	BA.1	0.181818181818182	NA	Probable Omicron (BA.1-like)	0.68	0	scorpio call: Alt alleles 40; Ref alleles 0; Amb alleles 16; Oth alleles 3	PUSHER-v1.17	4.1.3	0.3.17	v0.1.10	False	pass	Ambiguous_content:0.1	Usher placements: BA.1(9/11) BA.1.1(1/11) BA.1.12(1/11)	B	BA.1	GISAID
hCoV-19/Uganda/UG1285/2022	BA.2.31.1	0	NA	Omicron (BA.2-like)	1	0	scorpio call: Alt alleles 64; Ref alleles 0; Amb alleles 0; Oth alleles 0	PANGO-v1.17	4.1.3	0.3.17	v0.1.10	True	pass	Ambiguous_content:0.02	Assigned from designation hash.	B	Other	GISAID
hCoV-19/Singapore/1413/2022	BA.1.1	0	NA	Omicron (BA.1-like)	0.92	0	scorpio call: Alt alleles 54; Ref alleles 0; Amb alleles 2; Oth alleles 3	PUSHER-v1.17	4.1.3	0.3.17	v0.1.10	False	pass	Ambiguous_content:0.02	Usher placements: BA.1.1(1/1)	B	Other	GISAID
hCoV-19/Japan/PG-239209/2022	BA.2.3.13	0	NA	Omicron (BA.2-like)	1	0	scorpio call: Alt alleles 64; Ref alleles 0; Amb alleles 0; Oth alleles 0	PANGO-v1.17	4.1.3	0.3.17	v0.1.10	True	pass	Ambiguous_content:0.02	Assigned from designation hash.	B	Other	GISAID
hCoV-19/BosniaandHerzegovina/AGC2375/2022	BA.2.9	0	NA	Omicron (BA.2-like)	1	0	scorpio call: Alt alleles 64; Ref alleles 0; Amb alleles 0; Oth alleles 0	PUSHER-v1.17	4.1.3	0.3.17	v0.1.10	False	pass	Ambiguous_content:0.02	Usher placements: BA.2.9(1/1)	B	Other	GISAID
hCoV-19/Australia/ACT3033/2022	BA.1.17	0	NA	Omicron (BA.1-like)	0.92	0	scorpio call: Alt alleles 54; Ref alleles 0; Amb alleles 2; Oth alleles 3	PUSHER-v1.17	4.1.3	0.3.17	v0.1.10	False	pass	Ambiguous_content:0.04	Usher placements: BA.1.17(1/1)	B	Other	GISAID
hCoV-19/Peru/LIM-INS-18021/2022	BA.4.1	0	NA	Omicron (BA.4-like)	1	0	scorpio call: Alt alleles 64; Ref alleles 0; Amb alleles 0; Oth alleles 0	PANGO-v1.17	4.1.3	0.3.17	v0.1.10	True	pass	Ambiguous_content:0.02	Assigned from designation hash.	B	Other	GISAID
hCoV-19/TrinidadandTobago/129472/2022	BA.1.1	0	NA	Omicron (BA.1-like)	0.93	0	scorpio call: Alt alleles 55; Ref alleles 0; Amb alleles 1; Oth alleles 3	PUSHER-v1.17	4.1.3	0.3.17	v0.1.10	False	pass	Ambiguous_content:0.02	Usher placements: BA.1.1(1/1)	B	Other	GISAID
hCoV-19/India/RJ-SMS-ICMR-INSACOG-TS-9271/2022	BA.2	0	NA	Omicron (BA.2-like)	0.95	0	scorpio call: Alt alleles 61; Ref alleles 0; Amb alleles 3; Oth alleles 0	PUSHER-v1.17	4.1.3	0.3.17	v0.1.10	False	pass	Ambiguous_content:0.02	Usher placements: BA.2(1/1)	B	BA.2	GISAID
hCoV-19/Bonaire/BQ-RIVM-97633/2022	BA.2	0	NA	Omicron (BA.2-like)	0.98	0	scorpio call: Alt alleles 63; Ref alleles 0; Amb alleles 1; Oth alleles 0	PUSHER-v1.17	4.1.3	0.3.17	v0.1.10	False	pass	Ambiguous_content:0.02	Usher placements: BA.2(1/1)	B	BA.2	GISAID
hCoV-19/USA/NM-CDC-QDX36806713/2022	BA.2.18	0.5	NA	Omicron (BA.2-like)	0.98	0	scorpio call: Alt alleles 63; Ref alleles 0; Amb alleles 0; Oth alleles 1	PANGO-v1.17	4.1.3	0.3.17	v0.1.10	True	pass	Ambiguous_content:0.02	Assigned from designation hash.	B	Other	GISAID
hCoV-19/Brazil/SC-UFSC-05-54/2022	BA.1	0	NA	Probable Omicron (BA.1-like)	0.68	0	scorpio call: Alt alleles 40; Ref alleles 0; Amb alleles 16; Oth alleles 3	PUSHER-v1.17	4.1.3	0.3.17	v0.1.10	False	pass	Ambiguous_content:0.05	Usher placements: BA.1(1/1)	B	BA.1	GISAID
hCoV-19/USA/ID-IBL-791116/2022	BA.1.1	0	NA	Omicron (BA.1-like)	0.93	0	scorpio call: Alt alleles 55; Ref alleles 0; Amb alleles 1; Oth alleles 3	PUSHER-v1.17	4.1.3	0.3.17	v0.1.10	False	pass	Ambiguous_content:0.02	Usher placements: BA.1.1(2/2)	B	Other	GISAID
hCoV-19/Guatemala/38544-LNS/2022	BA.2	0.388888888888889	NA	Omicron (BA.2-like)	0.83	0.03	scorpio call: Alt alleles 53; Ref alleles 2; Amb alleles 9; Oth alleles 0	PUSHER-v1.17	4.1.3	0.3.17	v0.1.10	False	pass	Ambiguous_content:0.08	Usher placements: BA.2(11/18) BA.2.10(1/18) BA.2.56(3/18) BA.2.65(3/18)	B	BA.2	GISAID
hCoV-19/Australia/ACT3295/2022	BA.1.17	0	NA	Omicron (BA.1-like)	0.93	0	scorpio call: Alt alleles 55; Ref alleles 0; Amb alleles 1; Oth alleles 3	PUSHER-v1.17	4.1.3	0.3.17	v0.1.10	False	pass	Ambiguous_content:0.02	Usher placements: BA.1.17(1/1)	B	Other	GISAID
hCoV-19/Tunisia/11800/2022	BA.2.3	0	NA	Omicron (BA.2-like)	1	0	scorpio call: Alt alleles 64; Ref alleles 0; Amb alleles 0; Oth alleles 0	PUSHER-v1.17	4.1.3	0.3.17	v0.1.10	False	pass	Ambiguous_content:0.02	Usher placements: BA.2.3(1/1)	B	Other	GISAID
hCoV-19/Bangladesh/icddrb-TND-09-0338/2022	BA.2.10	0	NA	Omicron (BA.2-like)	0.98	0.02	scorpio call: Alt alleles 63; Ref alleles 1; Amb alleles 0; Oth alleles 0	PUSHER-v1.17	4.1.3	0.3.17	v0.1.10	False	pass	Ambiguous_content:0.02	Usher placements: BA.2.10(1/1)	B	Other	GISAID
hCoV-19/Liechtenstein/FL-Risch-2220805585/2022	BA.1.1	0	NA	Omicron (BA.1-like)	0.86	0	scorpio call: Alt alleles 51; Ref alleles 0; Amb alleles 6; Oth alleles 2	PUSHER-v1.17	4.1.3	0.3.17	v0.1.10	False	pass	Ambiguous_content:0.07	Usher placements: BA.1.1(4/4)	B	Other	GISAID
hCoV-19/Colombia/ANT-LDSP2870/2022	BA.2	0.454545454545455	NA	Omicron (Unassigned)	0.97	0	scorpio call: Alt alleles 32; Ref alleles 0; Amb alleles 1; Oth alleles 0	PUSHER-v1.17	4.1.3	0.3.17	v0.1.10	False	pass	Ambiguous_content:0.1	Usher placements: BA.2(6/11) BA.2.65(5/11); scorpio found insufficient support to assign a specific lineage	B	BA.2	GISAID
hCoV-19/Malaysia/UNIMAS-B17581/2022	BA.2	0.5	NA	Omicron (BA.2-like)	0.98	0	scorpio call: Alt alleles 63; Ref alleles 0; Amb alleles 1; Oth alleles 0	PUSHER-v1.17	4.1.3	0.3.17	v0.1.10	False	pass	Ambiguous_content:0.04	Usher placements: BA.2(1/2) BA.2.3(1/2)	B	BA.2	GISAID
hCoV-19/Curacao/CW-RIVM-93033/2022	BA.2.30	0	NA	Omicron (BA.2-like)	1	0	scorpio call: Alt alleles 64; Ref alleles 0; Amb alleles 0; Oth alleles 0	PANGO-v1.17	4.1.3	0.3.17	v0.1.10	True	pass	Ambiguous_content:0.02	Assigned from designation hash.	B	Other	GISAID
hCoV-19/CostaRica/INC-4683-756257/2022	BA.2.9	0	NA	Omicron (BA.2-like)	1	0	scorpio call: Alt alleles 64; Ref alleles 0; Amb alleles 0; Oth alleles 0	PUSHER-v1.17	4.1.3	0.3.17	v0.1.10	False	pass	Ambiguous_content:0.02	Usher placements: BA.2.9(1/1)	B	Other	GISAID
hCoV-19/USA/MN-MDH-26012/2022	BA.5.3	0	NA	Omicron (BA.5-like)	0.97	0.02	scorpio call: Alt alleles 59; Ref alleles 1; Amb alleles 1; Oth alleles 0	PUSHER-v1.17	4.1.3	0.3.17	v0.1.10	False	pass	Ambiguous_content:0.03	Usher placements: BA.5.3(1/1)	B	Other	GISAID
hCoV-19/Algeria/25598/2022	BA.2.32	0	NA	Omicron (BA.2-like)	0.86	0	scorpio call: Alt alleles 55; Ref alleles 0; Amb alleles 9; Oth alleles 0	PUSHER-v1.17	4.1.3	0.3.17	v0.1.10	False	pass	Ambiguous_content:0.05	Usher placements: BA.2.32(1/1)	B	Other	GISAID
hCoV-19/Kazakhstan/ALA-NRL-S1577/2022	BA.2	0	NA	Omicron (BA.2-like)	0.97	0.03	scorpio call: Alt alleles 62; Ref alleles 2; Amb alleles 0; Oth alleles 0	PUSHER-v1.17	4.1.3	0.3.17	v0.1.10	False	pass	Ambiguous_content:0.02	Usher placements: BA.2(1/1)	B	BA.2	GISAID
hCoV-19/Seychelles/F160462/2022	BA.2.9	0.5	NA	Omicron (BA.2-like)	1	0	scorpio call: Alt alleles 64; Ref alleles 0; Amb alleles 0; Oth alleles 0	PUSHER-v1.17	4.1.3	0.3.17	v0.1.10	False	pass	Ambiguous_content:0.03	Usher placements: BA.2.36(1/6) BA.2.9(3/6) BA.2.9.5(2/6)	B	Other	GISAID
hCoV-19/DRC/INRB-RDC-733/2022	BA.2.9	0	NA	Omicron (BA.2-like)	1	0	scorpio call: Alt alleles 64; Ref alleles 0; Amb alleles 0; Oth alleles 0	PUSHER-v1.17	4.1.3	0.3.17	v0.1.10	False	pass	Ambiguous_content:0.05	Usher placements: BA.2.9(1/1)	B	Other	GISAID
hCoV-19/TrinidadandTobago/160750/2022	BA.1.1	0	NA	Omicron (BA.1-like)	0.93	0	scorpio call: Alt alleles 55; Ref alleles 0; Amb alleles 1; Oth alleles 3	PUSHER-v1.17	4.1.3	0.3.17	v0.1.10	False	pass	Ambiguous_content:0.03	Usher placements: BA.1.1(4/4)	B	Other	GISAID
hCoV-19/Guatemala/4207-LNS/2022	BA.1.1	0	NA	Omicron (BA.1-like)	0.93	0	scorpio call: Alt alleles 55; Ref alleles 0; Amb alleles 1; Oth alleles 3	PUSHER-v1.17	4.1.3	0.3.17	v0.1.10	False	pass	Ambiguous_content:0.02	Usher placements: BA.1.1(1/1)	B	Other	GISAID
hCoV-19/USA/MA-CDC-QDX36112342/2022	BA.2.7	0	NA	Omicron (BA.2-like)	1	0	scorpio call: Alt alleles 64; Ref alleles 0; Amb alleles 0; Oth alleles 0	PUSHER-v1.17	4.1.3	0.3.17	v0.1.10	False	pass	Ambiguous_content:0.02	Usher placements: BA.2.7(1/1)	B	Other	GISAID
hCoV-19/Jordan/JUST-MBV-19/2022	BA.2	0	NA	Omicron (BA.2-like)	0.97	0	scorpio call: Alt alleles 62; Ref alleles 0; Amb alleles 2; Oth alleles 0	PUSHER-v1.17	4.1.3	0.3.17	v0.1.10	False	pass	Ambiguous_content:0.02	Usher placements: BA.2(1/1)	B	BA.2	GISAID
hCoV-19/Eswatini/N40346/2022	BA.1.17	0	NA	Omicron (BA.1-like)	0.88	0	scorpio call: Alt alleles 52; Ref alleles 0; Amb alleles 4; Oth alleles 3	PUSHER-v1.17	4.1.3	0.3.17	v0.1.10	False	pass	Ambiguous_content:0.02	Usher placements: BA.1.17(1/1)	B	Other	GISAID
hCoV-19/USA/WA-PHL-019959/2022	BA.2.9	0	NA	Omicron (BA.2-like)	0.92	0	scorpio call: Alt alleles 59; Ref alleles 0; Amb alleles 5; Oth alleles 0	PUSHER-v1.17	4.1.3	0.3.17	v0.1.10	False	pass	Ambiguous_content:0.05	Usher placements: BA.2.9(2/2)	B	Other	GISAID
hCoV-19/Germany/NW-RKI-I-799252/2022	BA.2	0	NA	Omicron (BA.2-like)	1	0	scorpio call: Alt alleles 64; Ref alleles 0; Amb alleles 0; Oth alleles 0	PANGO-v1.17	4.1.3	0.3.17	v0.1.10	True	pass	Ambiguous_content:0.02	Assigned from designation hash.	B	BA.2	GISAID
hCoV-19/Thailand/TUC-L22-33240/2022	BA.1.17.2	0	NA	Omicron (BA.1-like)	0.93	0	scorpio call: Alt alleles 55; Ref alleles 0; Amb alleles 1; Oth alleles 3	PUSHER-v1.17	4.1.3	0.3.17	v0.1.10	False	pass	Ambiguous_content:0.02	Usher placements: BA.1.17.2(1/1)	B	Other	GISAID
hCoV-19/Brunei/9822046910/2022	BA.2.3	0	NA	Omicron (Unassigned)	0.88	0	scorpio call: Alt alleles 29; Ref alleles 0; Amb alleles 3; Oth alleles 1	PUSHER-v1.17	4.1.3	0.3.17	v0.1.10	False	pass	Ambiguous_content:0.02	Usher placements: BA.2.3(2/2); scorpio found insufficient support to assign a specific lineage	B	Other	GISAID
hCoV-19/Maldives/MAV188516/2022	BA.2.10	0	NA	Omicron (Unassigned)	0.73	0	scorpio call: Alt alleles 24; Ref alleles 0; Amb alleles 9; Oth alleles 0	PUSHER-v1.17	4.1.3	0.3.17	v0.1.10	False	pass	Ambiguous_content:0.07	Usher placements: BA.2.10(6/6); scorpio found insufficient support to assign a specific lineage	B	Other	GISAID
hCoV-19/Poland/PL_P1762/2022	BA.1.15.1	0	NA	Omicron (BA.1-like)	0.93	0	scorpio call: Alt alleles 55; Ref alleles 0; Amb alleles 1; Oth alleles 3	PUSHER-v1.17	4.1.3	0.3.17	v0.1.10	False	pass	Ambiguous_content:0.02	Usher placements: BA.1.15.1(1/1)	B	Other	GISAID
hCoV-19/NewZealand/22CH2169/2022	BA.2	0	NA	Omicron (BA.2-like)	0.89	0	scorpio call: Alt alleles 57; Ref alleles 0; Amb alleles 7; Oth alleles 0	PUSHER-v1.17	4.1.3	0.3.17	v0.1.10	False	pass	Ambiguous_content:0.09	Usher placements: BA.2(6/6)	B	BA.2	GISAID
hCoV-19/Botswana/R1113B11_BHP_1042053/2022	BA.4.1	0.5	NA	Omicron (Unassigned)	0.88	0	scorpio call: Alt alleles 29; Ref alleles 0; Amb alleles 4; Oth alleles 0	PANGO-v1.17	4.1.3	0.3.17	v0.1.10	True	pass	Ambiguous_content:0.07	Assigned from designation hash.	B	Other	GISAID
hCoV-19/Tunisia/01/2022	BA.2	0	NA	Omicron (BA.2-like)	1	0	scorpio call: Alt alleles 64; Ref alleles 0; Amb alleles 0; Oth alleles 0	PUSHER-v1.17	4.1.3	0.3.17	v0.1.10	False	pass	Ambiguous_content:0.02	Usher placements: BA.2(1/1)	B	BA.2	GISAID
hCoV-19/Seychelles/F144049/2022	BA.1.1	0	NA	Omicron (BA.1-like)	0.86	0	scorpio call: Alt alleles 51; Ref alleles 0; Amb alleles 5; Oth alleles 3	PUSHER-v1.17	4.1.3	0.3.17	v0.1.10	False	pass	Ambiguous_content:0.05	Usher placements: BA.1.1(1/1)	B	Other	GISAID
hCoV-19/Pakistan/NIH-B41-S19/2022	BA.2	0	NA	Omicron (BA.2-like)	0.95	0	scorpio call: Alt alleles 61; Ref alleles 0; Amb alleles 3; Oth alleles 0	PANGO-v1.17	4.1.3	0.3.17	v0.1.10	True	pass	Ambiguous_content:0.02	Assigned from designation hash.	B	BA.2	GISAID
hCoV-19/Mozambique/CERI-KRISP-K037917/2022	BA.2	0	NA	Omicron (BA.2-like)	0.89	0.05	scorpio call: Alt alleles 57; Ref alleles 3; Amb alleles 4; Oth alleles 0	PUSHER-v1.17	4.1.3	0.3.17	v0.1.10	False	pass	Ambiguous_content:0.06	Usher placements: BA.2(1/1)	B	BA.2	GISAID
hCoV-19/Mozambique/CERI-KRISP-K037883/2022	BA.2	0	NA	Omicron (BA.2-like)	0.97	0.03	scorpio call: Alt alleles 62; Ref alleles 2; Amb alleles 0; Oth alleles 0	PUSHER-v1.17	4.1.3	0.3.17	v0.1.10	False	pass	Ambiguous_content:0.02	Usher placements: BA.2(1/1)	B	BA.2	GISAID
hCoV-19/Albania/UZB_548202204116/2022	BA.2	0	NA	Omicron (BA.2-like)	0.98	0	scorpio call: Alt alleles 63; Ref alleles 0; Amb alleles 1; Oth alleles 0	PUSHER-v1.17	4.1.3	0.3.17	v0.1.10	False	pass	Ambiguous_content:0.02	Usher placements: BA.2(1/1)	B	BA.2	GISAID
hCoV-19/Scotland/QEUH-35C9AF8/2022	BA.1.1	0	NA	Omicron (BA.1-like)	0.93	0	scorpio call: Alt alleles 55; Ref alleles 0; Amb alleles 1; Oth alleles 3	PUSHER-v1.17	4.1.3	0.3.17	v0.1.10	False	pass	Ambiguous_content:0.02	Usher placements: BA.1.1(1/1)	B	Other	GISAID
hCoV-19/Curacao/CW-RIVM-94590/2022	BA.2.30	0	NA	Omicron (BA.2-like)	1	0	scorpio call: Alt alleles 64; Ref alleles 0; Amb alleles 0; Oth alleles 0	PANGO-v1.17	4.1.3	0.3.17	v0.1.10	True	pass	Ambiguous_content:0.02	Assigned from designation hash.	B	Other	GISAID
hCoV-19/Chile/LR-46130/2022	BA.2.3	0	NA	Omicron (BA.2-like)	0.94	0	scorpio call: Alt alleles 60; Ref alleles 0; Amb alleles 2; Oth alleles 2	PUSHER-v1.17	4.1.3	0.3.17	v0.1.10	False	pass	Ambiguous_content:0.02	Usher placements: BA.2.3(1/1)	B	Other	GISAID
hCoV-19/Bonaire/BQ-RIVM-89957/2022	BA.1.1	0	NA	Omicron (BA.1-like)	0.93	0	scorpio call: Alt alleles 55; Ref alleles 0; Amb alleles 1; Oth alleles 3	PUSHER-v1.17	4.1.3	0.3.17	v0.1.10	False	pass	Ambiguous_content:0.02	Usher placements: BA.1.1(2/2)	B	Other	GISAID
hCoV-19/NewZealand/22CV0671/2022	BA.1.1.9	0	NA	Omicron (BA.1-like)	0.86	0	scorpio call: Alt alleles 51; Ref alleles 0; Amb alleles 6; Oth alleles 2	PANGO-v1.17	4.1.3	0.3.17	v0.1.10	True	pass	Ambiguous_content:0.07	Assigned from designation hash.	B	Other	GISAID
hCoV-19/NewZealand/22CV2094/2022	BA.1.1.9	0	NA	Omicron (BA.1-like)	0.86	0	scorpio call: Alt alleles 51; Ref alleles 0; Amb alleles 6; Oth alleles 2	PUSHER-v1.17	4.1.3	0.3.17	v0.1.10	False	pass	Ambiguous_content:0.07	Usher placements: BA.1.1.9(2/2)	B	Other	GISAID
hCoV-19/NewZealand/22MV1037/2022	BA.1.1.9	0	NA	Omicron (BA.1-like)	0.9	0	scorpio call: Alt alleles 53; Ref alleles 0; Amb alleles 3; Oth alleles 3	PUSHER-v1.17	4.1.3	0.3.17	v0.1.10	False	pass	Ambiguous_content:0.05	Usher placements: BA.1.1.9(2/2)	B	Other	GISAID
hCoV-19/NewZealand/22CV1862/2022	BA.2	0.444444444444444	NA	Omicron (BA.2-like)	0.97	0	scorpio call: Alt alleles 62; Ref alleles 0; Amb alleles 2; Oth alleles 0	PUSHER-v1.17	4.1.3	0.3.17	v0.1.10	False	pass	Ambiguous_content:0.08	Usher placements: BA.2(5/9) BA.2.65(4/9)	B	BA.2	GISAID
hCoV-19/Maldives/MAV164509/2022	BA.2.37	0	NA	Omicron (Unassigned)	0.91	0	scorpio call: Alt alleles 30; Ref alleles 0; Amb alleles 3; Oth alleles 0	PUSHER-v1.17	4.1.3	0.3.17	v0.1.10	False	pass	Ambiguous_content:0.03	Usher placements: BA.2.37(1/1); scorpio found insufficient support to assign a specific lineage	B	Other	GISAID
hCoV-19/Paraguay/443159/2022	BA.1.15	0.333333333333333	NA	Omicron (BA.1-like)	0.85	0.02	scorpio call: Alt alleles 50; Ref alleles 1; Amb alleles 5; Oth alleles 3	PUSHER-v1.17	4.1.3	0.3.17	v0.1.10	False	pass	Ambiguous_content:0.03	Usher placements: BA.1.15(2/3) BA.1.15.1(1/3)	B	Other	GISAID
hCoV-19/NewZealand/22MV0892/2022	BA.1.1.9	0	NA	Omicron (BA.1-like)	0.83	0	scorpio call: Alt alleles 49; Ref alleles 0; Amb alleles 8; Oth alleles 2	PUSHER-v1.17	4.1.3	0.3.17	v0.1.10	False	pass	Ambiguous_content:0.09	Usher placements: BA.1.1.9(2/2)	B	Other	GISAID
hCoV-19/Rwanda/NRLNAT4341/2022	BA.1.15	0	NA	Omicron (BA.1-like)	0.88	0	scorpio call: Alt alleles 52; Ref alleles 0; Amb alleles 4; Oth alleles 3	PUSHER-v1.17	4.1.3	0.3.17	v0.1.10	False	pass	Ambiguous_content:0.04	Usher placements: BA.1.15(4/4)	B	Other	GISAID
hCoV-19/Australia/TAS001121/2022	BA.1.17	0	NA	Omicron (BA.1-like)	0.93	0	scorpio call: Alt alleles 55; Ref alleles 0; Amb alleles 1; Oth alleles 3	PUSHER-v1.17	4.1.3	0.3.17	v0.1.10	False	pass	Ambiguous_content:0.02	Usher placements: BA.1.17(1/1)	B	Other	GISAID
hCoV-19/Maldives/MAV190135/2022	BA.2	0	NA	Omicron (Unassigned)	0.82	0	scorpio call: Alt alleles 27; Ref alleles 0; Amb alleles 6; Oth alleles 0	PUSHER-v1.17	4.1.3	0.3.17	v0.1.10	False	pass	Ambiguous_content:0.04	Usher placements: BA.2(4/4); scorpio found insufficient support to assign a specific lineage	B	BA.2	GISAID
hCoV-19/Canada/MB-CPL-414305/2022	BA.2	0	NA	Omicron (BA.2-like)	1	0	scorpio call: Alt alleles 64; Ref alleles 0; Amb alleles 0; Oth alleles 0	PANGO-v1.17	4.1.3	0.3.17	v0.1.10	True	pass	Ambiguous_content:0.02	Assigned from designation hash.	B	BA.2	GISAID
hCoV-19/Vietnam/NHTD-OUCRU2630/2022	BA.2	0.2	NA	Omicron (BA.2-like)	0.94	0	scorpio call: Alt alleles 60; Ref alleles 0; Amb alleles 3; Oth alleles 1	PUSHER-v1.17	4.1.3	0.3.17	v0.1.10	False	pass	Ambiguous_content:0.05	Usher placements: BA.2(4/5) BA.2.56(1/5)	B	BA.2	GISAID
hCoV-19/Ecuador/USFQ-3371/2022	BA.1.1	0	NA	Omicron (BA.1-like)	0.93	0	scorpio call: Alt alleles 55; Ref alleles 0; Amb alleles 2; Oth alleles 2	PUSHER-v1.17	4.1.3	0.3.17	v0.1.10	False	pass	Ambiguous_content:0.04	Usher placements: BA.1.1(3/3)	B	Other	GISAID
hCoV-19/India/RJ-SMS-ICMR-INSACOG-TS-13280/2022	BA.2	0	NA	Omicron (BA.2-like)	0.88	0	scorpio call: Alt alleles 56; Ref alleles 0; Amb alleles 8; Oth alleles 0	PUSHER-v1.17	4.1.3	0.3.17	v0.1.10	False	pass	Ambiguous_content:0.02	Usher placements: BA.2(2/2)	B	BA.2	GISAID
hCoV-19/USA/MO-CDC-QDX37144403/2022	BA.2	0	NA	Omicron (BA.2-like)	1	0	scorpio call: Alt alleles 64; Ref alleles 0; Amb alleles 0; Oth alleles 0	PUSHER-v1.17	4.1.3	0.3.17	v0.1.10	False	pass	Ambiguous_content:0.02	Usher placements: BA.2(1/1)	B	BA.2	GISAID
hCoV-19/Suriname/SR-1025/2022	BA.2	0	NA	Omicron (BA.2-like)	0.91	0.02	scorpio call: Alt alleles 58; Ref alleles 1; Amb alleles 5; Oth alleles 0	PUSHER-v1.17	4.1.3	0.3.17	v0.1.10	False	pass	Ambiguous_content:0.05	Usher placements: BA.2(6/6)	B	BA.2	GISAID
hCoV-19/Eswatini/ILRI_M03251/2022	BA.5	0	NA	Omicron (BA.5-like)	0.97	0.02	scorpio call: Alt alleles 59; Ref alleles 1; Amb alleles 0; Oth alleles 1	PANGO-v1.17	4.1.3	0.3.17	v0.1.10	True	pass	Ambiguous_content:0.02	Assigned from designation hash.	B	BA.5	GISAID
hCoV-19/Bonaire/BQ-RIVM-96558/2022	BA.2.13	0	NA	Omicron (BA.2-like)	1	0	scorpio call: Alt alleles 64; Ref alleles 0; Amb alleles 0; Oth alleles 0	PANGO-v1.17	4.1.3	0.3.17	v0.1.10	True	pass	Ambiguous_content:0.02	Assigned from designation hash.	B	Other	GISAID
hCoV-19/Chile/RM-65711/2022	BA.2.9	0	NA	Omicron (BA.2-like)	0.98	0	scorpio call: Alt alleles 63; Ref alleles 0; Amb alleles 1; Oth alleles 0	PUSHER-v1.17	4.1.3	0.3.17	v0.1.10	False	pass	Ambiguous_content:0.02	Usher placements: BA.2.9(1/1)	B	Other	GISAID
hCoV-19/NorthMacedonia/IPH-MKD-149/2022	BA.2.9	0	NA	Omicron (BA.2-like)	1	0	scorpio call: Alt alleles 64; Ref alleles 0; Amb alleles 0; Oth alleles 0	PUSHER-v1.17	4.1.3	0.3.17	v0.1.10	False	pass	Ambiguous_content:0.02	Usher placements: BA.2.9(1/1)	B	Other	GISAID
hCoV-19/Austria/CeMM27799/2022	BA.2.9	0	NA	Omicron (BA.2-like)	1	0	scorpio call: Alt alleles 64; Ref alleles 0; Amb alleles 0; Oth alleles 0	PUSHER-v1.17	4.1.3	0.3.17	v0.1.10	False	pass	Ambiguous_content:0.02	Usher placements: BA.2.9(2/2)	B	Other	GISAID
hCoV-19/NorthMacedonia/IPH-MKD-5598/2022	BA.2	0.666666666666667	NA	Omicron (BA.2-like)	1	0	scorpio call: Alt alleles 64; Ref alleles 0; Amb alleles 0; Oth alleles 0	PUSHER-v1.17	4.1.3	0.3.17	v0.1.10	False	pass	Ambiguous_content:0.02	Usher placements: BA.2(1/3) BA.2.25(1/3) BA.2.65(1/3)	B	BA.2	GISAID
hCoV-19/Luxembourg/LNS9391968/2022	BA.1	0	NA	Omicron (BA.1-like)	0.83	0	scorpio call: Alt alleles 49; Ref alleles 0; Amb alleles 7; Oth alleles 3	PANGO-v1.17	4.1.3	0.3.17	v0.1.10	True	pass	Ambiguous_content:0.05	Assigned from designation hash.	B	BA.1	GISAID
hCoV-19/Iran/AP2723/2022	BA.1.1	0	NA	Omicron (BA.1-like)	0.9	0	scorpio call: Alt alleles 53; Ref alleles 0; Amb alleles 4; Oth alleles 2	PUSHER-v1.17	4.1.3	0.3.17	v0.1.10	False	pass	Ambiguous_content:0.06	Usher placements: BA.1.1(1/1)	B	Other	GISAID
hCoV-19/Bangladesh/icddrb-GSB12-092/2022	BA.2	0	NA	Omicron (BA.2-like)	1	0	scorpio call: Alt alleles 64; Ref alleles 0; Amb alleles 0; Oth alleles 0	PANGO-v1.17	4.1.3	0.3.17	v0.1.10	True	pass	Ambiguous_content:0.02	Assigned from designation hash.	B	BA.2	GISAID
hCoV-19/USA/OH-CDC-QDX34884813/2022	BA.2	0	NA	Omicron (BA.2-like)	1	0	scorpio call: Alt alleles 64; Ref alleles 0; Amb alleles 0; Oth alleles 0	PUSHER-v1.17	4.1.3	0.3.17	v0.1.10	False	pass	Ambiguous_content:0.02	Usher placements: BA.2(1/1)	B	BA.2	GISAID
hCoV-19/Bangladesh/CHRF-GSB05-103/2022	BA.2.50	0	NA	Omicron (BA.2-like)	1	0	scorpio call: Alt alleles 64; Ref alleles 0; Amb alleles 0; Oth alleles 0	PANGO-v1.17	4.1.3	0.3.17	v0.1.10	True	pass	Ambiguous_content:0.02	Assigned from designation hash.	B	Other	GISAID
hCoV-19/NewZealand/22CH3015/2022	BA.2	0	NA	Omicron (BA.2-like)	1	0	scorpio call: Alt alleles 64; Ref alleles 0; Amb alleles 0; Oth alleles 0	PUSHER-v1.17	4.1.3	0.3.17	v0.1.10	False	pass	Ambiguous_content:0.02	Usher placements: BA.2(1/1)	B	BA.2	GISAID
hCoV-19/Cameroon/CERI-KRISP-K040963/2022	BA.1.1	0	NA	Omicron (BA.1-like)	0.9	0	scorpio call: Alt alleles 53; Ref alleles 0; Amb alleles 4; Oth alleles 2	PUSHER-v1.17	4.1.3	0.3.17	v0.1.10	False	pass	Ambiguous_content:0.05	Usher placements: BA.1.1(5/5)	B	Other	GISAID
hCoV-19/CostaRica/INC-4348-754521/2022	BA.2.3	0	NA	Omicron (BA.2-like)	1	0	scorpio call: Alt alleles 64; Ref alleles 0; Amb alleles 0; Oth alleles 0	PUSHER-v1.17	4.1.3	0.3.17	v0.1.10	False	pass	Ambiguous_content:0.02	Usher placements: BA.2.3(1/1)	B	Other	GISAID
hCoV-19/Argentina/INEI120570/2022	BA.2.3	0	NA	Omicron (BA.2-like)	1	0	scorpio call: Alt alleles 64; Ref alleles 0; Amb alleles 0; Oth alleles 0	PUSHER-v1.17	4.1.3	0.3.17	v0.1.10	False	pass	Ambiguous_content:0.02	Usher placements: BA.2.3(1/1)	B	Other	GISAID
hCoV-19/Singapore/2487/2022	BA.2	0.333333333333333	NA	Omicron (BA.2-like)	0.89	0	scorpio call: Alt alleles 57; Ref alleles 0; Amb alleles 7; Oth alleles 0	PUSHER-v1.17	4.1.3	0.3.17	v0.1.10	False	pass	Ambiguous_content:0.03	Usher placements: BA.2(4/6) BA.2.32(2/6)	B	BA.2	GISAID
hCoV-19/Mauritius/4544/2022	BA.1.18	0	NA	Probable Omicron (BA.1-like)	0.81	0.08	scorpio call: Alt alleles 48; Ref alleles 5; Amb alleles 3; Oth alleles 3	PANGO-v1.17	4.1.3	0.3.17	v0.1.10	True	pass	Ambiguous_content:0.04	Assigned from designation hash.	B	Other	GISAID
hCoV-19/Curacao/CW-RIVM-97661/2022	BA.2.30	0	NA	Omicron (BA.2-like)	0.98	0	scorpio call: Alt alleles 63; Ref alleles 0; Amb alleles 1; Oth alleles 0	PUSHER-v1.17	4.1.3	0.3.17	v0.1.10	False	pass	Ambiguous_content:0.02	Usher placements: BA.2.30(2/2)	B	Other	GISAID
hCoV-19/NewZealand/22CV3969/2022	BA.2	0	NA	Omicron (BA.2-like)	1	0	scorpio call: Alt alleles 64; Ref alleles 0; Amb alleles 0; Oth alleles 0	PUSHER-v1.17	4.1.3	0.3.17	v0.1.10	False	pass	Ambiguous_content:0.05	Usher placements: BA.2(3/3)	B	BA.2	GISAID
hCoV-19/Panama/M231754-GMI/2022	BA.2.3	0	NA	Omicron (BA.2-like)	0.98	0.02	scorpio call: Alt alleles 63; Ref alleles 1; Amb alleles 0; Oth alleles 0	PUSHER-v1.17	4.1.3	0.3.17	v0.1.10	False	pass	Ambiguous_content:0.02	Usher placements: BA.2.3(1/1)	B	Other	GISAID
hCoV-19/Mexico/QUE_LANGEBIO_IMSS_6526/2022	BA.2	0	NA	Omicron (BA.2-like)	1	0	scorpio call: Alt alleles 64; Ref alleles 0; Amb alleles 0; Oth alleles 0	PANGO-v1.17	4.1.3	0.3.17	v0.1.10	True	pass	Ambiguous_content:0.02	Assigned from designation hash.	B	BA.2	GISAID
hCoV-19/Mongolia/1749/2022	BA.1.1	0	NA	Omicron (BA.1-like)	0.9	0.02	scorpio call: Alt alleles 53; Ref alleles 1; Amb alleles 1; Oth alleles 4	PANGO-v1.17	4.1.3	0.3.17	v0.1.10	True	pass	Ambiguous_content:0.02	Assigned from designation hash.	B	Other	GISAID
hCoV-19/USA/MI-CDC-QDX35136535/2022	BA.1.1	0	NA	Omicron (BA.1-like)	0.92	0	scorpio call: Alt alleles 54; Ref alleles 0; Amb alleles 1; Oth alleles 4	PANGO-v1.17	4.1.3	0.3.17	v0.1.10	True	pass	Ambiguous_content:0.02	Assigned from designation hash.	B	Other	GISAID
hCoV-19/Ireland/D-NVRL-S22IRL00265338/2022	BA.2.3	0	NA	Omicron (BA.2-like)	1	0	scorpio call: Alt alleles 64; Ref alleles 0; Amb alleles 0; Oth alleles 0	PUSHER-v1.17	4.1.3	0.3.17	v0.1.10	False	pass	Ambiguous_content:0.05	Usher placements: BA.2.3(2/2)	B	Other	GISAID
hCoV-19/Mauritius/CERI-KRISP-K037795/2022	BA.2	0.333333333333333	NA	Omicron (Unassigned)	0.94	0.03	scorpio call: Alt alleles 31; Ref alleles 1; Amb alleles 1; Oth alleles 0	PANGO-v1.17	4.1.3	0.3.17	v0.1.10	True	pass	Ambiguous_content:0.07	Assigned from designation hash.	B	BA.2	GISAID
hCoV-19/Venezuela/Mon7927/2022	BA.1.1	0	NA	Omicron (BA.1-like)	0.93	0	scorpio call: Alt alleles 55; Ref alleles 0; Amb alleles 1; Oth alleles 3	PUSHER-v1.17	4.1.3	0.3.17	v0.1.10	False	pass	Ambiguous_content:0.02	Usher placements: BA.1.1(2/2)	B	Other	GISAID
hCoV-19/Cambodia/906245/2022	BA.1.17	0	NA	Omicron (BA.1-like)	0.93	0	scorpio call: Alt alleles 55; Ref alleles 0; Amb alleles 1; Oth alleles 3	PANGO-v1.17	4.1.3	0.3.17	v0.1.10	True	pass	Ambiguous_content:0.02	Assigned from designation hash.	B	Other	GISAID
hCoV-19/SouthAfrica/NCV665/2022	BA.1	0	NA	Omicron (BA.1-like)	0.66	0	scorpio call: Alt alleles 39; Ref alleles 0; Amb alleles 17; Oth alleles 3	PUSHER-v1.17	4.1.3	0.3.17	v0.1.10	False	pass	Ambiguous_content:0.08	Usher placements: BA.1(1/1)	B	BA.1	GISAID
hCoV-19/CostaRica/HNN-3217-302225608/2022	BA.1.1	0	NA	Omicron (BA.1-like)	0.93	0	scorpio call: Alt alleles 55; Ref alleles 0; Amb alleles 1; Oth alleles 3	PUSHER-v1.17	4.1.3	0.3.17	v0.1.10	False	pass	Ambiguous_content:0.02	Usher placements: BA.1.1(1/1)	B	Other	GISAID
hCoV-19/NewZealand/22CV3649/2022	BA.1.1.9	0	NA	Omicron (BA.1-like)	0.92	0	scorpio call: Alt alleles 54; Ref alleles 0; Amb alleles 2; Oth alleles 3	PUSHER-v1.17	4.1.3	0.3.17	v0.1.10	False	pass	Ambiguous_content:0.02	Usher placements: BA.1.1.9(1/1)	B	Other	GISAID
hCoV-19/Mexico/OAX-INMEGEN-70-127/2022	BA.2	0.333333333333333	NA	Omicron (BA.2-like)	0.97	0.02	scorpio call: Alt alleles 62; Ref alleles 1; Amb alleles 1; Oth alleles 0	PUSHER-v1.17	4.1.3	0.3.17	v0.1.10	False	pass	Ambiguous_content:0.02	Usher placements: BA.2(2/3) BA.2.5(1/3)	B	BA.2	GISAID
hCoV-19/Guatemala/4331-LNS/2022	BA.1.1	0	NA	Omicron (BA.1-like)	0.93	0	scorpio call: Alt alleles 55; Ref alleles 0; Amb alleles 1; Oth alleles 3	PUSHER-v1.17	4.1.3	0.3.17	v0.1.10	False	pass	Ambiguous_content:0.02	Usher placements: BA.1.1(2/2)	B	Other	GISAID
hCoV-19/Mauritius/CERI-KRISP-K041305/2022	BA.2	0	NA	Omicron (BA.2-like)	1	0	scorpio call: Alt alleles 64; Ref alleles 0; Amb alleles 0; Oth alleles 0	PUSHER-v1.17	4.1.3	0.3.17	v0.1.10	False	pass	Ambiguous_content:0.04	Usher placements: BA.2(3/3)	B	BA.2	GISAID
hCoV-19/France/BFC-HMN-22042290091/2022	BA.2	0	NA	Omicron (BA.2-like)	0.91	0.02	scorpio call: Alt alleles 58; Ref alleles 1; Amb alleles 5; Oth alleles 0	PUSHER-v1.17	4.1.3	0.3.17	v0.1.10	False	pass	Ambiguous_content:0.03	Usher placements: BA.2(1/1)	B	BA.2	GISAID
hCoV-19/Zambia/CHAZ-CHS1434/2022	BA.1.18	0	NA	Omicron (BA.1-like)	0.76	0.02	scorpio call: Alt alleles 45; Ref alleles 1; Amb alleles 10; Oth alleles 3	PUSHER-v1.17	4.1.3	0.3.17	v0.1.10	False	pass	Ambiguous_content:0.1	Usher placements: BA.1.18(1/1)	B	Other	GISAID
hCoV-19/Seychelles/SS7748/2022	BA.1.1	0	NA	Omicron (BA.1-like)	0.92	0	scorpio call: Alt alleles 54; Ref alleles 0; Amb alleles 2; Oth alleles 3	PUSHER-v1.17	4.1.3	0.3.17	v0.1.10	False	pass	Ambiguous_content:0.09	Usher placements: BA.1.1(4/4)	B	Other	GISAID
hCoV-19/USA/MT-CDC-FG-275286/2022	BA.1.1	0	NA	Omicron (BA.1-like)	0.92	0	scorpio call: Alt alleles 54; Ref alleles 0; Amb alleles 2; Oth alleles 3	PUSHER-v1.17	4.1.3	0.3.17	v0.1.10	False	pass	Ambiguous_content:0.03	Usher placements: BA.1.1(1/1)	B	Other	GISAID
hCoV-19/Israel/ICH-741115153/2022	BA.2	0.6	NA	Omicron (BA.2-like)	0.94	0	scorpio call: Alt alleles 60; Ref alleles 0; Amb alleles 4; Oth alleles 0	PUSHER-v1.17	4.1.3	0.3.17	v0.1.10	False	pass	Ambiguous_content:0.09	Usher placements: BA.2(6/15) BA.2.10(3/15) BA.2.65(6/15)	B	BA.2	GISAID
hCoV-19/Nepal/NPHL-S-1193/2022	BA.2	0	NA	Omicron (Unassigned)	0.94	0.03	scorpio call: Alt alleles 31; Ref alleles 1; Amb alleles 1; Oth alleles 0	PANGO-v1.17	4.1.3	0.3.17	v0.1.10	True	pass	Ambiguous_content:0.03	Assigned from designation hash.	B	BA.2	GISAID
hCoV-19/Curacao/CW-RIVM-90908/2022	BA.1.1	0	NA	Omicron (BA.1-like)	0.93	0	scorpio call: Alt alleles 55; Ref alleles 0; Amb alleles 1; Oth alleles 3	PUSHER-v1.17	4.1.3	0.3.17	v0.1.10	False	pass	Ambiguous_content:0.02	Usher placements: BA.1.1(1/1)	B	Other	GISAID
hCoV-19/Jordan/Biolab0637/2022	BA.1.17.2	0	NA	Omicron (BA.1-like)	0.81	0.02	scorpio call: Alt alleles 48; Ref alleles 1; Amb alleles 8; Oth alleles 2	PANGO-v1.17	4.1.3	0.3.17	v0.1.10	True	pass	Ambiguous_content:0.03	Assigned from designation hash.	B	Other	GISAID
hCoV-19/Guyana/2407-GMI/2022	BA.1.15	0	NA	Omicron (BA.1-like)	0.92	0.02	scorpio call: Alt alleles 54; Ref alleles 1; Amb alleles 1; Oth alleles 3	PUSHER-v1.17	4.1.3	0.3.17	v0.1.10	False	pass	Ambiguous_content:0.02	Usher placements: BA.1.15(1/1)	B	Other	GISAID
hCoV-19/USA/ID-IBL-813575/2022	BA.2.12.1	0	NA	Omicron (BA.2-like)	0.97	0	scorpio call: Alt alleles 62; Ref alleles 0; Amb alleles 1; Oth alleles 1	PANGO-v1.17	4.1.3	0.3.17	v0.1.10	True	pass	Ambiguous_content:0.05	Assigned from designation hash.	B	Other	GISAID
hCoV-19/Brazil/SP-NVBS17266GENOV829091358377/2022	BA.2	0	NA	Omicron (BA.2-like)	0.97	0.03	scorpio call: Alt alleles 62; Ref alleles 2; Amb alleles 0; Oth alleles 0	PUSHER-v1.17	4.1.3	0.3.17	v0.1.10	False	pass	Ambiguous_content:0.02	Usher placements: BA.2(1/1)	B	BA.2	GISAID
hCoV-19/Bonaire/BQ-RIVM-98477/2022	BA.2	0.5	NA	Omicron (BA.2-like)	1	0	scorpio call: Alt alleles 64; Ref alleles 0; Amb alleles 0; Oth alleles 0	PANGO-v1.17	4.1.3	0.3.17	v0.1.10	True	pass	Ambiguous_content:0.02	Assigned from designation hash.	B	BA.2	GISAID
hCoV-19/Brazil/PR-FIOCRUZ-9117/2022	BA.1.1	0	NA	Omicron (BA.1-like)	0.92	0	scorpio call: Alt alleles 54; Ref alleles 0; Amb alleles 1; Oth alleles 4	PUSHER-v1.17	4.1.3	0.3.17	v0.1.10	False	pass	Ambiguous_content:0.02	Usher placements: BA.1.1(2/2)	B	Other	GISAID
hCoV-19/Colombia/DC-LSPSDS-VG-212692/2022	BA.1.1	0	NA	Omicron (BA.1-like)	0.68	0	scorpio call: Alt alleles 40; Ref alleles 0; Amb alleles 16; Oth alleles 3	PUSHER-v1.17	4.1.3	0.3.17	v0.1.10	False	pass	Ambiguous_content:0.07	Usher placements: BA.1.1(4/4)	B	Other	GISAID
hCoV-19/Georgia/Tb-sNGS4625/2022	BA.2	0.444444444444444	NA	Omicron (BA.2-like)	0.94	0	scorpio call: Alt alleles 60; Ref alleles 0; Amb alleles 4; Oth alleles 0	PUSHER-v1.17	4.1.3	0.3.17	v0.1.10	False	pass	Ambiguous_content:0.05	Usher placements: BA.2(5/9) BA.2.13(2/9) BA.2.51(1/9) BA.2.56(1/9)	B	BA.2	GISAID
hCoV-19/Curacao/CW-RIVM-86220/2022	BA.2	0.333333333333333	NA	Omicron (BA.2-like)	0.98	0	scorpio call: Alt alleles 63; Ref alleles 0; Amb alleles 1; Oth alleles 0	PUSHER-v1.17	4.1.3	0.3.17	v0.1.10	False	pass	Ambiguous_content:0.02	Usher placements: BA.2(2/3) BA.2.52(1/3)	B	BA.2	GISAID
hCoV-19/Taiwan/TSGH-67/2022	BA.2.10	0	NA	Probable Omicron (BA.2-like)	0.94	0.06	scorpio call: Alt alleles 60; Ref alleles 4; Amb alleles 0; Oth alleles 0	PUSHER-v1.17	4.1.3	0.3.17	v0.1.10	False	pass	Ambiguous_content:0.02	Usher placements: BA.2.10(1/1)	B	Other	GISAID
hCoV-19/USA/KY-CDC-LC0570020/2022	BA.2.3	0	NA	Omicron (BA.2-like)	1	0	scorpio call: Alt alleles 64; Ref alleles 0; Amb alleles 0; Oth alleles 0	PANGO-v1.17	4.1.3	0.3.17	v0.1.10	True	pass	Ambiguous_content:0.02	Assigned from designation hash.	B	Other	GISAID
hCoV-19/Laos/LOMWRU-0186/2022	BA.2	0	NA	Omicron (BA.2-like)	0.98	0	scorpio call: Alt alleles 63; Ref alleles 0; Amb alleles 1; Oth alleles 0	PUSHER-v1.17	4.1.3	0.3.17	v0.1.10	False	pass	Ambiguous_content:0.05	Usher placements: BA.2(3/3)	B	BA.2	GISAID
hCoV-19/SaintLucia/141390/2022	BA.2	0	NA	Omicron (BA.2-like)	1	0	scorpio call: Alt alleles 64; Ref alleles 0; Amb alleles 0; Oth alleles 0	PANGO-v1.17	4.1.3	0.3.17	v0.1.10	True	pass	Ambiguous_content:0.02	Assigned from designation hash.	B	BA.2	GISAID
hCoV-19/Niger/CE-OIM_606/2022	BA.2	0.142857142857143	NA	Omicron (BA.2-like)	0.95	0	scorpio call: Alt alleles 61; Ref alleles 0; Amb alleles 3; Oth alleles 0	PUSHER-v1.17	4.1.3	0.3.17	v0.1.10	False	pass	Ambiguous_content:0.07	Usher placements: BA.2(6/7) BA.2.23(1/7)	B	BA.2	GISAID
hCoV-19/USA/ND-NDDH-15276/2022	BA.2.3	0	NA	Omicron (BA.2-like)	1	0	scorpio call: Alt alleles 64; Ref alleles 0; Amb alleles 0; Oth alleles 0	PUSHER-v1.17	4.1.3	0.3.17	v0.1.10	False	pass	Ambiguous_content:0.02	Usher placements: BA.2.3(1/1)	B	Other	GISAID
hCoV-19/NewZealand/22CV1272/2022	BA.2	0.444444444444444	NA	Omicron (BA.2-like)	0.97	0	scorpio call: Alt alleles 62; Ref alleles 0; Amb alleles 2; Oth alleles 0	PUSHER-v1.17	4.1.3	0.3.17	v0.1.10	False	pass	Ambiguous_content:0.07	Usher placements: BA.2(5/9) BA.2.65(4/9)	B	BA.2	GISAID
hCoV-19/Curacao/CW-RIVM-86221/2022	BA.1.1	0	NA	Omicron (BA.1-like)	0.93	0	scorpio call: Alt alleles 55; Ref alleles 0; Amb alleles 1; Oth alleles 3	PANGO-v1.17	4.1.3	0.3.17	v0.1.10	True	pass	Ambiguous_content:0.03	Assigned from designation hash.	B	Other	GISAID
hCoV-19/Guadeloupe/IPP06454/2022	BA.1	0	NA	Omicron (BA.1-like)	0.93	0	scorpio call: Alt alleles 55; Ref alleles 0; Amb alleles 1; Oth alleles 3	PUSHER-v1.17	4.1.3	0.3.17	v0.1.10	False	pass	Ambiguous_content:0.02	Usher placements: BA.1(1/1)	B	BA.1	GISAID
hCoV-19/Brazil/SP-IB_153500/2022	BA.1.1	0.5	NA	Omicron (BA.1-like)	0.92	0.02	scorpio call: Alt alleles 54; Ref alleles 1; Amb alleles 1; Oth alleles 3	PUSHER-v1.17	4.1.3	0.3.17	v0.1.10	False	pass	Ambiguous_content:0.02	Usher placements: BA.1(1/2) BA.1.1(1/2)	B	Other	GISAID
hCoV-19/USA/KY-CDC-ASC210757226/2022	BA.1.1	0	NA	Omicron (BA.1-like)	0.93	0	scorpio call: Alt alleles 55; Ref alleles 0; Amb alleles 1; Oth alleles 3	PUSHER-v1.17	4.1.3	0.3.17	v0.1.10	False	pass	Ambiguous_content:0.02	Usher placements: BA.1.1(2/2)	B	Other	GISAID
hCoV-19/Peru/JUN-INS-16267/2022	BA.1.1	0	NA	Omicron (BA.1-like)	0.93	0	scorpio call: Alt alleles 55; Ref alleles 0; Amb alleles 1; Oth alleles 3	PUSHER-v1.17	4.1.3	0.3.17	v0.1.10	False	pass	Ambiguous_content:0.02	Usher placements: BA.1.1(2/2)	B	Other	GISAID
hCoV-19/Mongolia/1981/2022	BA.1.1	0	NA	Omicron (BA.1-like)	0.93	0	scorpio call: Alt alleles 55; Ref alleles 0; Amb alleles 1; Oth alleles 3	PANGO-v1.17	4.1.3	0.3.17	v0.1.10	True	pass	Ambiguous_content:0.02	Assigned from designation hash.	B	Other	GISAID
hCoV-19/Brazil/BA-UFOB-00039/2022	BA.1.14.1	0	NA	Omicron (BA.1-like)	0.88	0	scorpio call: Alt alleles 52; Ref alleles 0; Amb alleles 4; Oth alleles 3	PUSHER-v1.17	4.1.3	0.3.17	v0.1.10	False	pass	Ambiguous_content:0.04	Usher placements: BA.1.14.1(3/3)	B	Other	GISAID
hCoV-19/SouthAfrica/NICD-N35638/2022	BA.2	0	NA	Omicron (BA.2-like)	0.97	0.02	scorpio call: Alt alleles 62; Ref alleles 1; Amb alleles 1; Oth alleles 0	PUSHER-v1.17	4.1.3	0.3.17	v0.1.10	False	pass	Ambiguous_content:0.02	Usher placements: BA.2(1/1)	B	BA.2	GISAID
hCoV-19/Indonesia/JK-GS-GSILab-885869/2022	BA.1.13.1	0	NA	Omicron (BA.1-like)	0.93	0	scorpio call: Alt alleles 55; Ref alleles 0; Amb alleles 1; Oth alleles 3	PANGO-v1.17	4.1.3	0.3.17	v0.1.10	True	pass	Ambiguous_content:0.02	Assigned from designation hash.	B	Other	GISAID
hCoV-19/Peru/AMA-UNTRM-0359/2022	BA.1.17.2	0	NA	Omicron (BA.1-like)	0.93	0	scorpio call: Alt alleles 55; Ref alleles 0; Amb alleles 1; Oth alleles 3	PUSHER-v1.17	4.1.3	0.3.17	v0.1.10	False	pass	Ambiguous_content:0.02	Usher placements: BA.1.17.2(1/1)	B	Other	GISAID
hCoV-19/Taiwan/TSGH-69/2022	BA.2.4	0	NA	Omicron (BA.2-like)	0.97	0	scorpio call: Alt alleles 62; Ref alleles 0; Amb alleles 2; Oth alleles 0	PUSHER-v1.17	4.1.3	0.3.17	v0.1.10	False	pass	Ambiguous_content:0.02	Usher placements: BA.2.4(1/1)	B	Other	GISAID
hCoV-19/Guyana/2520-GMI/2022	BA.1.1	0	NA	Omicron (BA.1-like)	0.92	0.02	scorpio call: Alt alleles 54; Ref alleles 1; Amb alleles 1; Oth alleles 3	PUSHER-v1.17	4.1.3	0.3.17	v0.1.10	False	pass	Ambiguous_content:0.02	Usher placements: BA.1.1(1/1)	B	Other	GISAID
hCoV-19/Australia/SA281640/2022	BA.2	0	NA	Omicron (BA.2-like)	1	0	scorpio call: Alt alleles 64; Ref alleles 0; Amb alleles 0; Oth alleles 0	PUSHER-v1.17	4.1.3	0.3.17	v0.1.10	False	pass	Ambiguous_content:0.02	Usher placements: BA.2(1/1)	B	BA.2	GISAID
hCoV-19/Philippines/PH-PGC-110054/2022	BA.2.3	0	NA	Omicron (BA.2-like)	1	0	scorpio call: Alt alleles 64; Ref alleles 0; Amb alleles 0; Oth alleles 0	PANGO-v1.17	4.1.3	0.3.17	v0.1.10	True	pass	Ambiguous_content:0.02	Assigned from designation hash.	B	Other	GISAID
hCoV-19/Guatemala/INC-LNS-290/2022	BA.1.1	0	NA	Omicron (BA.1-like)	0.93	0	scorpio call: Alt alleles 55; Ref alleles 0; Amb alleles 1; Oth alleles 3	PANGO-v1.17	4.1.3	0.3.17	v0.1.10	True	pass	Ambiguous_content:0.02	Assigned from designation hash.	B	Other	GISAID
hCoV-19/India/MH-KasturbaMCGM-ICMR-INSACOG-WG3555/2022	BA.2	0.428571428571429	NA	Omicron (BA.2-like)	0.88	0.02	scorpio call: Alt alleles 56; Ref alleles 1; Amb alleles 6; Oth alleles 1	PUSHER-v1.17	4.1.3	0.3.17	v0.1.10	False	pass	Ambiguous_content:0.06	Usher placements: BA.2(4/7) BA.2.56(3/7)	B	BA.2	GISAID
hCoV-19/Nepal/NPHL-S-1543/2022	BA.2	0	NA	Omicron (BA.2-like)	0.92	0.05	scorpio call: Alt alleles 59; Ref alleles 3; Amb alleles 0; Oth alleles 2	PUSHER-v1.17	4.1.3	0.3.17	v0.1.10	False	pass	Ambiguous_content:0.02	Usher placements: BA.2(2/2)	B	BA.2	GISAID
hCoV-19/Bonaire/BQ-RIVM-86123/2022	BA.1	0	NA	Omicron (BA.1-like)	0.9	0	scorpio call: Alt alleles 53; Ref alleles 0; Amb alleles 3; Oth alleles 3	PANGO-v1.17	4.1.3	0.3.17	v0.1.10	True	pass	Ambiguous_content:0.06	Assigned from designation hash.	B	BA.1	GISAID
hCoV-19/Mexico/GUA_InDRE_FB7210_E11314506521_S11693/2022	BA.1.15	0	NA	Omicron (BA.1-like)	0.92	0.02	scorpio call: Alt alleles 54; Ref alleles 1; Amb alleles 1; Oth alleles 3	PUSHER-v1.17	4.1.3	0.3.17	v0.1.10	False	pass	Ambiguous_content:0.02	Usher placements: BA.1.15(1/1)	B	Other	GISAID
hCoV-19/USA/NE-COPH-S832108/2022	BA.1.1	0	NA	Omicron (BA.1-like)	0.88	0	scorpio call: Alt alleles 52; Ref alleles 0; Amb alleles 4; Oth alleles 3	PUSHER-v1.17	4.1.3	0.3.17	v0.1.10	False	pass	Ambiguous_content:0.02	Usher placements: BA.1.1(2/2)	B	Other	GISAID
hCoV-19/Guatemala/4551-LNS/2022	BA.2	0	NA	Omicron (BA.2-like)	0.98	0.02	scorpio call: Alt alleles 63; Ref alleles 1; Amb alleles 0; Oth alleles 0	PANGO-v1.17	4.1.3	0.3.17	v0.1.10	True	pass	Ambiguous_content:0.02	Assigned from designation hash.	B	BA.2	GISAID
hCoV-19/Mexico/SLP_InDRE_FB10613_E24315097436_S12253/2022	BA.1.15	0	NA	Omicron (BA.1-like)	0.93	0	scorpio call: Alt alleles 55; Ref alleles 0; Amb alleles 1; Oth alleles 3	PUSHER-v1.17	4.1.3	0.3.17	v0.1.10	False	pass	Ambiguous_content:0.02	Usher placements: BA.1.15(1/1)	B	Other	GISAID
hCoV-19/Serbia/K672136-06/2022	BA.2	0.333333333333333	NA	Omicron (BA.2-like)	1	0	scorpio call: Alt alleles 64; Ref alleles 0; Amb alleles 0; Oth alleles 0	PUSHER-v1.17	4.1.3	0.3.17	v0.1.10	False	pass	Ambiguous_content:0.02	Usher placements: BA.2(2/3) BA.2.72(1/3)	B	BA.2	GISAID
hCoV-19/Turkey/HSGM-GS3019/2022	BA.2	0	NA	Omicron (BA.2-like)	0.97	0.02	scorpio call: Alt alleles 62; Ref alleles 1; Amb alleles 1; Oth alleles 0	PUSHER-v1.17	4.1.3	0.3.17	v0.1.10	False	pass	Ambiguous_content:0.02	Usher placements: BA.2(1/1)	B	BA.2	GISAID
hCoV-19/Maldives/MAV185910/2022	BA.2	0	NA	Omicron (BA.2-like)	0.86	0	scorpio call: Alt alleles 55; Ref alleles 0; Amb alleles 8; Oth alleles 1	PUSHER-v1.17	4.1.3	0.3.17	v0.1.10	False	pass	Ambiguous_content:0.03	Usher placements: BA.2(2/2)	B	BA.2	GISAID
hCoV-19/SouthKorea/KDCA29051/2022	BA.1.1	0	NA	Omicron (BA.1-like)	0.88	0	scorpio call: Alt alleles 52; Ref alleles 0; Amb alleles 4; Oth alleles 3	PUSHER-v1.17	4.1.3	0.3.17	v0.1.10	False	pass	Ambiguous_content:0.03	Usher placements: BA.1.1(1/1)	B	Other	GISAID
hCoV-19/Lithuania/LTU000_VULSK_220501120302/2022	BA.2	0	NA	Omicron (BA.2-like)	0.98	0.02	scorpio call: Alt alleles 63; Ref alleles 1; Amb alleles 0; Oth alleles 0	PUSHER-v1.17	4.1.3	0.3.17	v0.1.10	False	pass	Ambiguous_content:0.02	Usher placements: BA.2(1/1)	B	BA.2	GISAID
hCoV-19/Oman/5222340/2022	BA.2	0	NA	Omicron (BA.2-like)	0.95	0.02	scorpio call: Alt alleles 61; Ref alleles 1; Amb alleles 2; Oth alleles 0	PUSHER-v1.17	4.1.3	0.3.17	v0.1.10	False	pass	Ambiguous_content:0.02	Usher placements: BA.2(1/1)	B	BA.2	GISAID
hCoV-19/USA/VA-CDC-ASC210690703/2022	BA.1.1	0	NA	Omicron (BA.1-like)	0.93	0	scorpio call: Alt alleles 55; Ref alleles 0; Amb alleles 1; Oth alleles 3	PUSHER-v1.17	4.1.3	0.3.17	v0.1.10	False	pass	Ambiguous_content:0.02	Usher placements: BA.1.1(2/2)	B	Other	GISAID
hCoV-19/USA/HI-H228371/2022	BA.1.1	0	NA	Omicron (BA.1-like)	0.93	0	scorpio call: Alt alleles 55; Ref alleles 0; Amb alleles 1; Oth alleles 3	PUSHER-v1.17	4.1.3	0.3.17	v0.1.10	False	pass	Ambiguous_content:0.02	Usher placements: BA.1.1(1/1)	B	Other	GISAID
hCoV-19/Niger/CE_CFS15/2022	BA.1	0.416666666666667	NA	Omicron (BA.1-like)	0.83	0	scorpio call: Alt alleles 49; Ref alleles 0; Amb alleles 8; Oth alleles 2	PUSHER-v1.17	4.1.3	0.3.17	v0.1.10	False	pass	Ambiguous_content:0.09	Usher placements: BA.1(7/12) BA.1.12(4/12) BA.1.13(1/12)	B	BA.1	GISAID
hCoV-19/Argentina/PAIS-G1090/2022	BA.2	0.4	NA	Omicron (BA.2-like)	0.98	0.02	scorpio call: Alt alleles 63; Ref alleles 1; Amb alleles 0; Oth alleles 0	PUSHER-v1.17	4.1.3	0.3.17	v0.1.10	False	pass	Ambiguous_content:0.03	Usher placements: BA.2(3/5) BA.2.10(1/5) BA.2.65(1/5)	B	BA.2	GISAID
hCoV-19/Mexico/CHP-INMEGEN-74-67/2022	BA.2.9	0	NA	Omicron (BA.2-like)	1	0	scorpio call: Alt alleles 64; Ref alleles 0; Amb alleles 0; Oth alleles 0	PUSHER-v1.17	4.1.3	0.3.17	v0.1.10	False	pass	Ambiguous_content:0.02	Usher placements: BA.2.9(1/1)	B	Other	GISAID
hCoV-19/Mexico/CHH_IBT_IMSS_6850/2022	BA.1.1	0	NA	Omicron (BA.1-like)	0.92	0	scorpio call: Alt alleles 54; Ref alleles 0; Amb alleles 2; Oth alleles 3	PUSHER-v1.17	4.1.3	0.3.17	v0.1.10	False	pass	Ambiguous_content:0.02	Usher placements: BA.1.1(1/1)	B	Other	GISAID
hCoV-19/USA/NC-MCPH-CLT-007371/2022	BA.2	0.333333333333333	NA	Omicron (BA.2-like)	1	0	scorpio call: Alt alleles 64; Ref alleles 0; Amb alleles 0; Oth alleles 0	PUSHER-v1.17	4.1.3	0.3.17	v0.1.10	False	pass	Ambiguous_content:0.02	Usher placements: BA.2(2/3) BA.2.24(1/3)	B	BA.2	GISAID
hCoV-19/Malaysia/UiTM1501/2022	BA.2	0	NA	Omicron (BA.2-like)	1	0	scorpio call: Alt alleles 64; Ref alleles 0; Amb alleles 0; Oth alleles 0	PUSHER-v1.17	4.1.3	0.3.17	v0.1.10	False	pass	Ambiguous_content:0.03	Usher placements: BA.2(2/2)	B	BA.2	GISAID
hCoV-19/Eswatini/N40392/2022	BA.5	0	NA	Omicron (BA.5-like)	0.98	0.02	scorpio call: Alt alleles 60; Ref alleles 1; Amb alleles 0; Oth alleles 0	PANGO-v1.17	4.1.3	0.3.17	v0.1.10	True	pass	Ambiguous_content:0.02	Assigned from designation hash.	B	BA.5	GISAID
hCoV-19/Eswatini/N40352/2022	BA.2	0	NA	Omicron (BA.2-like)	0.97	0.02	scorpio call: Alt alleles 62; Ref alleles 1; Amb alleles 1; Oth alleles 0	PUSHER-v1.17	4.1.3	0.3.17	v0.1.10	False	pass	Ambiguous_content:0.03	Usher placements: BA.2(1/1)	B	BA.2	GISAID
hCoV-19/TrinidadandTobago/157469/2022	BA.2.9	0	NA	Omicron (BA.2-like)	0.92	0	scorpio call: Alt alleles 59; Ref alleles 0; Amb alleles 5; Oth alleles 0	PUSHER-v1.17	4.1.3	0.3.17	v0.1.10	False	pass	Ambiguous_content:0.04	Usher placements: BA.2.9(1/1)	B	Other	GISAID
hCoV-19/USA/CT-Yale-16176/2022	BA.1	0	NA	Omicron (BA.1-like)	0.93	0	scorpio call: Alt alleles 55; Ref alleles 0; Amb alleles 1; Oth alleles 3	PUSHER-v1.17	4.1.3	0.3.17	v0.1.10	False	pass	Ambiguous_content:0.02	Usher placements: BA.1(1/1)	B	BA.1	GISAID
hCoV-19/Bonaire/BQ-RIVM-101080/2022	BA.2.9	0	NA	Omicron (BA.2-like)	1	0	scorpio call: Alt alleles 64; Ref alleles 0; Amb alleles 0; Oth alleles 0	PUSHER-v1.17	4.1.3	0.3.17	v0.1.10	False	pass	Ambiguous_content:0.02	Usher placements: BA.2.9(1/1)	B	Other	GISAID
hCoV-19/Russia/LIP-CRIE-7733536754/2022	BA.2	0.4	NA	Omicron (BA.2-like)	0.95	0	scorpio call: Alt alleles 61; Ref alleles 0; Amb alleles 3; Oth alleles 0	PUSHER-v1.17	4.1.3	0.3.17	v0.1.10	False	pass	Ambiguous_content:0.08	Usher placements: BA.2(6/10) BA.2.65(4/10)	B	BA.2	GISAID
hCoV-19/Guyana/2545-GMI/2022	BA.1.18	0	NA	Omicron (Unassigned)	0.97	0	scorpio call: Alt alleles 32; Ref alleles 0; Amb alleles 1; Oth alleles 0	PUSHER-v1.17	4.1.3	0.3.17	v0.1.10	False	pass	Ambiguous_content:0.02	Usher placements: BA.1.18(1/1); scorpio found insufficient support to assign a specific lineage	B	Other	GISAID
hCoV-19/NewZealand/22MV1887/2022	BA.2	0.454545454545455	NA	Omicron (BA.2-like)	0.97	0	scorpio call: Alt alleles 62; Ref alleles 0; Amb alleles 2; Oth alleles 0	PUSHER-v1.17	4.1.3	0.3.17	v0.1.10	False	pass	Ambiguous_content:0.08	Usher placements: BA.2(6/11) BA.2.26(1/11) BA.2.65(4/11)	B	BA.2	GISAID
hCoV-19/Slovakia/BA_22_00008942/2022	BA.1	0	NA	Omicron (BA.1-like)	0.86	0.02	scorpio call: Alt alleles 51; Ref alleles 1; Amb alleles 4; Oth alleles 3	PANGO-v1.17	4.1.3	0.3.17	v0.1.10	True	pass	Ambiguous_content:0.03	Assigned from designation hash.	B	BA.1	GISAID
hCoV-19/Malaysia/UNIMAS-TMCGP1930/2022	BA.2	0.666666666666667	NA	Omicron (BA.2-like)	1	0	scorpio call: Alt alleles 64; Ref alleles 0; Amb alleles 0; Oth alleles 0	PANGO-v1.17	4.1.3	0.3.17	v0.1.10	True	pass	Ambiguous_content:0.02	Assigned from designation hash.	B	BA.2	GISAID
hCoV-19/France/NAQ-HCL722002930601/2022	BA.2.53	0	NA	Omicron (BA.2-like)	1	0	scorpio call: Alt alleles 64; Ref alleles 0; Amb alleles 0; Oth alleles 0	PUSHER-v1.17	4.1.3	0.3.17	v0.1.10	False	pass	Ambiguous_content:0.02	Usher placements: BA.2.53(1/1)	B	Other	GISAID
hCoV-19/Croatia/26196/2022	BA.1.1	0	NA	Omicron (BA.1-like)	0.93	0	scorpio call: Alt alleles 55; Ref alleles 0; Amb alleles 1; Oth alleles 3	PUSHER-v1.17	4.1.3	0.3.17	v0.1.10	False	pass	Ambiguous_content:0.02	Usher placements: BA.1.1(2/2)	B	Other	GISAID
hCoV-19/Thailand/DMSc-10849/2022	BA.2.9.5	0	NA	Omicron (BA.2-like)	1	0	scorpio call: Alt alleles 64; Ref alleles 0; Amb alleles 0; Oth alleles 0	PANGO-v1.17	4.1.3	0.3.17	v0.1.10	True	pass	Ambiguous_content:0.02	Assigned from designation hash.	B	Other	GISAID
hCoV-19/Japan/PG-251317/2022	BA.2	0.5	NA	Omicron (BA.2-like)	1	0	scorpio call: Alt alleles 64; Ref alleles 0; Amb alleles 0; Oth alleles 0	PUSHER-v1.17	4.1.3	0.3.17	v0.1.10	False	pass	Ambiguous_content:0.02	Usher placements: BA.2(1/2) BA.2.29(1/2)	B	BA.2	GISAID
hCoV-19/Kazakhstan/ALA-NRL-S1553/2022	BA.2	0	NA	Omicron (BA.2-like)	0.94	0.06	scorpio call: Alt alleles 60; Ref alleles 4; Amb alleles 0; Oth alleles 0	PUSHER-v1.17	4.1.3	0.3.17	v0.1.10	False	pass	Ambiguous_content:0.02	Usher placements: BA.2(3/3)	B	BA.2	GISAID
hCoV-19/Japan/SZ-NIG-4-C3691/2022	BA.1.1.2	0	NA	Omicron (BA.1-like)	0.93	0	scorpio call: Alt alleles 55; Ref alleles 0; Amb alleles 1; Oth alleles 3	PUSHER-v1.17	4.1.3	0.3.17	v0.1.10	False	pass	Ambiguous_content:0.02	Usher placements: BA.1.1.2(1/1)	B	Other	GISAID
hCoV-19/Japan/PG-229765/2022	BA.2.3.13	0	NA	Omicron (BA.2-like)	1	0	scorpio call: Alt alleles 64; Ref alleles 0; Amb alleles 0; Oth alleles 0	PANGO-v1.17	4.1.3	0.3.17	v0.1.10	True	pass	Ambiguous_content:0.02	Assigned from designation hash.	B	Other	GISAID
hCoV-19/CostaRica/INC-4210-753351/2022	BA.2.9	0	NA	Omicron (BA.2-like)	1	0	scorpio call: Alt alleles 64; Ref alleles 0; Amb alleles 0; Oth alleles 0	PANGO-v1.17	4.1.3	0.3.17	v0.1.10	True	pass	Ambiguous_content:0.02	Assigned from designation hash.	B	Other	GISAID
hCoV-19/Liechtenstein/FL-Risch-2240400102/2022	BA.2	0	NA	Omicron (BA.2-like)	0.97	0	scorpio call: Alt alleles 62; Ref alleles 0; Amb alleles 2; Oth alleles 0	PUSHER-v1.17	4.1.3	0.3.17	v0.1.10	False	pass	Ambiguous_content:0.06	Usher placements: BA.2(2/2)	B	BA.2	GISAID
hCoV-19/Singapore/2934/2022	BA.2	0	NA	Omicron (BA.2-like)	1	0	scorpio call: Alt alleles 64; Ref alleles 0; Amb alleles 0; Oth alleles 0	PUSHER-v1.17	4.1.3	0.3.17	v0.1.10	False	pass	Ambiguous_content:0.02	Usher placements: BA.2(1/1)	B	BA.2	GISAID
hCoV-19/TrinidadandTobago/150401/2022	BA.2	0.555555555555556	NA	Omicron (BA.2-like)	0.88	0	scorpio call: Alt alleles 56; Ref alleles 0; Amb alleles 8; Oth alleles 0	PUSHER-v1.17	4.1.3	0.3.17	v0.1.10	False	pass	Ambiguous_content:0.08	Usher placements: BA.2(4/9) BA.2.24(3/9) BA.2.28(1/9) BA.2.7(1/9)	B	BA.2	GISAID
hCoV-19/Denmark/DCGC-339408/2022	BA.2	0	NA	Omicron (BA.2-like)	1	0	scorpio call: Alt alleles 64; Ref alleles 0; Amb alleles 0; Oth alleles 0	PANGO-v1.17	4.1.3	0.3.17	v0.1.10	True	pass	Ambiguous_content:0.02	Assigned from designation hash.	B	BA.2	GISAID
hCoV-19/Luxembourg/LNS8254043/2022	BA.2	0	NA	Omicron (BA.2-like)	0.88	0	scorpio call: Alt alleles 56; Ref alleles 0; Amb alleles 8; Oth alleles 0	PUSHER-v1.17	4.1.3	0.3.17	v0.1.10	False	pass	Ambiguous_content:0.08	Usher placements: BA.2(5/5)	B	BA.2	GISAID
hCoV-19/France/IDF-CERBAHC-02442722/2022	BA.2.49	0.5	NA	Omicron (BA.2-like)	0.97	0	scorpio call: Alt alleles 62; Ref alleles 0; Amb alleles 1; Oth alleles 1	PANGO-v1.17	4.1.3	0.3.17	v0.1.10	True	pass	Ambiguous_content:0.02	Assigned from designation hash.	B	Other	GISAID
hCoV-19/NewZealand/22CH0675/2022	BA.2	0.5	NA	Omicron (BA.2-like)	0.97	0	scorpio call: Alt alleles 62; Ref alleles 0; Amb alleles 2; Oth alleles 0	PUSHER-v1.17	4.1.3	0.3.17	v0.1.10	False	pass	Ambiguous_content:0.07	Usher placements: BA.2(4/8) BA.2.65(4/8)	B	BA.2	GISAID
hCoV-19/Venezuela/Dtt534/2022	BA.1.1	0	NA	Omicron (BA.1-like)	0.9	0	scorpio call: Alt alleles 53; Ref alleles 0; Amb alleles 1; Oth alleles 5	PUSHER-v1.17	4.1.3	0.3.17	v0.1.10	False	pass	Ambiguous_content:0.02	Usher placements: BA.1.1(5/5)	B	Other	GISAID
hCoV-19/NewZealand/22MV1024/2022	BA.2.10	0	NA	Omicron (BA.2-like)	0.95	0	scorpio call: Alt alleles 61; Ref alleles 0; Amb alleles 3; Oth alleles 0	PUSHER-v1.17	4.1.3	0.3.17	v0.1.10	False	pass	Ambiguous_content:0.09	Usher placements: BA.2.10(5/5)	B	Other	GISAID
hCoV-19/DRC/INRB-RDC-734/2022	BA.2	0	NA	Omicron (BA.2-like)	1	0	scorpio call: Alt alleles 64; Ref alleles 0; Amb alleles 0; Oth alleles 0	PUSHER-v1.17	4.1.3	0.3.17	v0.1.10	False	pass	Ambiguous_content:0.05	Usher placements: BA.2(2/2)	B	BA.2	GISAID
hCoV-19/USA/LA-CDC-ASC210753998/2022	BA.1.1	0	NA	Omicron (BA.1-like)	0.88	0	scorpio call: Alt alleles 52; Ref alleles 0; Amb alleles 4; Oth alleles 3	PUSHER-v1.17	4.1.3	0.3.17	v0.1.10	False	pass	Ambiguous_content:0.04	Usher placements: BA.1.1(1/1)	B	Other	GISAID
hCoV-19/Guyana/2746-GMI/2022	BA.1.18	0	NA	Omicron (Unassigned)	0.97	0	scorpio call: Alt alleles 32; Ref alleles 0; Amb alleles 0; Oth alleles 1	PUSHER-v1.17	4.1.3	0.3.17	v0.1.10	False	pass	Ambiguous_content:0.02	Usher placements: BA.1.18(1/1); scorpio found insufficient support to assign a specific lineage	B	Other	GISAID
hCoV-19/Bangladesh/IEDCR-GSB01-337/2022	BA.2	0.333333333333333	NA	Omicron (BA.2-like)	0.95	0	scorpio call: Alt alleles 61; Ref alleles 0; Amb alleles 3; Oth alleles 0	PUSHER-v1.17	4.1.3	0.3.17	v0.1.10	False	pass	Ambiguous_content:0.02	Usher placements: BA.2(2/3) BA.2.23(1/3)	B	BA.2	GISAID
hCoV-19/Sweden/9540804776/2022	BA.2.9	0	NA	Omicron (BA.2-like)	0.98	0	scorpio call: Alt alleles 63; Ref alleles 0; Amb alleles 1; Oth alleles 0	PUSHER-v1.17	4.1.3	0.3.17	v0.1.10	False	pass	Ambiguous_content:0.03	Usher placements: BA.2.9(4/4)	B	Other	GISAID
hCoV-19/NewZealand/22CV1282/2022	BA.1.1.9	0	NA	Omicron (BA.1-like)	0.9	0	scorpio call: Alt alleles 53; Ref alleles 0; Amb alleles 3; Oth alleles 3	PANGO-v1.17	4.1.3	0.3.17	v0.1.10	True	pass	Ambiguous_content:0.05	Assigned from designation hash.	B	Other	GISAID
hCoV-19/USA/UT-UPHL-220525725342/2022	BA.2.32	0	NA	Omicron (BA.2-like)	1	0	scorpio call: Alt alleles 64; Ref alleles 0; Amb alleles 0; Oth alleles 0	PUSHER-v1.17	4.1.3	0.3.17	v0.1.10	False	pass	Ambiguous_content:0.02	Usher placements: BA.2.32(1/1)	B	Other	GISAID
hCoV-19/Paraguay/443640/2022	BA.1.1	0	NA	Omicron (BA.1-like)	0.76	0.02	scorpio call: Alt alleles 45; Ref alleles 1; Amb alleles 10; Oth alleles 3	PUSHER-v1.17	4.1.3	0.3.17	v0.1.10	False	pass	Ambiguous_content:0.05	Usher placements: BA.1.1(4/4)	B	Other	GISAID
hCoV-19/Uruguay/DLSP_753/2022	BA.1.20	0	NA	Omicron (BA.1-like)	0.93	0	scorpio call: Alt alleles 55; Ref alleles 0; Amb alleles 1; Oth alleles 3	PUSHER-v1.17	4.1.3	0.3.17	v0.1.10	False	pass	Ambiguous_content:0.02	Usher placements: BA.1.20(1/1)	B	Other	GISAID
hCoV-19/Spain/CL-COV31720/2022	BA.4.1	0	NA	Omicron (BA.4-like)	0.98	0	scorpio call: Alt alleles 63; Ref alleles 0; Amb alleles 1; Oth alleles 0	PANGO-v1.17	4.1.3	0.3.17	v0.1.10	True	pass	Ambiguous_content:0.03	Assigned from designation hash.	B	Other	GISAID
hCoV-19/NewZealand/22CH1029/2022	BA.2	0.25	NA	Omicron (BA.2-like)	1	0	scorpio call: Alt alleles 64; Ref alleles 0; Amb alleles 0; Oth alleles 0	PUSHER-v1.17	4.1.3	0.3.17	v0.1.10	False	pass	Ambiguous_content:0.04	Usher placements: BA.2(3/4) BA.2.65(1/4)	B	BA.2	GISAID
hCoV-19/NewZealand/22CV4473/2022	BA.2	0	NA	Omicron (BA.2-like)	1	0	scorpio call: Alt alleles 64; Ref alleles 0; Amb alleles 0; Oth alleles 0	PUSHER-v1.17	4.1.3	0.3.17	v0.1.10	False	pass	Ambiguous_content:0.05	Usher placements: BA.2(3/3)	B	BA.2	GISAID
hCoV-19/Peru/APU-INS-15012/2022	BA.1.18	0	NA	Omicron (BA.1-like)	0.92	0	scorpio call: Alt alleles 54; Ref alleles 0; Amb alleles 1; Oth alleles 4	PUSHER-v1.17	4.1.3	0.3.17	v0.1.10	False	pass	Ambiguous_content:0.02	Usher placements: BA.1.18(1/1)	B	Other	GISAID
hCoV-19/Mozambique/CERI-KRISP-K035200/2022	BA.2	0	NA	Omicron (BA.2-like)	0.94	0.02	scorpio call: Alt alleles 60; Ref alleles 1; Amb alleles 3; Oth alleles 0	PUSHER-v1.17	4.1.3	0.3.17	v0.1.10	False	pass	Ambiguous_content:0.08	Usher placements: BA.2(1/1)	B	BA.2	GISAID
hCoV-19/Jamaica/JAM-UWIMicro-0764/2022	BA.2.9	0	NA	Omicron (BA.2-like)	1	0	scorpio call: Alt alleles 64; Ref alleles 0; Amb alleles 0; Oth alleles 0	PANGO-v1.17	4.1.3	0.3.17	v0.1.10	True	pass	Ambiguous_content:0.03	Assigned from designation hash.	B	Other	GISAID
hCoV-19/Iceland/E4457/2022	BA.5.3	0	NA	Omicron (BA.5-like)	0.97	0.03	scorpio call: Alt alleles 59; Ref alleles 2; Amb alleles 0; Oth alleles 0	PANGO-v1.17	4.1.3	0.3.17	v0.1.10	True	pass	Ambiguous_content:0.02	Assigned from designation hash.	B	Other	GISAID
hCoV-19/Brazil/SC-FIOCRUZ-9544/2022	BA.2	0	NA	Omicron (BA.2-like)	1	0	scorpio call: Alt alleles 64; Ref alleles 0; Amb alleles 0; Oth alleles 0	PUSHER-v1.17	4.1.3	0.3.17	v0.1.10	False	pass	Ambiguous_content:0.02	Usher placements: BA.2(1/1)	B	BA.2	GISAID
hCoV-19/Kazakhstan/SEV-NRL-S1745/2022	BA.2	0	NA	Omicron (BA.2-like)	1	0	scorpio call: Alt alleles 64; Ref alleles 0; Amb alleles 0; Oth alleles 0	PUSHER-v1.17	4.1.3	0.3.17	v0.1.10	False	pass	Ambiguous_content:0.02	Usher placements: BA.2(1/1)	B	BA.2	GISAID
hCoV-19/SaudiArabia/DM-21-107803A/2021	B.1.1	0	NA		NA	NA		PUSHER-v1.17	4.1.3	0.3.17	v0.1.10	False	pass	Ambiguous_content:0.02	Usher placements: B.1.1(1/1)	B	Other	GISAID
hCoV-19/USA/DE-DHSS-B1181767/2022	BA.1.1	0	NA	Omicron (BA.1-like)	0.88	0	scorpio call: Alt alleles 52; Ref alleles 0; Amb alleles 4; Oth alleles 3	PUSHER-v1.17	4.1.3	0.3.17	v0.1.10	False	pass	Ambiguous_content:0.03	Usher placements: BA.1.1(1/1)	B	Other	GISAID
hCoV-19/USA/GA-CDC-ASC210721478/2022	BA.2.4	0	NA	Omicron (BA.2-like)	1	0	scorpio call: Alt alleles 64; Ref alleles 0; Amb alleles 0; Oth alleles 0	PUSHER-v1.17	4.1.3	0.3.17	v0.1.10	False	pass	Ambiguous_content:0.02	Usher placements: BA.2.4(1/1)	B	Other	GISAID
hCoV-19/Lebanon/LAU-CVD-1031/2022	BA.2	0.5	NA	Omicron (BA.2-like)	0.94	0	scorpio call: Alt alleles 60; Ref alleles 0; Amb alleles 4; Oth alleles 0	PUSHER-v1.17	4.1.3	0.3.17	v0.1.10	False	pass	Ambiguous_content:0.09	Usher placements: BA.2(4/8) BA.2.10(1/8) BA.2.56(2/8) BA.2.7(1/8)	B	BA.2	GISAID
hCoV-19/Argentina/INEI119164/2022	BA.1.1	0	NA	Omicron (BA.1-like)	0.92	0	scorpio call: Alt alleles 54; Ref alleles 0; Amb alleles 2; Oth alleles 3	PUSHER-v1.17	4.1.3	0.3.17	v0.1.10	False	pass	Ambiguous_content:0.02	Usher placements: BA.1.1(3/3)	B	Other	GISAID
hCoV-19/Bangladesh/IEDCR-GSB01-339/2022	BA.2.9	0	NA	Omicron (BA.2-like)	0.95	0	scorpio call: Alt alleles 61; Ref alleles 0; Amb alleles 3; Oth alleles 0	PUSHER-v1.17	4.1.3	0.3.17	v0.1.10	False	pass	Ambiguous_content:0.02	Usher placements: BA.2.9(1/1)	B	Other	GISAID
hCoV-19/Malaysia/IMR_OS309/2022	BA.2	0.5	NA	Omicron (BA.2-like)	1	0	scorpio call: Alt alleles 64; Ref alleles 0; Amb alleles 0; Oth alleles 0	PUSHER-v1.17	4.1.3	0.3.17	v0.1.10	False	pass	Ambiguous_content:0.02	Usher placements: BA.2(2/4) BA.2.50(1/4) BA.2.72(1/4)	B	BA.2	GISAID
hCoV-19/Japan/PG-229856/2022	BA.2.29	0	NA	Omicron (BA.2-like)	1	0	scorpio call: Alt alleles 64; Ref alleles 0; Amb alleles 0; Oth alleles 0	PANGO-v1.17	4.1.3	0.3.17	v0.1.10	True	pass	Ambiguous_content:0.02	Assigned from designation hash.	B	Other	GISAID
hCoV-19/Eswatini/ILRI_M03310/2022	BA.2	0	NA	Omicron (BA.2-like)	0.98	0.02	scorpio call: Alt alleles 63; Ref alleles 1; Amb alleles 0; Oth alleles 0	PANGO-v1.17	4.1.3	0.3.17	v0.1.10	True	pass	Ambiguous_content:0.02	Assigned from designation hash.	B	BA.2	GISAID
hCoV-19/Mexico/MIC_LANGEBIO_IMSS_6474/2022	BA.2	0	NA	Omicron (BA.2-like)	1	0	scorpio call: Alt alleles 64; Ref alleles 0; Amb alleles 0; Oth alleles 0	PUSHER-v1.17	4.1.3	0.3.17	v0.1.10	False	pass	Ambiguous_content:0.02	Usher placements: BA.2(1/1)	B	BA.2	GISAID
hCoV-19/Australia/ACT6151/2022	BA.2	0.5	NA	Omicron (BA.2-like)	1	0	scorpio call: Alt alleles 64; Ref alleles 0; Amb alleles 0; Oth alleles 0	PUSHER-v1.17	4.1.3	0.3.17	v0.1.10	False	pass	Ambiguous_content:0.02	Usher placements: BA.2(1/2) BA.2.65(1/2)	B	BA.2	GISAID
hCoV-19/Brazil/GO-BIOVIDA-1698/2022	BA.2	0	NA	Omicron (BA.2-like)	0.94	0.06	scorpio call: Alt alleles 60; Ref alleles 4; Amb alleles 0; Oth alleles 0	PUSHER-v1.17	4.1.3	0.3.17	v0.1.10	False	pass	Ambiguous_content:0.02	Usher placements: BA.2(1/1)	B	BA.2	GISAID
hCoV-19/Mexico/BCS_LANGEBIO_IMSS_5688/2022	BA.1	0	NA	Omicron (BA.1-like)	0.92	0.02	scorpio call: Alt alleles 54; Ref alleles 1; Amb alleles 1; Oth alleles 3	PUSHER-v1.17	4.1.3	0.3.17	v0.1.10	False	pass	Ambiguous_content:0.02	Usher placements: BA.1(2/2)	B	BA.1	GISAID
hCoV-19/Niger/CE_556/2022	BA.1	0.666666666666667	NA	Omicron (BA.1-like)	0.93	0	scorpio call: Alt alleles 55; Ref alleles 0; Amb alleles 1; Oth alleles 3	PUSHER-v1.17	4.1.3	0.3.17	v0.1.10	False	pass	Ambiguous_content:0.03	Usher placements: BA.1(1/3) BA.1.18(1/3) BA.1.19(1/3)	B	BA.1	GISAID
hCoV-19/Argentina/PAIS-E1013/2022	BA.1.1	0	NA	Omicron (BA.1-like)	0.93	0	scorpio call: Alt alleles 55; Ref alleles 0; Amb alleles 1; Oth alleles 3	PANGO-v1.17	4.1.3	0.3.17	v0.1.10	True	pass	Ambiguous_content:0.02	Assigned from designation hash.	B	Other	GISAID
hCoV-19/USA/OK-USAFSAM-S13858/2022	BA.1.1	0	NA	Omicron (BA.1-like)	0.9	0	scorpio call: Alt alleles 53; Ref alleles 0; Amb alleles 3; Oth alleles 3	PUSHER-v1.17	4.1.3	0.3.17	v0.1.10	False	pass	Ambiguous_content:0.04	Usher placements: BA.1.1(1/1)	B	Other	GISAID
hCoV-19/Colombia/VAC-SYNLAB-1005832360/2022	BA.2.9	0	NA	Omicron (BA.2-like)	0.94	0	scorpio call: Alt alleles 60; Ref alleles 0; Amb alleles 4; Oth alleles 0	PUSHER-v1.17	4.1.3	0.3.17	v0.1.10	False	pass	Ambiguous_content:0.07	Usher placements: BA.2.9(1/1)	B	Other	GISAID
hCoV-19/DRC/INRB-RDC-740/2022	BA.2	0	NA	Omicron (BA.2-like)	1	0	scorpio call: Alt alleles 64; Ref alleles 0; Amb alleles 0; Oth alleles 0	PANGO-v1.17	4.1.3	0.3.17	v0.1.10	True	pass	Ambiguous_content:0.05	Assigned from designation hash.	B	BA.2	GISAID
hCoV-19/TrinidadandTobago/135826/2022	BA.1.1	0	NA	Omicron (BA.1-like)	0.93	0	scorpio call: Alt alleles 55; Ref alleles 0; Amb alleles 1; Oth alleles 3	PUSHER-v1.17	4.1.3	0.3.17	v0.1.10	False	pass	Ambiguous_content:0.03	Usher placements: BA.1.1(1/1)	B	Other	GISAID
hCoV-19/Mexico/NLE_LANGEBIO_IMSS_6070/2022	BA.1.1	0	NA	Omicron (BA.1-like)	0.86	0.02	scorpio call: Alt alleles 51; Ref alleles 1; Amb alleles 4; Oth alleles 3	PUSHER-v1.17	4.1.3	0.3.17	v0.1.10	False	pass	Ambiguous_content:0.02	Usher placements: BA.1.1(2/2)	B	Other	GISAID
hCoV-19/Benin/NMIMR-712651/2022	BA.1.1	0	NA	Omicron (BA.1-like)	0.78	0	scorpio call: Alt alleles 46; Ref alleles 0; Amb alleles 11; Oth alleles 2	PUSHER-v1.17	4.1.3	0.3.17	v0.1.10	False	pass	Ambiguous_content:0.09	Usher placements: BA.1.1(1/1)	B	Other	GISAID
hCoV-19/USA/IL-CDC-ASC210735574/2022	BA.1.1	0	NA	Omicron (BA.1-like)	0.93	0	scorpio call: Alt alleles 55; Ref alleles 0; Amb alleles 1; Oth alleles 3	PUSHER-v1.17	4.1.3	0.3.17	v0.1.10	False	pass	Ambiguous_content:0.02	Usher placements: BA.1.1(2/2)	B	Other	GISAID
hCoV-19/Israel/SMC-7073918/2022	BA.2.12.1	0	NA	Omicron (BA.2-like)	1	0	scorpio call: Alt alleles 64; Ref alleles 0; Amb alleles 0; Oth alleles 0	PUSHER-v1.17	4.1.3	0.3.17	v0.1.10	False	pass	Ambiguous_content:0.02	Usher placements: BA.2.12.1(1/1)	B	Other	GISAID
hCoV-19/Japan/PG-234446/2022	BA.2	0	NA	Omicron (BA.2-like)	1	0	scorpio call: Alt alleles 64; Ref alleles 0; Amb alleles 0; Oth alleles 0	PUSHER-v1.17	4.1.3	0.3.17	v0.1.10	False	pass	Ambiguous_content:0.02	Usher placements: BA.2(1/1)	B	BA.2	GISAID
hCoV-19/DRC/INRB-RDC-742/2022	BA.2	0	NA	Omicron (BA.2-like)	1	0	scorpio call: Alt alleles 64; Ref alleles 0; Amb alleles 0; Oth alleles 0	PANGO-v1.17	4.1.3	0.3.17	v0.1.10	True	pass	Ambiguous_content:0.05	Assigned from designation hash.	B	BA.2	GISAID
hCoV-19/Mexico/PUE_LANGEBIO_IMSS_6528/2022	BA.2.9	0	NA	Omicron (BA.2-like)	0.92	0	scorpio call: Alt alleles 59; Ref alleles 0; Amb alleles 5; Oth alleles 0	PUSHER-v1.17	4.1.3	0.3.17	v0.1.10	False	pass	Ambiguous_content:0.02	Usher placements: BA.2.9(1/1)	B	Other	GISAID
hCoV-19/Germany/BW-RKI-I-651561/2022	BA.1.18	0	NA	Omicron (BA.1-like)	0.93	0	scorpio call: Alt alleles 55; Ref alleles 0; Amb alleles 1; Oth alleles 3	PUSHER-v1.17	4.1.3	0.3.17	v0.1.10	False	pass	Ambiguous_content:0.02	Usher placements: BA.1.18(1/1)	B	Other	GISAID
hCoV-19/Bulgaria/22BG-EU_017438_Pl164/2022	BA.1.14	0.5	NA	Omicron (BA.1-like)	0.93	0	scorpio call: Alt alleles 55; Ref alleles 0; Amb alleles 1; Oth alleles 3	PUSHER-v1.17	4.1.3	0.3.17	v0.1.10	False	pass	Ambiguous_content:0.02	Usher placements: BA.1(1/2) BA.1.14(1/2)	B	Other	GISAID
hCoV-19/Australia/VIC41983/2022	BA.1.17	0	NA	Omicron (BA.1-like)	0.9	0.03	scorpio call: Alt alleles 53; Ref alleles 2; Amb alleles 1; Oth alleles 3	PUSHER-v1.17	4.1.3	0.3.17	v0.1.10	False	pass	Ambiguous_content:0.07	Usher placements: BA.1.17(1/1)	B	Other	GISAID
hCoV-19/Paraguay/450372/2022	BA.2.24	0.333333333333333	NA	Omicron (BA.2-like)	0.91	0.05	scorpio call: Alt alleles 58; Ref alleles 3; Amb alleles 3; Oth alleles 0	PUSHER-v1.17	4.1.3	0.3.17	v0.1.10	False	pass	Ambiguous_content:0.02	Usher placements: BA.2(1/3) BA.2.24(2/3)	B	Other	GISAID
hCoV-19/Brazil/SP-IB_146162/2021	BA.1	0	NA	Omicron (BA.1-like)	0.93	0	scorpio call: Alt alleles 55; Ref alleles 0; Amb alleles 1; Oth alleles 3	PUSHER-v1.17	4.1.3	0.3.17	v0.1.10	False	pass	Ambiguous_content:0.02	Usher placements: BA.1(1/1)	B	BA.1	GISAID
hCoV-19/Venezuela/Mon7756/2022	BA.1.1	0	NA	Omicron (BA.1-like)	0.92	0	scorpio call: Alt alleles 54; Ref alleles 0; Amb alleles 1; Oth alleles 4	PUSHER-v1.17	4.1.3	0.3.17	v0.1.10	False	pass	Ambiguous_content:0.02	Usher placements: BA.1.1(2/2)	B	Other	GISAID
hCoV-19/Ecuador/NIC-INSPI-404220/2022	BA.1.14	0.5	NA	Omicron (BA.1-like)	0.93	0	scorpio call: Alt alleles 55; Ref alleles 0; Amb alleles 1; Oth alleles 3	PUSHER-v1.17	4.1.3	0.3.17	v0.1.10	False	pass	Ambiguous_content:0.03	Usher placements: BA.1(1/2) BA.1.14(1/2)	B	Other	GISAID
hCoV-19/Botswana/R107B13_BHP_AAC78590/2022	BA.2	0.333333333333333	NA	Omicron (BA.2-like)	0.89	0	scorpio call: Alt alleles 57; Ref alleles 0; Amb alleles 7; Oth alleles 0	PUSHER-v1.17	4.1.3	0.3.17	v0.1.10	False	pass	Ambiguous_content:0.08	Usher placements: BA.2(6/9) BA.2.65(2/9) BA.2.8(1/9)	B	BA.2	GISAID
hCoV-19/USA/IA-SHL-2072637/2022	BA.2	0	NA	Omicron (BA.2-like)	1	0	scorpio call: Alt alleles 64; Ref alleles 0; Amb alleles 0; Oth alleles 0	PUSHER-v1.17	4.1.3	0.3.17	v0.1.10	False	pass	Ambiguous_content:0.05	Usher placements: BA.2(1/1)	B	BA.2	GISAID
hCoV-19/Netherlands/NB-MVD-CWGS2201825/2022	BA.2.9	0	NA	Omicron (BA.2-like)	1	0	scorpio call: Alt alleles 64; Ref alleles 0; Amb alleles 0; Oth alleles 0	PUSHER-v1.17	4.1.3	0.3.17	v0.1.10	False	pass	Ambiguous_content:0.02	Usher placements: BA.2.9(1/1)	B	Other	GISAID
hCoV-19/Bonaire/BQ-RIVM-95653/2022	BA.2	0	NA	Omicron (BA.2-like)	0.97	0	scorpio call: Alt alleles 62; Ref alleles 0; Amb alleles 2; Oth alleles 0	PUSHER-v1.17	4.1.3	0.3.17	v0.1.10	False	pass	Ambiguous_content:0.03	Usher placements: BA.2(3/3)	B	BA.2	GISAID
hCoV-19/NewZealand/22CH2098/2022	BA.2	0	NA	Omicron (BA.2-like)	0.94	0	scorpio call: Alt alleles 60; Ref alleles 0; Amb alleles 4; Oth alleles 0	PUSHER-v1.17	4.1.3	0.3.17	v0.1.10	False	pass	Ambiguous_content:0.06	Usher placements: BA.2(2/2)	B	BA.2	GISAID
hCoV-19/Australia/SA150340/2022	BA.2	0	NA	Omicron (BA.2-like)	1	0	scorpio call: Alt alleles 64; Ref alleles 0; Amb alleles 0; Oth alleles 0	PUSHER-v1.17	4.1.3	0.3.17	v0.1.10	False	pass	Ambiguous_content:0.02	Usher placements: BA.2(1/1)	B	BA.2	GISAID
hCoV-19/Canada/UN-398714/2022	BA.1.1	0	NA	Omicron (BA.1-like)	0.93	0	scorpio call: Alt alleles 55; Ref alleles 0; Amb alleles 1; Oth alleles 3	PUSHER-v1.17	4.1.3	0.3.17	v0.1.10	False	pass	Ambiguous_content:0.02	Usher placements: BA.1.1(2/2)	B	Other	GISAID
hCoV-19/NewZealand/22CV3697/2022	BA.2	0	NA	Omicron (BA.2-like)	1	0	scorpio call: Alt alleles 64; Ref alleles 0; Amb alleles 0; Oth alleles 0	PUSHER-v1.17	4.1.3	0.3.17	v0.1.10	False	pass	Ambiguous_content:0.05	Usher placements: BA.2(3/3)	B	BA.2	GISAID
hCoV-19/Eswatini/ILRI_M03321/2022	BA.2	0	NA	Omicron (BA.2-like)	0.98	0.02	scorpio call: Alt alleles 63; Ref alleles 1; Amb alleles 0; Oth alleles 0	PUSHER-v1.17	4.1.3	0.3.17	v0.1.10	False	pass	Ambiguous_content:0.02	Usher placements: BA.2(1/1)	B	BA.2	GISAID
hCoV-19/Australia/SA104644/2022	BA.1.17	0	NA	Omicron (BA.1-like)	0.92	0	scorpio call: Alt alleles 54; Ref alleles 0; Amb alleles 2; Oth alleles 3	PUSHER-v1.17	4.1.3	0.3.17	v0.1.10	False	pass	Ambiguous_content:0.07	Usher placements: BA.1.17(1/1)	B	Other	GISAID
hCoV-19/USA/NE-CUMC_22066036/2022	BA.1.15	0	NA	Omicron (BA.1-like)	0.68	0	scorpio call: Alt alleles 40; Ref alleles 0; Amb alleles 16; Oth alleles 3	PUSHER-v1.17	4.1.3	0.3.17	v0.1.10	False	pass	Ambiguous_content:0.07	Usher placements: BA.1.15(2/2)	B	Other	GISAID
hCoV-19/USA/KY-CDC-ASC210736174/2022	BA.2	0	NA	Omicron (BA.2-like)	1	0	scorpio call: Alt alleles 64; Ref alleles 0; Amb alleles 0; Oth alleles 0	PANGO-v1.17	4.1.3	0.3.17	v0.1.10	True	pass	Ambiguous_content:0.02	Assigned from designation hash.	B	BA.2	GISAID
hCoV-19/Mexico/BCN_IBT_IMSS_6964/2022	BA.1.1	0	NA	Omicron (BA.1-like)	0.93	0	scorpio call: Alt alleles 55; Ref alleles 0; Amb alleles 1; Oth alleles 3	PUSHER-v1.17	4.1.3	0.3.17	v0.1.10	False	pass	Ambiguous_content:0.02	Usher placements: BA.1.1(2/2)	B	Other	GISAID
hCoV-19/Brazil/GO-HLAGYN-2193481/2022	BA.1.14.1	0	NA	Omicron (BA.1-like)	0.86	0.02	scorpio call: Alt alleles 51; Ref alleles 1; Amb alleles 4; Oth alleles 3	PUSHER-v1.17	4.1.3	0.3.17	v0.1.10	False	pass	Ambiguous_content:0.02	Usher placements: BA.1.14.1(2/2)	B	Other	GISAID
hCoV-19/Mexico/VER_IBT_IMSS_7097/2022	BA.1.1	0	NA	Omicron (BA.1-like)	0.93	0	scorpio call: Alt alleles 55; Ref alleles 0; Amb alleles 1; Oth alleles 3	PUSHER-v1.17	4.1.3	0.3.17	v0.1.10	False	pass	Ambiguous_content:0.02	Usher placements: BA.1.1(2/2)	B	Other	GISAID
hCoV-19/USA/ME-Broad-CRSP_LDTD5UUHQ3E7VYCZ/2022	BA.2	0	NA	Omicron (BA.2-like)	0.88	0	scorpio call: Alt alleles 56; Ref alleles 0; Amb alleles 8; Oth alleles 0	PUSHER-v1.17	4.1.3	0.3.17	v0.1.10	False	pass	Ambiguous_content:0.03	Usher placements: BA.2(3/3)	B	BA.2	GISAID
hCoV-19/Eswatini/N38266/2022	BA.1	0.285714285714286	NA	Omicron (BA.1-like)	0.8	0	scorpio call: Alt alleles 47; Ref alleles 0; Amb alleles 9; Oth alleles 3	PUSHER-v1.17	4.1.3	0.3.17	v0.1.10	False	pass	Ambiguous_content:0.07	Usher placements: BA.1(5/7) BA.1.19(1/7) BA.1.9(1/7)	B	BA.1	GISAID
hCoV-19/USA/AR-CDC-ASC210856391/2022	BA.1.1	0	NA	Omicron (BA.1-like)	0.93	0	scorpio call: Alt alleles 55; Ref alleles 0; Amb alleles 1; Oth alleles 3	PANGO-v1.17	4.1.3	0.3.17	v0.1.10	True	pass	Ambiguous_content:0.02	Assigned from designation hash.	B	Other	GISAID
hCoV-19/Kuwait/Jaber2220071596/2022	BA.2	0.5	NA	Omicron (BA.2-like)	0.98	0.02	scorpio call: Alt alleles 63; Ref alleles 1; Amb alleles 0; Oth alleles 0	PUSHER-v1.17	4.1.3	0.3.17	v0.1.10	False	pass	Ambiguous_content:0.04	Usher placements: BA.2(4/8) BA.2.10(1/8) BA.2.65(3/8)	B	BA.2	GISAID
hCoV-19/Venezuela/Mon7782/2022	BA.1.15	0	NA	Omicron (BA.1-like)	0.93	0	scorpio call: Alt alleles 55; Ref alleles 0; Amb alleles 1; Oth alleles 3	PUSHER-v1.17	4.1.3	0.3.17	v0.1.10	False	pass	Ambiguous_content:0.02	Usher placements: BA.1.15(1/1)	B	Other	GISAID
hCoV-19/Mexico/NLE_LANGEBIO_IMSS_6363/2022	BA.1.1	0	NA	Omicron (BA.1-like)	0.93	0	scorpio call: Alt alleles 55; Ref alleles 0; Amb alleles 1; Oth alleles 3	PUSHER-v1.17	4.1.3	0.3.17	v0.1.10	False	pass	Ambiguous_content:0.04	Usher placements: BA.1.1(1/1)	B	Other	GISAID
hCoV-19/Australia/VIC55655/2022	BA.2	0	NA	Omicron (BA.2-like)	0.97	0	scorpio call: Alt alleles 62; Ref alleles 0; Amb alleles 1; Oth alleles 1	PUSHER-v1.17	4.1.3	0.3.17	v0.1.10	False	pass	Ambiguous_content:0.04	Usher placements: BA.2(1/1)	B	BA.2	GISAID
hCoV-19/Paraguay/431472/2022	BA.1	0	NA	Omicron (BA.1-like)	0.85	0.03	scorpio call: Alt alleles 50; Ref alleles 2; Amb alleles 4; Oth alleles 3	PUSHER-v1.17	4.1.3	0.3.17	v0.1.10	False	pass	Ambiguous_content:0.03	Usher placements: BA.1(1/1)	B	BA.1	GISAID
hCoV-19/Namibia/N36685/2022	BA.1.18	0	NA	Omicron (BA.1-like)	0.88	0	scorpio call: Alt alleles 52; Ref alleles 0; Amb alleles 4; Oth alleles 3	PUSHER-v1.17	4.1.3	0.3.17	v0.1.10	False	pass	Ambiguous_content:0.03	Usher placements: BA.1.18(1/1)	B	Other	GISAID
hCoV-19/Denmark/DCGC-377142/2022	BA.2	0	NA	Omicron (BA.2-like)	0.97	0	scorpio call: Alt alleles 62; Ref alleles 0; Amb alleles 1; Oth alleles 1	PUSHER-v1.17	4.1.3	0.3.17	v0.1.10	False	pass	Ambiguous_content:0.02	Usher placements: BA.2(1/1)	B	BA.2	GISAID
hCoV-19/Mexico/ZAC_InDRE_FB9084_E32314581820_S11868/2022	BA.1	0	NA	Omicron (BA.1-like)	0.9	0.03	scorpio call: Alt alleles 53; Ref alleles 2; Amb alleles 1; Oth alleles 3	PUSHER-v1.17	4.1.3	0.3.17	v0.1.10	False	pass	Ambiguous_content:0.02	Usher placements: BA.1(2/2)	B	BA.1	GISAID
hCoV-19/Suriname/SR-960/2022	BA.1.1	0	NA	Omicron (BA.1-like)	0.88	0	scorpio call: Alt alleles 52; Ref alleles 0; Amb alleles 4; Oth alleles 3	PUSHER-v1.17	4.1.3	0.3.17	v0.1.10	False	pass	Ambiguous_content:0.04	Usher placements: BA.1.1(1/1)	B	Other	GISAID
hCoV-19/USA/NJ-CDC-LC0569214/2022	BA.2	0	NA	Omicron (BA.2-like)	1	0	scorpio call: Alt alleles 64; Ref alleles 0; Amb alleles 0; Oth alleles 0	PUSHER-v1.17	4.1.3	0.3.17	v0.1.10	False	pass	Ambiguous_content:0.02	Usher placements: BA.2(1/1)	B	BA.2	GISAID
hCoV-19/Botswana/R107B25_BHP_1030103/2022	BA.2	0	NA	Omicron (BA.2-like)	0.91	0.02	scorpio call: Alt alleles 58; Ref alleles 1; Amb alleles 5; Oth alleles 0	PUSHER-v1.17	4.1.3	0.3.17	v0.1.10	False	pass	Ambiguous_content:0.07	Usher placements: BA.2(1/1)	B	BA.2	GISAID
hCoV-19/Aruba/AW-RIVM-97419/2022	BA.2	0	NA	Omicron (BA.2-like)	0.98	0	scorpio call: Alt alleles 63; Ref alleles 0; Amb alleles 1; Oth alleles 0	PUSHER-v1.17	4.1.3	0.3.17	v0.1.10	False	pass	Ambiguous_content:0.02	Usher placements: BA.2(2/2)	B	BA.2	GISAID
hCoV-19/USA/AZ-TG1360650/2022	BA.2	0.666666666666667	NA	Omicron (BA.2-like)	0.92	0	scorpio call: Alt alleles 59; Ref alleles 0; Amb alleles 5; Oth alleles 0	PUSHER-v1.17	4.1.3	0.3.17	v0.1.10	False	pass	Ambiguous_content:0.09	Usher placements: BA.2(1/3) BA.2.37(1/3) BA.2.38(1/3)	B	BA.2	GISAID
hCoV-19/Ecuador/USFQ-3332/2022	BA.1.1	0	NA	Omicron (BA.1-like)	0.92	0	scorpio call: Alt alleles 54; Ref alleles 0; Amb alleles 2; Oth alleles 3	PUSHER-v1.17	4.1.3	0.3.17	v0.1.10	False	pass	Ambiguous_content:0.02	Usher placements: BA.1.1(3/3)	B	Other	GISAID
hCoV-19/Chile/AP-43079/2022	BA.1.13	0	NA	Omicron (BA.1-like)	0.73	0	scorpio call: Alt alleles 43; Ref alleles 0; Amb alleles 11; Oth alleles 5	PUSHER-v1.17	4.1.3	0.3.17	v0.1.10	False	pass	Ambiguous_content:0.03	Usher placements: BA.1.13(1/1)	B	Other	GISAID
hCoV-19/Mexico/QUE_InDRE_FB13916_E_S13257/2022	BA.2.21	0	NA	Omicron (BA.2-like)	0.98	0.02	scorpio call: Alt alleles 63; Ref alleles 1; Amb alleles 0; Oth alleles 0	PUSHER-v1.17	4.1.3	0.3.17	v0.1.10	False	pass	Ambiguous_content:0.02	Usher placements: BA.2.21(1/1)	B	Other	GISAID
hCoV-19/USA/NE-CUMC_22136005/2022	BA.2.3	0	NA	Omicron (BA.2-like)	0.88	0	scorpio call: Alt alleles 56; Ref alleles 0; Amb alleles 8; Oth alleles 0	PUSHER-v1.17	4.1.3	0.3.17	v0.1.10	False	pass	Ambiguous_content:0.05	Usher placements: BA.2.3(7/7)	B	Other	GISAID
hCoV-19/SouthAfrica/NICD-N41543/2022	BA.4.1	0	NA	Omicron (BA.4-like)	0.97	0	scorpio call: Alt alleles 62; Ref alleles 0; Amb alleles 2; Oth alleles 0	PUSHER-v1.17	4.1.3	0.3.17	v0.1.10	False	pass	Ambiguous_content:0.02	Usher placements: BA.4.1(1/1)	B	Other	GISAID
hCoV-19/TrinidadandTobago/140751/2022	BA.2.9	0	NA	Omicron (BA.2-like)	1	0	scorpio call: Alt alleles 64; Ref alleles 0; Amb alleles 0; Oth alleles 0	PUSHER-v1.17	4.1.3	0.3.17	v0.1.10	False	pass	Ambiguous_content:0.02	Usher placements: BA.2.9(1/1)	B	Other	GISAID
hCoV-19/USA/NE-CUMC_22073031/2022	BA.1.20	0	NA	Omicron (BA.1-like)	0.85	0	scorpio call: Alt alleles 50; Ref alleles 0; Amb alleles 6; Oth alleles 3	PUSHER-v1.17	4.1.3	0.3.17	v0.1.10	False	pass	Ambiguous_content:0.1	Usher placements: BA.1.20(1/1)	B	Other	GISAID
hCoV-19/USA/ME-CDC-QDX33164918/2022	BA.1.1	0	NA	Omicron (BA.1-like)	0.93	0	scorpio call: Alt alleles 55; Ref alleles 0; Amb alleles 1; Oth alleles 3	PUSHER-v1.17	4.1.3	0.3.17	v0.1.10	False	pass	Ambiguous_content:0.02	Usher placements: BA.1.1(2/2)	B	Other	GISAID
hCoV-19/Romania/PH_498412/2022	BA.1	0	NA	Omicron (BA.1-like)	0.92	0	scorpio call: Alt alleles 54; Ref alleles 0; Amb alleles 2; Oth alleles 3	PUSHER-v1.17	4.1.3	0.3.17	v0.1.10	False	pass	Ambiguous_content:0.04	Usher placements: BA.1(2/2)	B	BA.1	GISAID
hCoV-19/Bangladesh/icddrb-GSB-03-216/2022	BA.2	0	NA	Omicron (BA.2-like)	0.98	0.02	scorpio call: Alt alleles 63; Ref alleles 1; Amb alleles 0; Oth alleles 0	PUSHER-v1.17	4.1.3	0.3.17	v0.1.10	False	pass	Ambiguous_content:0.02	Usher placements: BA.2(1/1)	B	BA.2	GISAID
hCoV-19/Botswana/R99B94_BHP_AAC74186/2022	BA.1	0.5	NA	Omicron (BA.1-like)	0.81	0.02	scorpio call: Alt alleles 48; Ref alleles 1; Amb alleles 9; Oth alleles 1	PUSHER-v1.17	4.1.3	0.3.17	v0.1.10	False	pass	Ambiguous_content:0.1	Usher placements: BA.1(2/4) BA.1.16(1/4) BA.1.9(1/4)	B	BA.1	GISAID
hCoV-19/Namibia/N36691/2022	BA.1.18	0	NA	Omicron (BA.1-like)	0.86	0	scorpio call: Alt alleles 51; Ref alleles 0; Amb alleles 4; Oth alleles 4	PUSHER-v1.17	4.1.3	0.3.17	v0.1.10	False	pass	Ambiguous_content:0.02	Usher placements: BA.1.18(1/1)	B	Other	GISAID
hCoV-19/Belarus/BR-CRIE-7740895511/2022	BA.1.1	0.333333333333333	NA	Omicron (BA.1-like)	0.9	0.03	scorpio call: Alt alleles 53; Ref alleles 2; Amb alleles 1; Oth alleles 3	PUSHER-v1.17	4.1.3	0.3.17	v0.1.10	False	pass	Ambiguous_content:0.02	Usher placements: BA.1.1(2/3) BA.1.1.10(1/3)	B	Other	GISAID
hCoV-19/Eswatini/ILRI_M03325/2022	BA.5	0	NA	Omicron (BA.5-like)	0.98	0.02	scorpio call: Alt alleles 60; Ref alleles 1; Amb alleles 0; Oth alleles 0	PANGO-v1.17	4.1.3	0.3.17	v0.1.10	True	pass	Ambiguous_content:0.02	Assigned from designation hash.	B	BA.5	GISAID
hCoV-19/Mexico/TLA_InDRE_FB11302_E29115530227_S12418/2022	BA.1.1	0	NA	Omicron (BA.1-like)	0.93	0	scorpio call: Alt alleles 55; Ref alleles 0; Amb alleles 1; Oth alleles 3	PANGO-v1.17	4.1.3	0.3.17	v0.1.10	True	pass	Ambiguous_content:0.02	Assigned from designation hash.	B	Other	GISAID
hCoV-19/Maldives/MAV135438/2022	BA.1.13.1	0	NA	Omicron (Unassigned)	0.67	0	scorpio call: Alt alleles 22; Ref alleles 0; Amb alleles 11; Oth alleles 0	PANGO-v1.17	4.1.3	0.3.17	v0.1.10	True	pass	Ambiguous_content:0.04	Assigned from designation hash.	B	Other	GISAID
hCoV-19/Egypt/CPHL-21874/2022	BA.2	0.222222222222222	NA	Omicron (BA.2-like)	0.84	0.05	scorpio call: Alt alleles 54; Ref alleles 3; Amb alleles 7; Oth alleles 0	PUSHER-v1.17	4.1.3	0.3.17	v0.1.10	False	pass	Ambiguous_content:0.03	Usher placements: BA.2(7/9) BA.2.10(1/9) BA.2.56(1/9)	B	BA.2	GISAID
hCoV-19/Russia/SPE-RII-18977S/2022	BA.2	0.5	NA	Omicron (BA.2-like)	0.88	0.02	scorpio call: Alt alleles 56; Ref alleles 1; Amb alleles 7; Oth alleles 0	PUSHER-v1.17	4.1.3	0.3.17	v0.1.10	False	pass	Ambiguous_content:0.05	Usher placements: BA.2(2/4) BA.2.37(1/4) BA.2.76(1/4)	B	BA.2	GISAID
hCoV-19/Algeria/19994/2022	BA.2	0.5	NA	Omicron (BA.2-like)	0.97	0	scorpio call: Alt alleles 62; Ref alleles 0; Amb alleles 2; Oth alleles 0	PUSHER-v1.17	4.1.3	0.3.17	v0.1.10	False	pass	Ambiguous_content:0.06	Usher placements: BA.2(3/6) BA.2.65(3/6)	B	BA.2	GISAID
hCoV-19/Canada/NS-NML-414170/2022	BA.2	0	NA	Omicron (BA.2-like)	0.98	0	scorpio call: Alt alleles 63; Ref alleles 0; Amb alleles 1; Oth alleles 0	PUSHER-v1.17	4.1.3	0.3.17	v0.1.10	False	pass	Ambiguous_content:0.02	Usher placements: BA.2(3/3)	B	BA.2	GISAID
hCoV-19/Namibia/N36692/2022	BA.1.18	0	NA	Omicron (BA.1-like)	0.88	0	scorpio call: Alt alleles 52; Ref alleles 0; Amb alleles 3; Oth alleles 4	PUSHER-v1.17	4.1.3	0.3.17	v0.1.10	False	pass	Ambiguous_content:0.03	Usher placements: BA.1.18(1/1)	B	Other	GISAID
hCoV-19/Niger/CE-2255/2022	BA.2	0	NA	Omicron (BA.2-like)	0.95	0.02	scorpio call: Alt alleles 61; Ref alleles 1; Amb alleles 2; Oth alleles 0	PUSHER-v1.17	4.1.3	0.3.17	v0.1.10	False	pass	Ambiguous_content:0.06	Usher placements: BA.2(1/1)	B	BA.2	GISAID
hCoV-19/SriLanka/aicbu5511/2022	BA.2	0.333333333333333	NA	Omicron (BA.2-like)	1	0	scorpio call: Alt alleles 64; Ref alleles 0; Amb alleles 0; Oth alleles 0	PUSHER-v1.17	4.1.3	0.3.17	v0.1.10	False	pass	Ambiguous_content:0.02	Usher placements: BA.2(2/3) BA.2.12(1/3)	B	BA.2	GISAID
hCoV-19/Morocco/902/2022	BA.2.9.3	0	NA	Omicron (BA.2-like)	0.95	0	scorpio call: Alt alleles 61; Ref alleles 0; Amb alleles 3; Oth alleles 0	PUSHER-v1.17	4.1.3	0.3.17	v0.1.10	False	pass	Ambiguous_content:0.02	Usher placements: BA.2.9.3(1/1)	B	Other	GISAID
hCoV-19/SouthKorea/KDCA34589/2022	BA.2	0	NA	Omicron (BA.2-like)	1	0	scorpio call: Alt alleles 64; Ref alleles 0; Amb alleles 0; Oth alleles 0	PUSHER-v1.17	4.1.3	0.3.17	v0.1.10	False	pass	Ambiguous_content:0.03	Usher placements: BA.2(1/1)	B	BA.2	GISAID
hCoV-19/Finland/THL-202208461/2022	BA.2	0	NA	Omicron (BA.2-like)	1	0	scorpio call: Alt alleles 64; Ref alleles 0; Amb alleles 0; Oth alleles 0	PUSHER-v1.17	4.1.3	0.3.17	v0.1.10	False	pass	Ambiguous_content:0.02	Usher placements: BA.2(1/1)	B	BA.2	GISAID
hCoV-19/Yunnan/IVDC-562/2022	BA.2	0	NA	Omicron (BA.2-like)	1	0	scorpio call: Alt alleles 64; Ref alleles 0; Amb alleles 0; Oth alleles 0	PUSHER-v1.17	4.1.3	0.3.17	v0.1.10	False	pass	Ambiguous_content:0.02	Usher placements: BA.2(1/1)	B	BA.2	GISAID
hCoV-19/AmericanSamoa/AS-H228623/2022	BA.1.1	0	NA	Omicron (BA.1-like)	0.93	0	scorpio call: Alt alleles 55; Ref alleles 0; Amb alleles 1; Oth alleles 3	PANGO-v1.17	4.1.3	0.3.17	v0.1.10	True	pass	Ambiguous_content:0.02	Assigned from designation hash.	B	Other	GISAID
hCoV-19/Namibia/N36693/2022	BA.1	0	NA	Omicron (BA.1-like)	0.88	0	scorpio call: Alt alleles 52; Ref alleles 0; Amb alleles 4; Oth alleles 3	PUSHER-v1.17	4.1.3	0.3.17	v0.1.10	False	pass	Ambiguous_content:0.03	Usher placements: BA.1(2/2)	B	BA.1	GISAID
hCoV-19/Peru/LIM-INS-17687/2022	BA.2	0	NA	Omicron (BA.2-like)	0.97	0	scorpio call: Alt alleles 62; Ref alleles 0; Amb alleles 1; Oth alleles 1	PANGO-v1.17	4.1.3	0.3.17	v0.1.10	True	pass	Ambiguous_content:0.02	Assigned from designation hash.	B	BA.2	GISAID
hCoV-19/Morocco/901/2022	BA.2.9.3	0	NA	Omicron (BA.2-like)	0.95	0	scorpio call: Alt alleles 61; Ref alleles 0; Amb alleles 3; Oth alleles 0	PUSHER-v1.17	4.1.3	0.3.17	v0.1.10	False	pass	Ambiguous_content:0.02	Usher placements: BA.2.9.3(1/1)	B	Other	GISAID
hCoV-19/Iran/AQ0414/2022	BA.1.17.2	0	NA	Omicron (BA.1-like)	0.9	0	scorpio call: Alt alleles 53; Ref alleles 0; Amb alleles 3; Oth alleles 3	PUSHER-v1.17	4.1.3	0.3.17	v0.1.10	False	pass	Ambiguous_content:0.03	Usher placements: BA.1.17.2(1/1)	B	Other	GISAID
hCoV-19/Kuwait/Jaber2220071616/2022	BA.2	0.5	NA	Omicron (BA.2-like)	1	0	scorpio call: Alt alleles 64; Ref alleles 0; Amb alleles 0; Oth alleles 0	PUSHER-v1.17	4.1.3	0.3.17	v0.1.10	False	pass	Ambiguous_content:0.04	Usher placements: BA.2(3/6) BA.2.65(3/6)	B	BA.2	GISAID
hCoV-19/Malaysia/IMR_WC219729/2022	BA.2.3	0	NA	Omicron (BA.2-like)	0.88	0.02	scorpio call: Alt alleles 56; Ref alleles 1; Amb alleles 7; Oth alleles 0	PANGO-v1.17	4.1.3	0.3.17	v0.1.10	True	pass	Ambiguous_content:0.06	Assigned from designation hash.	B	Other	GISAID
hCoV-19/Mexico/ZAC_IBT_IMSS_7045/2022	BA.1.1	0	NA	Omicron (BA.1-like)	0.93	0	scorpio call: Alt alleles 55; Ref alleles 0; Amb alleles 1; Oth alleles 3	PUSHER-v1.17	4.1.3	0.3.17	v0.1.10	False	pass	Ambiguous_content:0.02	Usher placements: BA.1.1(2/2)	B	Other	GISAID
hCoV-19/Pakistan/NIH-B48-GOV-S6/2022	BA.2.56	0	NA	Omicron (BA.2-like)	0.95	0	scorpio call: Alt alleles 61; Ref alleles 0; Amb alleles 3; Oth alleles 0	PANGO-v1.17	4.1.3	0.3.17	v0.1.10	True	pass	Ambiguous_content:0.04	Assigned from designation hash.	B	Other	GISAID
hCoV-19/Curacao/CW-RIVM-101101/2022	BA.2.30	0	NA	Omicron (BA.2-like)	0.97	0	scorpio call: Alt alleles 62; Ref alleles 0; Amb alleles 2; Oth alleles 0	PUSHER-v1.17	4.1.3	0.3.17	v0.1.10	False	pass	Ambiguous_content:0.03	Usher placements: BA.2.30(1/1)	B	Other	GISAID
hCoV-19/Namibia/N36694/2022	BA.1.18	0	NA	Omicron (BA.1-like)	0.92	0	scorpio call: Alt alleles 54; Ref alleles 0; Amb alleles 2; Oth alleles 3	PUSHER-v1.17	4.1.3	0.3.17	v0.1.10	False	pass	Ambiguous_content:0.02	Usher placements: BA.1.18(1/1)	B	Other	GISAID
hCoV-19/Morocco/895/2022	BA.5.2	0.5	NA	Omicron (BA.5-like)	0.93	0.02	scorpio call: Alt alleles 57; Ref alleles 1; Amb alleles 3; Oth alleles 0	PANGO-v1.17	4.1.3	0.3.17	v0.1.10	True	pass	Ambiguous_content:0.02	Assigned from designation hash.	B	Other	GISAID
hCoV-19/Panama/SEQ1084-GMI/2022	BA.1.1	0	NA	Omicron (Unassigned)	0.91	0.06	scorpio call: Alt alleles 30; Ref alleles 2; Amb alleles 0; Oth alleles 1	PANGO-v1.17	4.1.3	0.3.17	v0.1.10	True	pass	Ambiguous_content:0.02	Assigned from designation hash.	B	Other	GISAID
hCoV-19/Canada/NB-CHUDGLD-290122-MM00311R/2022	BA.1.1	0	NA	Omicron (BA.1-like)	0.9	0	scorpio call: Alt alleles 53; Ref alleles 0; Amb alleles 3; Oth alleles 3	PANGO-v1.17	4.1.3	0.3.17	v0.1.10	True	pass	Ambiguous_content:0.03	Assigned from designation hash.	B	Other	GISAID
hCoV-19/Algeria/22459/2022	XY	0	NA	Omicron (Unassigned)	0.85	0	scorpio call: Alt alleles 28; Ref alleles 0; Amb alleles 5; Oth alleles 0	PUSHER-v1.17	4.1.3	0.3.17	v0.1.10	False	pass	Ambiguous_content:0.03	Usher placements: XY(1/1); scorpio found insufficient support to assign a specific lineage	B	Other	GISAID
hCoV-19/Curacao/CW-RIVM-97671/2022	BA.2.30	0	NA	Omicron (BA.2-like)	0.98	0	scorpio call: Alt alleles 63; Ref alleles 0; Amb alleles 1; Oth alleles 0	PUSHER-v1.17	4.1.3	0.3.17	v0.1.10	False	pass	Ambiguous_content:0.02	Usher placements: BA.2.30(1/1)	B	Other	GISAID
hCoV-19/NewZealand/22CH2852/2022	BA.2	0	NA	Omicron (BA.2-like)	1	0	scorpio call: Alt alleles 64; Ref alleles 0; Amb alleles 0; Oth alleles 0	PUSHER-v1.17	4.1.3	0.3.17	v0.1.10	False	pass	Ambiguous_content:0.05	Usher placements: BA.2(3/3)	B	BA.2	GISAID
hCoV-19/Sweden/01_SE100_22CS101113/2022	BA.1.13	0	NA	Omicron (BA.1-like)	0.9	0	scorpio call: Alt alleles 53; Ref alleles 0; Amb alleles 3; Oth alleles 3	PUSHER-v1.17	4.1.3	0.3.17	v0.1.10	False	pass	Ambiguous_content:0.02	Usher placements: BA.1.13(1/1)	B	Other	GISAID
hCoV-19/Palau/PW-H229428/2022	BA.2	0	NA	Omicron (BA.2-like)	1	0	scorpio call: Alt alleles 64; Ref alleles 0; Amb alleles 0; Oth alleles 0	PUSHER-v1.17	4.1.3	0.3.17	v0.1.10	False	pass	Ambiguous_content:0.02	Usher placements: BA.2(1/1)	B	BA.2	GISAID
hCoV-19/Japan/PG-205140/2022	BA.1.1.2	0	NA	Omicron (BA.1-like)	0.93	0	scorpio call: Alt alleles 55; Ref alleles 0; Amb alleles 1; Oth alleles 3	PUSHER-v1.17	4.1.3	0.3.17	v0.1.10	False	pass	Ambiguous_content:0.02	Usher placements: BA.1.1.2(1/1)	B	Other	GISAID
hCoV-19/Bangladesh/icddrb-TND-09-0456/2022	BA.2	0	NA	Omicron (Unassigned)	0.94	0	scorpio call: Alt alleles 31; Ref alleles 0; Amb alleles 2; Oth alleles 0	PUSHER-v1.17	4.1.3	0.3.17	v0.1.10	False	pass	Ambiguous_content:0.04	Usher placements: BA.2(2/2); scorpio found insufficient support to assign a specific lineage	B	BA.2	GISAID
hCoV-19/USA/MO-MSPHL-007154/2022	BA.1.15	0	NA	Omicron (BA.1-like)	0.86	0	scorpio call: Alt alleles 51; Ref alleles 0; Amb alleles 5; Oth alleles 3	PUSHER-v1.17	4.1.3	0.3.17	v0.1.10	False	pass	Ambiguous_content:0.05	Usher placements: BA.1.15(1/1)	B	Other	GISAID
hCoV-19/Aruba/AW-RIVM-97425/2022	BA.2	0	NA	Omicron (BA.2-like)	0.98	0	scorpio call: Alt alleles 63; Ref alleles 0; Amb alleles 1; Oth alleles 0	PANGO-v1.17	4.1.3	0.3.17	v0.1.10	True	pass	Ambiguous_content:0.02	Assigned from designation hash.	B	BA.2	GISAID
hCoV-19/Denmark/DCGC-468801/2022	BA.2	0	NA	Omicron (BA.2-like)	1	0	scorpio call: Alt alleles 64; Ref alleles 0; Amb alleles 0; Oth alleles 0	PANGO-v1.17	4.1.3	0.3.17	v0.1.10	True	pass	Ambiguous_content:0.02	Assigned from designation hash.	B	BA.2	GISAID
hCoV-19/Algeria/20423/2022	BA.2.9	0	NA	Omicron (BA.2-like)	0.97	0	scorpio call: Alt alleles 62; Ref alleles 0; Amb alleles 2; Oth alleles 0	PUSHER-v1.17	4.1.3	0.3.17	v0.1.10	False	pass	Ambiguous_content:0.06	Usher placements: BA.2.9(1/1)	B	Other	GISAID
hCoV-19/Thailand/NIC_NBI_18367/2022	BA.2	0.25	NA	Omicron (BA.2-like)	0.98	0	scorpio call: Alt alleles 63; Ref alleles 0; Amb alleles 1; Oth alleles 0	PUSHER-v1.17	4.1.3	0.3.17	v0.1.10	False	pass	Ambiguous_content:0.03	Usher placements: BA.2(3/4) BA.2.65(1/4)	B	BA.2	GISAID
hCoV-19/Namibia/N36700/2022	BA.1.18	0	NA	Omicron (BA.1-like)	0.92	0	scorpio call: Alt alleles 54; Ref alleles 0; Amb alleles 2; Oth alleles 3	PUSHER-v1.17	4.1.3	0.3.17	v0.1.10	False	pass	Ambiguous_content:0.02	Usher placements: BA.1.18(1/1)	B	Other	GISAID
hCoV-19/Guatemala/4599-LNS/2022	BA.2.9	0	NA	Omicron (BA.2-like)	0.97	0.03	scorpio call: Alt alleles 62; Ref alleles 2; Amb alleles 0; Oth alleles 0	PUSHER-v1.17	4.1.3	0.3.17	v0.1.10	False	pass	Ambiguous_content:0.02	Usher placements: BA.2.9(1/1)	B	Other	GISAID
hCoV-19/Algeria/2691/2022	BA.2.9.3	0	NA	Omicron (BA.2-like)	0.86	0	scorpio call: Alt alleles 55; Ref alleles 0; Amb alleles 9; Oth alleles 0	PUSHER-v1.17	4.1.3	0.3.17	v0.1.10	False	pass	Ambiguous_content:0.05	Usher placements: BA.2.9.3(1/1)	B	Other	GISAID
hCoV-19/Eswatini/ILRI_M03329/2022	BA.5.2	0	NA	Omicron (BA.5-like)	0.98	0.02	scorpio call: Alt alleles 60; Ref alleles 1; Amb alleles 0; Oth alleles 0	PUSHER-v1.17	4.1.3	0.3.17	v0.1.10	False	pass	Ambiguous_content:0.02	Usher placements: BA.5.2(1/1)	B	Other	GISAID
hCoV-19/Paraguay/439358/2022	BA.1.1	0	NA	Omicron (BA.1-like)	0.83	0	scorpio call: Alt alleles 49; Ref alleles 0; Amb alleles 7; Oth alleles 3	PUSHER-v1.17	4.1.3	0.3.17	v0.1.10	False	pass	Ambiguous_content:0.03	Usher placements: BA.1.1(4/4)	B	Other	GISAID
hCoV-19/SriLanka/aicbu5515/2022	BA.2	0	NA	Omicron (BA.2-like)	1	0	scorpio call: Alt alleles 64; Ref alleles 0; Amb alleles 0; Oth alleles 0	PUSHER-v1.17	4.1.3	0.3.17	v0.1.10	False	pass	Ambiguous_content:0.03	Usher placements: BA.2(2/2)	B	BA.2	GISAID
hCoV-19/CostaRica/INC-3935-751593/2022	BA.2.9	0	NA	Omicron (BA.2-like)	1	0	scorpio call: Alt alleles 64; Ref alleles 0; Amb alleles 0; Oth alleles 0	PUSHER-v1.17	4.1.3	0.3.17	v0.1.10	False	pass	Ambiguous_content:0.02	Usher placements: BA.2.9(1/1)	B	Other	GISAID
hCoV-19/Niger/CE-OIM-M513/2022	BA.2	0.555555555555556	NA	Omicron (Unassigned)	0.94	0	scorpio call: Alt alleles 31; Ref alleles 0; Amb alleles 2; Oth alleles 0	PUSHER-v1.17	4.1.3	0.3.17	v0.1.10	False	pass	Ambiguous_content:0.05	Usher placements: BA.2(4/9) BA.2.23(1/9) BA.2.65(4/9); scorpio found insufficient support to assign a specific lineage	B	BA.2	GISAID
hCoV-19/SouthKorea/KDCA43083/2022	BA.2.68	0	NA	Omicron (BA.2-like)	0.98	0	scorpio call: Alt alleles 63; Ref alleles 0; Amb alleles 1; Oth alleles 0	PUSHER-v1.17	4.1.3	0.3.17	v0.1.10	False	pass	Ambiguous_content:0.03	Usher placements: BA.2.68(1/1)	B	Other	GISAID
hCoV-19/USA/MN-CDC-IBX181343427109/2022	BA.1.15	0	NA	Probable Omicron (BA.1-like)	0.83	0.05	scorpio call: Alt alleles 49; Ref alleles 3; Amb alleles 4; Oth alleles 3	PUSHER-v1.17	4.1.3	0.3.17	v0.1.10	False	pass	Ambiguous_content:0.03	Usher placements: BA.1.15(1/1)	B	Other	GISAID
hCoV-19/Turkey/HSGM-G730/2022	BA.1	0	NA	Omicron (BA.1-like)	0.92	0.02	scorpio call: Alt alleles 54; Ref alleles 1; Amb alleles 1; Oth alleles 3	PUSHER-v1.17	4.1.3	0.3.17	v0.1.10	False	pass	Ambiguous_content:0.02	Usher placements: BA.1(1/1)	B	BA.1	GISAID
hCoV-19/DominicanRepublic/1858376-LNSPDD/2022	BA.1.17	0	NA	Omicron (BA.1-like)	0.85	0.02	scorpio call: Alt alleles 50; Ref alleles 1; Amb alleles 5; Oth alleles 3	PUSHER-v1.17	4.1.3	0.3.17	v0.1.10	False	pass	Ambiguous_content:0.04	Usher placements: BA.1.17(1/1)	B	Other	GISAID
hCoV-19/Ecuador/NIC-INSPI-399777/2022	BA.1.1	0	NA	Omicron (BA.1-like)	0.93	0	scorpio call: Alt alleles 55; Ref alleles 0; Amb alleles 1; Oth alleles 3	PUSHER-v1.17	4.1.3	0.3.17	v0.1.10	False	pass	Ambiguous_content:0.02	Usher placements: BA.1.1(2/2)	B	Other	GISAID
hCoV-19/Australia/QLD0x00D895/2022	BA.1.17	0	NA	Omicron (BA.1-like)	0.93	0	scorpio call: Alt alleles 55; Ref alleles 0; Amb alleles 1; Oth alleles 3	PANGO-v1.17	4.1.3	0.3.17	v0.1.10	True	pass	Ambiguous_content:0.02	Assigned from designation hash.	B	Other	GISAID
hCoV-19/Canada/MB-CPL-385236/2022	BA.1.1	0	NA	Omicron (BA.1-like)	0.93	0	scorpio call: Alt alleles 55; Ref alleles 0; Amb alleles 1; Oth alleles 3	PANGO-v1.17	4.1.3	0.3.17	v0.1.10	True	pass	Ambiguous_content:0.02	Assigned from designation hash.	B	Other	GISAID
hCoV-19/Algeria/3010/2022	BA.2	0	NA	Omicron (BA.2-like)	0.88	0	scorpio call: Alt alleles 56; Ref alleles 0; Amb alleles 8; Oth alleles 0	PUSHER-v1.17	4.1.3	0.3.17	v0.1.10	False	pass	Ambiguous_content:0.06	Usher placements: BA.2(1/1)	B	BA.2	GISAID
hCoV-19/Moldova/G0095/2022	BA.2	0.444444444444444	NA	Omicron (BA.2-like)	0.97	0	scorpio call: Alt alleles 62; Ref alleles 0; Amb alleles 2; Oth alleles 0	PUSHER-v1.17	4.1.3	0.3.17	v0.1.10	False	pass	Ambiguous_content:0.07	Usher placements: BA.2(5/9) BA.2.65(4/9)	B	BA.2	GISAID
hCoV-19/Eswatini/ILRI_M03330/2022	BA.5.2	0	NA	Omicron (BA.5-like)	0.98	0.02	scorpio call: Alt alleles 60; Ref alleles 1; Amb alleles 0; Oth alleles 0	PUSHER-v1.17	4.1.3	0.3.17	v0.1.10	False	pass	Ambiguous_content:0.02	Usher placements: BA.5.2(1/1)	B	Other	GISAID
hCoV-19/SriLanka/aicbu5516/2022	BA.2	0	NA	Omicron (BA.2-like)	0.92	0	scorpio call: Alt alleles 59; Ref alleles 0; Amb alleles 5; Oth alleles 0	PUSHER-v1.17	4.1.3	0.3.17	v0.1.10	False	pass	Ambiguous_content:0.07	Usher placements: BA.2(2/2)	B	BA.2	GISAID
hCoV-19/Slovenia/187491/2022	BA.2	0	NA	Omicron (BA.2-like)	0.98	0	scorpio call: Alt alleles 63; Ref alleles 0; Amb alleles 1; Oth alleles 0	PUSHER-v1.17	4.1.3	0.3.17	v0.1.10	False	pass	Ambiguous_content:0.02	Usher placements: BA.2(2/2)	B	BA.2	GISAID
hCoV-19/Nepal/NPHL-S-1085/2022	BA.2	0.4	NA	Omicron (Unassigned)	0.91	0	scorpio call: Alt alleles 30; Ref alleles 0; Amb alleles 3; Oth alleles 0	PUSHER-v1.17	4.1.3	0.3.17	v0.1.10	False	pass	Ambiguous_content:0.05	Usher placements: BA.2(6/10) BA.2.65(4/10); scorpio found insufficient support to assign a specific lineage	B	BA.2	GISAID
hCoV-19/Australia/ACT6418/2022	XM	0	NA	Omicron (Unassigned)	1	0	scorpio call: Alt alleles 33; Ref alleles 0; Amb alleles 0; Oth alleles 0	PUSHER-v1.17	4.1.3	0.3.17	v0.1.10	False	pass	Ambiguous_content:0.05	Usher placements: XM(1/1); scorpio found insufficient support to assign a specific lineage	B	Other	GISAID
hCoV-19/NewZealand/22CV1104/2022	BA.2	0.4	NA	Omicron (BA.2-like)	0.97	0	scorpio call: Alt alleles 62; Ref alleles 0; Amb alleles 2; Oth alleles 0	PUSHER-v1.17	4.1.3	0.3.17	v0.1.10	False	pass	Ambiguous_content:0.08	Usher placements: BA.2(6/10) BA.2.65(4/10)	B	BA.2	GISAID
hCoV-19/Finland/THL-202205474/2022	BA.1.1	0	NA	Omicron (BA.1-like)	0.93	0	scorpio call: Alt alleles 55; Ref alleles 0; Amb alleles 1; Oth alleles 3	PUSHER-v1.17	4.1.3	0.3.17	v0.1.10	False	pass	Ambiguous_content:0.02	Usher placements: BA.1.1(1/1)	B	Other	GISAID
hCoV-19/Australia/QLD0x00C532/2022	BA.1.17	0	NA	Omicron (BA.1-like)	0.93	0	scorpio call: Alt alleles 55; Ref alleles 0; Amb alleles 1; Oth alleles 3	PANGO-v1.17	4.1.3	0.3.17	v0.1.10	True	pass	Ambiguous_content:0.02	Assigned from designation hash.	B	Other	GISAID
hCoV-19/India/RJ-SMS-ICMR-INSACOG-TS-9608/2022	BA.2	0.25	NA	Omicron (BA.2-like)	0.88	0	scorpio call: Alt alleles 56; Ref alleles 0; Amb alleles 8; Oth alleles 0	PUSHER-v1.17	4.1.3	0.3.17	v0.1.10	False	pass	Ambiguous_content:0.03	Usher placements: BA.2(3/4) BA.2.76(1/4)	B	BA.2	GISAID
hCoV-19/Guatemala/INC-LNS-214/2022	BA.1.1	0	NA	Omicron (BA.1-like)	0.93	0	scorpio call: Alt alleles 55; Ref alleles 0; Amb alleles 1; Oth alleles 3	PANGO-v1.17	4.1.3	0.3.17	v0.1.10	True	pass	Ambiguous_content:0.02	Assigned from designation hash.	B	Other	GISAID
hCoV-19/Qatar/DA-USAFSAM-S14062/2022	BA.2	0	NA	Omicron (BA.2-like)	1	0	scorpio call: Alt alleles 64; Ref alleles 0; Amb alleles 0; Oth alleles 0	PUSHER-v1.17	4.1.3	0.3.17	v0.1.10	False	pass	Ambiguous_content:0.04	Usher placements: BA.2(3/3)	B	BA.2	GISAID
hCoV-19/Myanmar/DSMRC-074/2022	BA.2	0	NA	Omicron (BA.2-like)	0.98	0.02	scorpio call: Alt alleles 63; Ref alleles 1; Amb alleles 0; Oth alleles 0	PUSHER-v1.17	4.1.3	0.3.17	v0.1.10	False	pass	Ambiguous_content:0.02	Usher placements: BA.2(1/1)	B	BA.2	GISAID
hCoV-19/Portugal/PT32958/2022	BA.2	0	NA	Omicron (BA.2-like)	0.98	0.02	scorpio call: Alt alleles 63; Ref alleles 1; Amb alleles 0; Oth alleles 0	PUSHER-v1.17	4.1.3	0.3.17	v0.1.10	False	pass	Ambiguous_content:0.02	Usher placements: BA.2(1/1)	B	BA.2	GISAID
hCoV-19/Malaysia/IMR_OS940/2022	BA.2	0	NA	Omicron (BA.2-like)	1	0	scorpio call: Alt alleles 64; Ref alleles 0; Amb alleles 0; Oth alleles 0	PUSHER-v1.17	4.1.3	0.3.17	v0.1.10	False	pass	Ambiguous_content:0.02	Usher placements: BA.2(1/1)	B	BA.2	GISAID
hCoV-19/Kosovo/CO-00795_XXK000_8316_03_Niph_2022/2022	BA.1.1	0.25	NA	Omicron (BA.1-like)	0.86	0	scorpio call: Alt alleles 51; Ref alleles 0; Amb alleles 4; Oth alleles 4	PUSHER-v1.17	4.1.3	0.3.17	v0.1.10	False	pass	Ambiguous_content:0.06	Usher placements: BA.1.1(3/4) BA.1.1.9(1/4)	B	Other	GISAID
hCoV-19/Cameroon/CERI-KRISP-K040803/2022	BA.1.15	0	NA	Omicron (BA.1-like)	0.93	0	scorpio call: Alt alleles 55; Ref alleles 0; Amb alleles 1; Oth alleles 3	PUSHER-v1.17	4.1.3	0.3.17	v0.1.10	False	pass	Ambiguous_content:0.04	Usher placements: BA.1.15(1/1)	B	Other	GISAID
hCoV-19/CostaRica/INC-4234-753594/2022	BA.2	0	NA	Omicron (BA.2-like)	1	0	scorpio call: Alt alleles 64; Ref alleles 0; Amb alleles 0; Oth alleles 0	PANGO-v1.17	4.1.3	0.3.17	v0.1.10	True	pass	Ambiguous_content:0.02	Assigned from designation hash.	B	BA.2	GISAID
hCoV-19/USA/MO-MSPHL-006656/2022	BA.1.15	0	NA	Omicron (BA.1-like)	0.81	0	scorpio call: Alt alleles 48; Ref alleles 0; Amb alleles 8; Oth alleles 3	PUSHER-v1.17	4.1.3	0.3.17	v0.1.10	False	pass	Ambiguous_content:0.09	Usher placements: BA.1.15(3/3)	B	Other	GISAID
hCoV-19/USA/IL-CDC-LC0521464/2022	BA.1.20	0	NA	Omicron (BA.1-like)	0.93	0	scorpio call: Alt alleles 55; Ref alleles 0; Amb alleles 1; Oth alleles 3	PANGO-v1.17	4.1.3	0.3.17	v0.1.10	True	pass	Ambiguous_content:0.02	Assigned from designation hash.	B	Other	GISAID
hCoV-19/DominicanRepublic/1859082-LNSPDD/2022	BA.1.18	0	NA	Omicron (BA.1-like)	0.86	0	scorpio call: Alt alleles 51; Ref alleles 0; Amb alleles 5; Oth alleles 3	PUSHER-v1.17	4.1.3	0.3.17	v0.1.10	False	pass	Ambiguous_content:0.03	Usher placements: BA.1.18(2/2)	B	Other	GISAID
hCoV-19/USA/FL-CDC-ASC210757119/2022	BA.1.15	0	NA	Omicron (BA.1-like)	0.93	0	scorpio call: Alt alleles 55; Ref alleles 0; Amb alleles 1; Oth alleles 3	PUSHER-v1.17	4.1.3	0.3.17	v0.1.10	False	pass	Ambiguous_content:0.02	Usher placements: BA.1.15(1/1)	B	Other	GISAID
hCoV-19/Botswana/R104B50_BHP_985940/2022	BA.2	0.4	NA	Omicron (BA.2-like)	0.94	0	scorpio call: Alt alleles 60; Ref alleles 0; Amb alleles 4; Oth alleles 0	PUSHER-v1.17	4.1.3	0.3.17	v0.1.10	False	pass	Ambiguous_content:0.06	Usher placements: BA.2(3/5) BA.2.28(1/5) BA.2.7(1/5)	B	BA.2	GISAID
hCoV-19/USA/MO-CDC-LC0640557/2022	BA.2	0.5	NA	Omicron (BA.2-like)	1	0	scorpio call: Alt alleles 64; Ref alleles 0; Amb alleles 0; Oth alleles 0	PUSHER-v1.17	4.1.3	0.3.17	v0.1.10	False	pass	Ambiguous_content:0.02	Usher placements: BA.2(1/2) BA.2.65(1/2)	B	BA.2	GISAID
hCoV-19/Colombia/ANT-LDSP2849/2022	BA.2	0	NA	Omicron (BA.2-like)	0.97	0.02	scorpio call: Alt alleles 62; Ref alleles 1; Amb alleles 1; Oth alleles 0	PUSHER-v1.17	4.1.3	0.3.17	v0.1.10	False	pass	Ambiguous_content:0.05	Usher placements: BA.2(4/4)	B	BA.2	GISAID
hCoV-19/Eswatini/ILRI_M03333/2022	BA.5.3.1	0	NA	Omicron (BA.5-like)	0.9	0.02	scorpio call: Alt alleles 55; Ref alleles 1; Amb alleles 5; Oth alleles 0	PANGO-v1.17	4.1.3	0.3.17	v0.1.10	True	pass	Ambiguous_content:0.03	Assigned from designation hash.	B	Other	GISAID
hCoV-19/TrinidadandTobago/145034/2022	BA.1.1	0	NA	Omicron (BA.1-like)	0.93	0	scorpio call: Alt alleles 55; Ref alleles 0; Amb alleles 1; Oth alleles 3	PUSHER-v1.17	4.1.3	0.3.17	v0.1.10	False	pass	Ambiguous_content:0.03	Usher placements: BA.1.1(1/1)	B	Other	GISAID
hCoV-19/Russia/SPE-RII-22250S/2022	BA.2	0.2	NA	Omicron (BA.2-like)	0.92	0	scorpio call: Alt alleles 59; Ref alleles 0; Amb alleles 5; Oth alleles 0	PUSHER-v1.17	4.1.3	0.3.17	v0.1.10	False	pass	Ambiguous_content:0.03	Usher placements: BA.2(4/5) BA.2.24(1/5)	B	BA.2	GISAID
hCoV-19/Guatemala/4631-GMI/2021	BA.1.15	0	NA	Omicron (BA.1-like)	0.9	0.03	scorpio call: Alt alleles 53; Ref alleles 2; Amb alleles 1; Oth alleles 3	PUSHER-v1.17	4.1.3	0.3.17	v0.1.10	False	pass	Ambiguous_content:0.02	Usher placements: BA.1.15(1/1)	B	Other	GISAID
hCoV-19/NewZealand/22MV0582/2022	BA.1.1.9	0	NA	Omicron (BA.1-like)	0.9	0	scorpio call: Alt alleles 53; Ref alleles 0; Amb alleles 3; Oth alleles 3	PANGO-v1.17	4.1.3	0.3.17	v0.1.10	True	pass	Ambiguous_content:0.05	Assigned from designation hash.	B	Other	GISAID
hCoV-19/Palestine/QIBPS-OM_5_S8/2022	BA.1	0	NA	Omicron (BA.1-like)	0.86	0.02	scorpio call: Alt alleles 51; Ref alleles 1; Amb alleles 4; Oth alleles 3	PUSHER-v1.17	4.1.3	0.3.17	v0.1.10	False	pass	Ambiguous_content:0.06	Usher placements: BA.1(1/1)	B	BA.1	GISAID
hCoV-19/Italy/APU-IZSPB-PT6921/2022	BA.1.1.13	0	NA	Omicron (BA.1-like)	0.78	0	scorpio call: Alt alleles 46; Ref alleles 0; Amb alleles 10; Oth alleles 3	PUSHER-v1.17	4.1.3	0.3.17	v0.1.10	False	pass	Ambiguous_content:0.04	Usher placements: BA.1.1.13(1/1)	B	Other	GISAID
hCoV-19/Austria/LB-R00068-S369/2022	BA.2	0.5	NA	Omicron (BA.2-like)	0.88	0	scorpio call: Alt alleles 56; Ref alleles 0; Amb alleles 8; Oth alleles 0	PUSHER-v1.17	4.1.3	0.3.17	v0.1.10	False	pass	Ambiguous_content:0.03	Usher placements: BA.2(1/2) BA.2.13(1/2)	B	BA.2	GISAID
hCoV-19/USA/NC-SLPH-1272/2022	BA.1.15	0	NA	Omicron (BA.1-like)	0.68	0	scorpio call: Alt alleles 40; Ref alleles 0; Amb alleles 16; Oth alleles 3	PUSHER-v1.17	4.1.3	0.3.17	v0.1.10	False	pass	Ambiguous_content:0.08	Usher placements: BA.1.15(2/2)	B	Other	GISAID
hCoV-19/SouthAfrica/NICD-N34093/2022	BA.1	0.181818181818182	NA	Probable Omicron (BA.1-like)	0.66	0	scorpio call: Alt alleles 39; Ref alleles 0; Amb alleles 17; Oth alleles 3	PUSHER-v1.17	4.1.3	0.3.17	v0.1.10	False	pass	Ambiguous_content:0.07	Usher placements: BA.1(9/11) BA.1.1(1/11) BA.1.12(1/11)	B	BA.1	GISAID
hCoV-19/Mexico/TAB_LANGEBIO_IMSS_5279/2022	BA.1	0	NA	Omicron (BA.1-like)	0.92	0.02	scorpio call: Alt alleles 54; Ref alleles 1; Amb alleles 1; Oth alleles 3	PUSHER-v1.17	4.1.3	0.3.17	v0.1.10	False	pass	Ambiguous_content:0.02	Usher placements: BA.1(1/1)	B	BA.1	GISAID
hCoV-19/Bonaire/BQ-RIVM-89960/2022	BA.1	0	NA	Omicron (BA.1-like)	0.93	0	scorpio call: Alt alleles 55; Ref alleles 0; Amb alleles 1; Oth alleles 3	PANGO-v1.17	4.1.3	0.3.17	v0.1.10	True	pass	Ambiguous_content:0.02	Assigned from designation hash.	B	BA.1	GISAID
hCoV-19/SouthAfrica/NICD-N43893/2022	BA.4.1	0	NA	Omicron (BA.4-like)	1	0	scorpio call: Alt alleles 64; Ref alleles 0; Amb alleles 0; Oth alleles 0	PUSHER-v1.17	4.1.3	0.3.17	v0.1.10	False	pass	Ambiguous_content:0.02	Usher placements: BA.4.1(1/1)	B	Other	GISAID
hCoV-19/Colombia/VAC-LCSS-94416294/2022	BA.2.9	0	NA	Omicron (BA.2-like)	0.98	0	scorpio call: Alt alleles 63; Ref alleles 0; Amb alleles 1; Oth alleles 0	PUSHER-v1.17	4.1.3	0.3.17	v0.1.10	False	pass	Ambiguous_content:0.02	Usher placements: BA.2.9(2/2)	B	Other	GISAID
hCoV-19/Netherlands/GE-RIVM-100132/2022	BA.2	0	NA	Omicron (BA.2-like)	1	0	scorpio call: Alt alleles 64; Ref alleles 0; Amb alleles 0; Oth alleles 0	PUSHER-v1.17	4.1.3	0.3.17	v0.1.10	False	pass	Ambiguous_content:0.02	Usher placements: BA.2(1/1)	B	BA.2	GISAID
hCoV-19/NewZealand/22MV0685/2022	BA.1.1.9	0	NA	Omicron (BA.1-like)	0.9	0	scorpio call: Alt alleles 53; Ref alleles 0; Amb alleles 3; Oth alleles 3	PANGO-v1.17	4.1.3	0.3.17	v0.1.10	True	pass	Ambiguous_content:0.05	Assigned from designation hash.	B	Other	GISAID
hCoV-19/Australia/NT-RDH-126/2022	BA.1.17	0	NA	Omicron (BA.1-like)	0.93	0	scorpio call: Alt alleles 55; Ref alleles 0; Amb alleles 1; Oth alleles 3	PUSHER-v1.17	4.1.3	0.3.17	v0.1.10	False	pass	Ambiguous_content:0.02	Usher placements: BA.1.17(1/1)	B	Other	GISAID
hCoV-19/DominicanRepublic/1862950-LNSPDD/2022	BA.1	0	NA	Omicron (BA.1-like)	0.92	0.02	scorpio call: Alt alleles 54; Ref alleles 1; Amb alleles 1; Oth alleles 3	PUSHER-v1.17	4.1.3	0.3.17	v0.1.10	False	pass	Ambiguous_content:0.02	Usher placements: BA.1(1/1)	B	BA.1	GISAID
hCoV-19/Sweden/22-542890/2022	BA.2	0.333333333333333	NA	Omicron (Unassigned)	0.85	0	scorpio call: Alt alleles 28; Ref alleles 0; Amb alleles 5; Oth alleles 0	PUSHER-v1.17	4.1.3	0.3.17	v0.1.10	False	pass	Ambiguous_content:0.03	Usher placements: BA.2(4/6) BA.2.4(2/6); scorpio found insufficient support to assign a specific lineage	B	BA.2	GISAID
hCoV-19/Australia/NSW-ICPMR-21125/2022	BA.2	0	NA	Omicron (BA.2-like)	0.94	0	scorpio call: Alt alleles 60; Ref alleles 0; Amb alleles 4; Oth alleles 0	PUSHER-v1.17	4.1.3	0.3.17	v0.1.10	False	pass	Ambiguous_content:0.08	Usher placements: BA.2(7/7)	B	BA.2	GISAID
hCoV-19/Malaysia/UNIMAS-TMCGP1850/2022	BA.2	0.666666666666667	NA	Omicron (BA.2-like)	1	0	scorpio call: Alt alleles 64; Ref alleles 0; Amb alleles 0; Oth alleles 0	PANGO-v1.17	4.1.3	0.3.17	v0.1.10	True	pass	Ambiguous_content:0.02	Assigned from designation hash.	B	BA.2	GISAID
hCoV-19/Palestine/QIBPS-OM_5_S26/2022	BA.1	0	NA	Omicron (BA.1-like)	0.92	0.02	scorpio call: Alt alleles 54; Ref alleles 1; Amb alleles 1; Oth alleles 3	PUSHER-v1.17	4.1.3	0.3.17	v0.1.10	False	pass	Ambiguous_content:0.05	Usher placements: BA.1(1/1)	B	BA.1	GISAID
hCoV-19/Mexico/YUC-IBT_IMSS_6593/2022	BA.1.1	0	NA	Omicron (BA.1-like)	0.93	0	scorpio call: Alt alleles 55; Ref alleles 0; Amb alleles 1; Oth alleles 3	PUSHER-v1.17	4.1.3	0.3.17	v0.1.10	False	pass	Ambiguous_content:0.02	Usher placements: BA.1.1(3/3)	B	Other	GISAID
hCoV-19/Suriname/SR-974/2022	BA.1.17.2	0	NA	Omicron (BA.1-like)	0.88	0	scorpio call: Alt alleles 52; Ref alleles 0; Amb alleles 4; Oth alleles 3	PUSHER-v1.17	4.1.3	0.3.17	v0.1.10	False	pass	Ambiguous_content:0.04	Usher placements: BA.1.17.2(1/1)	B	Other	GISAID
hCoV-19/Taiwan/NTU138/2022	BA.1.15	0	NA	Probable Omicron (BA.1-like)	0.86	0.07	scorpio call: Alt alleles 51; Ref alleles 4; Amb alleles 1; Oth alleles 3	PUSHER-v1.17	4.1.3	0.3.17	v0.1.10	False	pass	Ambiguous_content:0.02	Usher placements: BA.1.15(2/2)	B	Other	GISAID
hCoV-19/Benin/NMIMR-723270/2022	BA.1.18	0	NA	Omicron (BA.1-like)	0.9	0	scorpio call: Alt alleles 53; Ref alleles 0; Amb alleles 3; Oth alleles 3	PUSHER-v1.17	4.1.3	0.3.17	v0.1.10	False	pass	Ambiguous_content:0.04	Usher placements: BA.1.18(3/3)	B	Other	GISAID
hCoV-19/USA/AR-CDC-QDX35135730/2022	BA.2	0	NA	Omicron (BA.2-like)	1	0	scorpio call: Alt alleles 64; Ref alleles 0; Amb alleles 0; Oth alleles 0	PANGO-v1.17	4.1.3	0.3.17	v0.1.10	True	pass	Ambiguous_content:0.02	Assigned from designation hash.	B	BA.2	GISAID
hCoV-19/Congo/FCRM-186-16483/2022	BA.5.1	0	NA	Omicron (BA.5-like)	0.98	0.02	scorpio call: Alt alleles 60; Ref alleles 1; Amb alleles 0; Oth alleles 0	PUSHER-v1.17	4.1.3	0.3.17	v0.1.10	False	pass	Ambiguous_content:0.05	Usher placements: BA.5.1(1/1)	B	Other	GISAID
hCoV-19/Guatemala/4728-LNS/2022	BA.2	0	NA	Omicron (BA.2-like)	1	0	scorpio call: Alt alleles 64; Ref alleles 0; Amb alleles 0; Oth alleles 0	PUSHER-v1.17	4.1.3	0.3.17	v0.1.10	False	pass	Ambiguous_content:0.02	Usher placements: BA.2(1/1)	B	BA.2	GISAID
hCoV-19/Seychelles/SS7702/2022	BA.1.1	0	NA	Omicron (BA.1-like)	0.93	0	scorpio call: Alt alleles 55; Ref alleles 0; Amb alleles 1; Oth alleles 3	PUSHER-v1.17	4.1.3	0.3.17	v0.1.10	False	pass	Ambiguous_content:0.08	Usher placements: BA.1.1(4/4)	B	Other	GISAID
hCoV-19/Brazil/SC-FIOCRUZ-9319/2022	BA.2	0	NA	Omicron (BA.2-like)	1	0	scorpio call: Alt alleles 64; Ref alleles 0; Amb alleles 0; Oth alleles 0	PUSHER-v1.17	4.1.3	0.3.17	v0.1.10	False	pass	Ambiguous_content:0.02	Usher placements: BA.2(1/1)	B	BA.2	GISAID
hCoV-19/USA/ND-NDDH-14948/2022	BA.2.3	0	NA	Omicron (BA.2-like)	1	0	scorpio call: Alt alleles 64; Ref alleles 0; Amb alleles 0; Oth alleles 0	PUSHER-v1.17	4.1.3	0.3.17	v0.1.10	False	pass	Ambiguous_content:0.05	Usher placements: BA.2.3(1/1)	B	Other	GISAID
hCoV-19/NewZealand/22CV1134/2022	BA.1.1.9	0	NA	Omicron (BA.1-like)	0.86	0	scorpio call: Alt alleles 51; Ref alleles 0; Amb alleles 5; Oth alleles 3	PANGO-v1.17	4.1.3	0.3.17	v0.1.10	True	pass	Ambiguous_content:0.06	Assigned from designation hash.	B	Other	GISAID
hCoV-19/Estonia/RC0507264/2022	BA.2.9	0	NA	Omicron (BA.2-like)	1	0	scorpio call: Alt alleles 64; Ref alleles 0; Amb alleles 0; Oth alleles 0	PUSHER-v1.17	4.1.3	0.3.17	v0.1.10	False	pass	Ambiguous_content:0.02	Usher placements: BA.2.9(1/1)	B	Other	GISAID
hCoV-19/USA/ME-HETL-J14366/2022	BA.1.1	0	NA	Omicron (BA.1-like)	0.93	0	scorpio call: Alt alleles 55; Ref alleles 0; Amb alleles 1; Oth alleles 3	PUSHER-v1.17	4.1.3	0.3.17	v0.1.10	False	pass	Ambiguous_content:0.02	Usher placements: BA.1.1(2/2)	B	Other	GISAID
hCoV-19/Iran/AQ2425/2022	BA.2	0.444444444444444	NA	Omicron (BA.2-like)	0.97	0	scorpio call: Alt alleles 62; Ref alleles 0; Amb alleles 2; Oth alleles 0	PUSHER-v1.17	4.1.3	0.3.17	v0.1.10	False	pass	Ambiguous_content:0.07	Usher placements: BA.2(5/9) BA.2.65(4/9)	B	BA.2	GISAID
hCoV-19/Algeria/12614/2022	BA.2	0.333333333333333	NA	Omicron (BA.2-like)	0.98	0	scorpio call: Alt alleles 63; Ref alleles 0; Amb alleles 1; Oth alleles 0	PUSHER-v1.17	4.1.3	0.3.17	v0.1.10	False	pass	Ambiguous_content:0.05	Usher placements: BA.2(2/3) BA.2.65(1/3)	B	BA.2	GISAID
hCoV-19/TrinidadandTobago/163482/2022	BA.2	0.666666666666667	NA	Omicron (Unassigned)	0.91	0	scorpio call: Alt alleles 30; Ref alleles 0; Amb alleles 3; Oth alleles 0	PUSHER-v1.17	4.1.3	0.3.17	v0.1.10	False	pass	Ambiguous_content:0.03	Usher placements: BA.2(1/3) BA.2.10(1/3) BA.2.23(1/3); scorpio found insufficient support to assign a specific lineage	B	BA.2	GISAID
hCoV-19/Benin/NMIMR-726208/2022	BA.1.1	0	NA	Omicron (BA.1-like)	0.93	0	scorpio call: Alt alleles 55; Ref alleles 0; Amb alleles 1; Oth alleles 3	PUSHER-v1.17	4.1.3	0.3.17	v0.1.10	False	pass	Ambiguous_content:0.04	Usher placements: BA.1.1(1/1)	B	Other	GISAID
hCoV-19/Iran/AQ2432/2022	BA.2	0.285714285714286	NA	Omicron (BA.2-like)	1	0	scorpio call: Alt alleles 64; Ref alleles 0; Amb alleles 0; Oth alleles 0	PUSHER-v1.17	4.1.3	0.3.17	v0.1.10	False	pass	Ambiguous_content:0.06	Usher placements: BA.2(5/7) BA.2.65(2/7)	B	BA.2	GISAID
hCoV-19/Qatar/DA-USAFSAM-S15232/2022	BA.2	0	NA	Omicron (BA.2-like)	1	0	scorpio call: Alt alleles 64; Ref alleles 0; Amb alleles 0; Oth alleles 0	PUSHER-v1.17	4.1.3	0.3.17	v0.1.10	False	pass	Ambiguous_content:0.04	Usher placements: BA.2(3/3)	B	BA.2	GISAID
hCoV-19/Aruba/AW-RIVM-100512/2022	BA.2.3	0	NA	Omicron (BA.2-like)	1	0	scorpio call: Alt alleles 64; Ref alleles 0; Amb alleles 0; Oth alleles 0	PANGO-v1.17	4.1.3	0.3.17	v0.1.10	True	pass	Ambiguous_content:0.02	Assigned from designation hash.	B	Other	GISAID
hCoV-19/Canada/UN-338618/2022	BA.1.1	0	NA	Omicron (BA.1-like)	0.93	0	scorpio call: Alt alleles 55; Ref alleles 0; Amb alleles 1; Oth alleles 3	PANGO-v1.17	4.1.3	0.3.17	v0.1.10	True	pass	Ambiguous_content:0.02	Assigned from designation hash.	B	Other	GISAID
hCoV-19/Luxembourg/LNS5906146/2022	BA.1.15	0	NA	Probable Omicron (BA.1-like)	0.68	0	scorpio call: Alt alleles 40; Ref alleles 0; Amb alleles 16; Oth alleles 3	PUSHER-v1.17	4.1.3	0.3.17	v0.1.10	False	pass	Ambiguous_content:0.07	Usher placements: BA.1.15(1/1)	B	Other	GISAID
hCoV-19/Peru/LOR-INS-16202/2022	BA.1	0	NA	Omicron (BA.1-like)	0.86	0	scorpio call: Alt alleles 51; Ref alleles 0; Amb alleles 4; Oth alleles 4	PANGO-v1.17	4.1.3	0.3.17	v0.1.10	True	pass	Ambiguous_content:0.03	Assigned from designation hash.	B	BA.1	GISAID
hCoV-19/Chile/RM-PUC_MVL_2268/2022	BA.1.17.2	0	NA	Omicron (BA.1-like)	0.93	0	scorpio call: Alt alleles 55; Ref alleles 0; Amb alleles 1; Oth alleles 3	PUSHER-v1.17	4.1.3	0.3.17	v0.1.10	False	pass	Ambiguous_content:0.02	Usher placements: BA.1.17.2(1/1)	B	Other	GISAID
hCoV-19/Mexico/QUE_InDRE_FB14263_E22316917098_S13398/2022	BA.2	0	NA	Omicron (BA.2-like)	0.98	0.02	scorpio call: Alt alleles 63; Ref alleles 1; Amb alleles 0; Oth alleles 0	PUSHER-v1.17	4.1.3	0.3.17	v0.1.10	False	pass	Ambiguous_content:0.02	Usher placements: BA.2(1/1)	B	BA.2	GISAID
hCoV-19/Argentina/INEI120321/2022	BA.2	0	NA	Omicron (BA.2-like)	0.98	0.02	scorpio call: Alt alleles 63; Ref alleles 1; Amb alleles 0; Oth alleles 0	PUSHER-v1.17	4.1.3	0.3.17	v0.1.10	False	pass	Ambiguous_content:0.03	Usher placements: BA.2(2/2)	B	BA.2	GISAID
hCoV-19/Bangladesh/icddrb-TND-09-0486/2022	BA.1.1	0	NA	Probable Omicron (BA.1-like)	0.66	0	scorpio call: Alt alleles 39; Ref alleles 0; Amb alleles 17; Oth alleles 3	PUSHER-v1.17	4.1.3	0.3.17	v0.1.10	False	pass	Ambiguous_content:0.05	Usher placements: BA.1.1(4/4)	B	Other	GISAID
hCoV-19/Mexico/CHP_InDRE_FB14000_E07316696555_S13272/2022	BA.2	0	NA	Omicron (BA.2-like)	0.98	0.02	scorpio call: Alt alleles 63; Ref alleles 1; Amb alleles 0; Oth alleles 0	PUSHER-v1.17	4.1.3	0.3.17	v0.1.10	False	pass	Ambiguous_content:0.02	Usher placements: BA.2(1/1)	B	BA.2	GISAID
hCoV-19/Denmark/DCGC-523928/2022	BA.5.1.22	0	NA	Omicron (Unassigned)	0.97	0.03	scorpio call: Alt alleles 32; Ref alleles 1; Amb alleles 0; Oth alleles 0	PANGO-v1.17	4.1.3	0.3.17	v0.1.10	True	pass	Ambiguous_content:0.02	Assigned from designation hash.	B	Other	GISAID
hCoV-19/Bonaire/BQ-RIVM-100082/2022	BA.2	0	NA	Omicron (BA.2-like)	1	0	scorpio call: Alt alleles 64; Ref alleles 0; Amb alleles 0; Oth alleles 0	PUSHER-v1.17	4.1.3	0.3.17	v0.1.10	False	pass	Ambiguous_content:0.02	Usher placements: BA.2(1/1)	B	BA.2	GISAID
hCoV-19/Australia/WA1104/2022	BA.1.17	0	NA	Omicron (BA.1-like)	0.93	0	scorpio call: Alt alleles 55; Ref alleles 0; Amb alleles 1; Oth alleles 3	PUSHER-v1.17	4.1.3	0.3.17	v0.1.10	False	pass	Ambiguous_content:0.03	Usher placements: BA.1.17(1/1)	B	Other	GISAID
hCoV-19/SouthAfrica/CERI-KRISP-K036063/2022	BA.2	0	NA	Omicron (BA.2-like)	1	0	scorpio call: Alt alleles 64; Ref alleles 0; Amb alleles 0; Oth alleles 0	PUSHER-v1.17	4.1.3	0.3.17	v0.1.10	False	pass	Ambiguous_content:0.02	Usher placements: BA.2(1/1)	B	BA.2	GISAID
hCoV-19/Botswana/R100B06_BHP_AAC74178/2022	BA.1.18	0	NA	Omicron (BA.1-like)	0.9	0	scorpio call: Alt alleles 53; Ref alleles 0; Amb alleles 4; Oth alleles 2	PANGO-v1.17	4.1.3	0.3.17	v0.1.10	True	pass	Ambiguous_content:0.05	Assigned from designation hash.	B	Other	GISAID
hCoV-19/Myanmar/DSMRC-095/2022	BA.2	0	NA	Omicron (BA.2-like)	0.98	0.02	scorpio call: Alt alleles 63; Ref alleles 1; Amb alleles 0; Oth alleles 0	PUSHER-v1.17	4.1.3	0.3.17	v0.1.10	False	pass	Ambiguous_content:0.02	Usher placements: BA.2(1/1)	B	BA.2	GISAID
hCoV-19/Peru/APU-INS-15936/2022	BA.1.1	0	NA	Omicron (BA.1-like)	0.88	0	scorpio call: Alt alleles 52; Ref alleles 0; Amb alleles 4; Oth alleles 3	PUSHER-v1.17	4.1.3	0.3.17	v0.1.10	False	pass	Ambiguous_content:0.03	Usher placements: BA.1.1(2/2)	B	Other	GISAID
hCoV-19/Belgium/ULG-25370/2022	BA.2	0	NA	Omicron (BA.2-like)	1	0	scorpio call: Alt alleles 64; Ref alleles 0; Amb alleles 0; Oth alleles 0	PUSHER-v1.17	4.1.3	0.3.17	v0.1.10	False	pass	Ambiguous_content:0.02	Usher placements: BA.2(2/2)	B	BA.2	GISAID
hCoV-19/Zambia/CHAZ-CHS1907/2022	BE.1	0	NA	Probable Omicron (BA.5-like)	0.95	0.05	scorpio call: Alt alleles 58; Ref alleles 3; Amb alleles 0; Oth alleles 0	PANGO-v1.17	4.1.3	0.3.17	v0.1.10	True	pass	Ambiguous_content:0.02	Assigned from designation hash.	B	Other	GISAID
hCoV-19/Cambodia/g0524132/2022	BA.2.9	0	NA	Omicron (BA.2-like)	0.94	0.05	scorpio call: Alt alleles 60; Ref alleles 3; Amb alleles 1; Oth alleles 0	PUSHER-v1.17	4.1.3	0.3.17	v0.1.10	False	pass	Ambiguous_content:0.05	Usher placements: BA.2.9(1/1)	B	Other	GISAID
hCoV-19/Suriname/SR-1003/2022	BA.2.10	0	NA	Omicron (BA.2-like)	0.98	0.02	scorpio call: Alt alleles 63; Ref alleles 1; Amb alleles 0; Oth alleles 0	PUSHER-v1.17	4.1.3	0.3.17	v0.1.10	False	pass	Ambiguous_content:0.02	Usher placements: BA.2.10(1/1)	B	Other	GISAID
hCoV-19/Seychelles/F149367/2022	BA.1.1	0	NA	Probable Omicron (BA.1-like)	0.68	0	scorpio call: Alt alleles 40; Ref alleles 0; Amb alleles 16; Oth alleles 3	PUSHER-v1.17	4.1.3	0.3.17	v0.1.10	False	pass	Ambiguous_content:0.07	Usher placements: BA.1.1(1/1)	B	Other	GISAID
hCoV-19/Ireland/G-NVRL-S22IRL00328931/2022	BA.2.9	0	NA	Omicron (BA.2-like)	0.98	0	scorpio call: Alt alleles 63; Ref alleles 0; Amb alleles 1; Oth alleles 0	PUSHER-v1.17	4.1.3	0.3.17	v0.1.10	False	pass	Ambiguous_content:0.02	Usher placements: BA.2.9(1/1)	B	Other	GISAID
hCoV-19/Guatemala/INC-LNS-329/2022	BA.1.1	0	NA	Omicron (BA.1-like)	0.93	0	scorpio call: Alt alleles 55; Ref alleles 0; Amb alleles 1; Oth alleles 3	PUSHER-v1.17	4.1.3	0.3.17	v0.1.10	False	pass	Ambiguous_content:0.02	Usher placements: BA.1.1(2/2)	B	Other	GISAID
hCoV-19/Aruba/AW-RIVM-97437/2022	BA.2.30	0	NA	Omicron (BA.2-like)	0.98	0	scorpio call: Alt alleles 63; Ref alleles 0; Amb alleles 1; Oth alleles 0	PUSHER-v1.17	4.1.3	0.3.17	v0.1.10	False	pass	Ambiguous_content:0.02	Usher placements: BA.2.30(2/2)	B	Other	GISAID
hCoV-19/Argentina/PAIS-J00208/2022	BA.2	0	NA	Omicron (BA.2-like)	0.97	0.02	scorpio call: Alt alleles 62; Ref alleles 1; Amb alleles 1; Oth alleles 0	PUSHER-v1.17	4.1.3	0.3.17	v0.1.10	False	pass	Ambiguous_content:0.07	Usher placements: BA.2(1/1)	B	BA.2	GISAID
hCoV-19/Cameroon/CERI-KRISP-K037214/2022	BA.1.17	0	NA	Omicron (BA.1-like)	0.92	0	scorpio call: Alt alleles 54; Ref alleles 0; Amb alleles 2; Oth alleles 3	PUSHER-v1.17	4.1.3	0.3.17	v0.1.10	False	pass	Ambiguous_content:0.06	Usher placements: BA.1.17(1/1)	B	Other	GISAID
hCoV-19/Argentina/PAIS-G1039/2022	BA.2	0.333333333333333	NA	Omicron (BA.2-like)	0.98	0.02	scorpio call: Alt alleles 63; Ref alleles 1; Amb alleles 0; Oth alleles 0	PUSHER-v1.17	4.1.3	0.3.17	v0.1.10	False	pass	Ambiguous_content:0.03	Usher placements: BA.2(4/6) BA.2.10(1/6) BA.2.65(1/6)	B	BA.2	GISAID
hCoV-19/Vietnam/NHTD-OUCRU2523/2022	BA.2.3	0	NA	Omicron (BA.2-like)	1	0	scorpio call: Alt alleles 64; Ref alleles 0; Amb alleles 0; Oth alleles 0	PANGO-v1.17	4.1.3	0.3.17	v0.1.10	True	pass	Ambiguous_content:0.02	Assigned from designation hash.	B	Other	GISAID
hCoV-19/Croatia/35788/2022	BA.2	0	NA	Omicron (BA.2-like)	1	0	scorpio call: Alt alleles 64; Ref alleles 0; Amb alleles 0; Oth alleles 0	PUSHER-v1.17	4.1.3	0.3.17	v0.1.10	False	pass	Ambiguous_content:0.03	Usher placements: BA.2(1/1)	B	BA.2	GISAID
hCoV-19/Canada/NL-PHML-421249/2022	BA.2	0	NA	Omicron (BA.2-like)	0.98	0	scorpio call: Alt alleles 63; Ref alleles 0; Amb alleles 1; Oth alleles 0	PUSHER-v1.17	4.1.3	0.3.17	v0.1.10	False	pass	Ambiguous_content:0.06	Usher placements: BA.2(1/1)	B	BA.2	GISAID
hCoV-19/CostaRica/INC-4244-753676/2022	BA.2.9	0	NA	Omicron (BA.2-like)	1	0	scorpio call: Alt alleles 64; Ref alleles 0; Amb alleles 0; Oth alleles 0	PUSHER-v1.17	4.1.3	0.3.17	v0.1.10	False	pass	Ambiguous_content:0.02	Usher placements: BA.2.9(1/1)	B	Other	GISAID
hCoV-19/Luxembourg/LNS0701828/2022	BA.2	0	NA	Omicron (BA.2-like)	1	0	scorpio call: Alt alleles 64; Ref alleles 0; Amb alleles 0; Oth alleles 0	PANGO-v1.17	4.1.3	0.3.17	v0.1.10	True	pass	Ambiguous_content:0.02	Assigned from designation hash.	B	BA.2	GISAID
hCoV-19/Kuwait/Jaber2220115046/2022	BA.2.3.13	0.444444444444444	NA	Omicron (BA.2-like)	0.95	0	scorpio call: Alt alleles 61; Ref alleles 0; Amb alleles 3; Oth alleles 0	PUSHER-v1.17	4.1.3	0.3.17	v0.1.10	False	pass	Ambiguous_content:0.07	Usher placements: BA.2.3(6/18) BA.2.3.13(10/18) BA.2.3.16(2/18)	B	Other	GISAID
hCoV-19/USA/DE-DHSS-B1191125/2022	BA.2	0.25	NA	Omicron (BA.2-like)	0.98	0	scorpio call: Alt alleles 63; Ref alleles 0; Amb alleles 1; Oth alleles 0	PUSHER-v1.17	4.1.3	0.3.17	v0.1.10	False	pass	Ambiguous_content:0.05	Usher placements: BA.2(3/4) BA.2.56(1/4)	B	BA.2	GISAID
hCoV-19/Aruba/AW-RIVM-94725/2022	BA.2.30	0	NA	Omicron (BA.2-like)	1	0	scorpio call: Alt alleles 64; Ref alleles 0; Amb alleles 0; Oth alleles 0	PANGO-v1.17	4.1.3	0.3.17	v0.1.10	True	pass	Ambiguous_content:0.02	Assigned from designation hash.	B	Other	GISAID
hCoV-19/NewZealand/22CV3509/2022	BA.2	0	NA	Omicron (BA.2-like)	1	0	scorpio call: Alt alleles 64; Ref alleles 0; Amb alleles 0; Oth alleles 0	PUSHER-v1.17	4.1.3	0.3.17	v0.1.10	False	pass	Ambiguous_content:0.05	Usher placements: BA.2(3/3)	B	BA.2	GISAID
hCoV-19/CostaRica/INC-2910-738290/2022	BA.1.1	0	NA	Omicron (BA.1-like)	0.93	0	scorpio call: Alt alleles 55; Ref alleles 0; Amb alleles 1; Oth alleles 3	PUSHER-v1.17	4.1.3	0.3.17	v0.1.10	False	pass	Ambiguous_content:0.02	Usher placements: BA.1.1(2/2)	B	Other	GISAID
hCoV-19/Australia/NSW-ICPMR-20067/2022	BA.1.17	0	NA	Omicron (BA.1-like)	0.93	0	scorpio call: Alt alleles 55; Ref alleles 0; Amb alleles 1; Oth alleles 3	PUSHER-v1.17	4.1.3	0.3.17	v0.1.10	False	pass	Ambiguous_content:0.03	Usher placements: BA.1.17(1/1)	B	Other	GISAID
hCoV-19/Iran/AP1737/2022	BA.1	0	NA	Omicron (BA.1-like)	0.9	0	scorpio call: Alt alleles 53; Ref alleles 0; Amb alleles 3; Oth alleles 3	PUSHER-v1.17	4.1.3	0.3.17	v0.1.10	False	pass	Ambiguous_content:0.03	Usher placements: BA.1(2/2)	B	BA.1	GISAID
hCoV-19/Peru/MDD-INS-16939/2022	BA.1.1	0	NA	Omicron (BA.1-like)	0.93	0	scorpio call: Alt alleles 55; Ref alleles 0; Amb alleles 1; Oth alleles 3	PANGO-v1.17	4.1.3	0.3.17	v0.1.10	True	pass	Ambiguous_content:0.02	Assigned from designation hash.	B	Other	GISAID
hCoV-19/Argentina/PAIS-E0801/2022	BA.1.1	0	NA	Omicron (BA.1-like)	0.93	0	scorpio call: Alt alleles 55; Ref alleles 0; Amb alleles 1; Oth alleles 3	PUSHER-v1.17	4.1.3	0.3.17	v0.1.10	False	pass	Ambiguous_content:0.02	Usher placements: BA.1.1(2/2)	B	Other	GISAID
hCoV-19/TrinidadandTobago/139019/2022	BA.2	0	NA	Omicron (BA.2-like)	0.98	0.02	scorpio call: Alt alleles 63; Ref alleles 1; Amb alleles 0; Oth alleles 0	PUSHER-v1.17	4.1.3	0.3.17	v0.1.10	False	pass	Ambiguous_content:0.02	Usher placements: BA.2(1/1)	B	BA.2	GISAID
hCoV-19/Guadeloupe/IPP35230/2022	BA.2.9	0	NA	Omicron (BA.2-like)	0.97	0	scorpio call: Alt alleles 62; Ref alleles 0; Amb alleles 2; Oth alleles 0	PUSHER-v1.17	4.1.3	0.3.17	v0.1.10	False	pass	Ambiguous_content:0.04	Usher placements: BA.2.9(1/1)	B	Other	GISAID
hCoV-19/USA/ME-CDC-LC0671847/2022	BA.2	0	NA	Omicron (BA.2-like)	0.95	0	scorpio call: Alt alleles 61; Ref alleles 0; Amb alleles 3; Oth alleles 0	PUSHER-v1.17	4.1.3	0.3.17	v0.1.10	False	pass	Ambiguous_content:0.06	Usher placements: BA.2(1/1)	B	BA.2	GISAID
hCoV-19/Aruba/AW-RIVM-97439/2022	BA.2.7	0	NA	Omicron (BA.2-like)	0.98	0	scorpio call: Alt alleles 63; Ref alleles 0; Amb alleles 1; Oth alleles 0	PUSHER-v1.17	4.1.3	0.3.17	v0.1.10	False	pass	Ambiguous_content:0.02	Usher placements: BA.2.7(1/1)	B	Other	GISAID
hCoV-19/Curacao/CW-RIVM-98385/2022	BA.2	0	NA	Omicron (BA.2-like)	1	0	scorpio call: Alt alleles 64; Ref alleles 0; Amb alleles 0; Oth alleles 0	PUSHER-v1.17	4.1.3	0.3.17	v0.1.10	False	pass	Ambiguous_content:0.02	Usher placements: BA.2(1/1)	B	BA.2	GISAID
hCoV-19/Chile/AR-47144/2022	BA.1.1	0	NA	Omicron (BA.1-like)	0.92	0	scorpio call: Alt alleles 54; Ref alleles 0; Amb alleles 2; Oth alleles 3	PUSHER-v1.17	4.1.3	0.3.17	v0.1.10	False	pass	Ambiguous_content:0.04	Usher placements: BA.1.1(3/3)	B	Other	GISAID
hCoV-19/Greece/23333/2022	BA.2	0	NA	Omicron (BA.2-like)	1	0	scorpio call: Alt alleles 64; Ref alleles 0; Amb alleles 0; Oth alleles 0	PUSHER-v1.17	4.1.3	0.3.17	v0.1.10	False	pass	Ambiguous_content:0.02	Usher placements: BA.2(2/2)	B	BA.2	GISAID
hCoV-19/Iran/Kurdistan-NIC-20or-71/2022	BA.1	0	NA	Omicron (BA.1-like)	0.93	0	scorpio call: Alt alleles 55; Ref alleles 0; Amb alleles 1; Oth alleles 3	PANGO-v1.17	4.1.3	0.3.17	v0.1.10	True	pass	Ambiguous_content:0.02	Assigned from designation hash.	B	BA.1	GISAID
hCoV-19/Canada/ON-KHS-22-03829-v1/2022	BA.2	0	NA	Omicron (BA.2-like)	1	0	scorpio call: Alt alleles 64; Ref alleles 0; Amb alleles 0; Oth alleles 0	PANGO-v1.17	4.1.3	0.3.17	v0.1.10	True	pass	Ambiguous_content:0.02	Assigned from designation hash.	B	BA.2	GISAID
hCoV-19/Japan/PG-210437/2022	BA.1.1.2	0	NA	Omicron (BA.1-like)	0.93	0	scorpio call: Alt alleles 55; Ref alleles 0; Amb alleles 1; Oth alleles 3	PANGO-v1.17	4.1.3	0.3.17	v0.1.10	True	pass	Ambiguous_content:0.02	Assigned from designation hash.	B	Other	GISAID
hCoV-19/Thailand/DMSc-07898/2022	BA.1.1	0	NA	Omicron (BA.1-like)	0.93	0	scorpio call: Alt alleles 55; Ref alleles 0; Amb alleles 1; Oth alleles 3	PUSHER-v1.17	4.1.3	0.3.17	v0.1.10	False	pass	Ambiguous_content:0.02	Usher placements: BA.1.1(2/2)	B	Other	GISAID
hCoV-19/Aruba/AW-RIVM-97440/2022	BA.2.7	0	NA	Omicron (BA.2-like)	0.98	0	scorpio call: Alt alleles 63; Ref alleles 0; Amb alleles 1; Oth alleles 0	PUSHER-v1.17	4.1.3	0.3.17	v0.1.10	False	pass	Ambiguous_content:0.02	Usher placements: BA.2.7(1/1)	B	Other	GISAID
hCoV-19/Bonaire/BQ-RIVM-100086/2022	BA.2	0	NA	Omicron (BA.2-like)	1	0	scorpio call: Alt alleles 64; Ref alleles 0; Amb alleles 0; Oth alleles 0	PUSHER-v1.17	4.1.3	0.3.17	v0.1.10	False	pass	Ambiguous_content:0.02	Usher placements: BA.2(1/1)	B	BA.2	GISAID
hCoV-19/Suriname/SR-982/2022	BA.1.14	0.333333333333333	NA	Omicron (BA.1-like)	0.88	0	scorpio call: Alt alleles 52; Ref alleles 0; Amb alleles 4; Oth alleles 3	PUSHER-v1.17	4.1.3	0.3.17	v0.1.10	False	pass	Ambiguous_content:0.04	Usher placements: BA.1(1/3) BA.1.14(2/3)	B	Other	GISAID
hCoV-19/Peru/PIU-INS-14763/2022	BA.1	0	NA	Omicron (BA.1-like)	0.85	0.02	scorpio call: Alt alleles 50; Ref alleles 1; Amb alleles 5; Oth alleles 3	PUSHER-v1.17	4.1.3	0.3.17	v0.1.10	False	pass	Ambiguous_content:0.02	Usher placements: BA.1(2/2)	B	BA.1	GISAID
hCoV-19/NewZealand/22CH1764/2022	BA.1.1.9	0	NA	Omicron (BA.1-like)	0.93	0	scorpio call: Alt alleles 55; Ref alleles 0; Amb alleles 1; Oth alleles 3	PUSHER-v1.17	4.1.3	0.3.17	v0.1.10	False	pass	Ambiguous_content:0.02	Usher placements: BA.1.1.9(1/1)	B	Other	GISAID
hCoV-19/Ecuador/NIC-INSPI-0421-3069/2022	BA.1	0.5	NA	Omicron (BA.1-like)	0.9	0.02	scorpio call: Alt alleles 53; Ref alleles 1; Amb alleles 2; Oth alleles 3	PUSHER-v1.17	4.1.3	0.3.17	v0.1.10	False	pass	Ambiguous_content:0.05	Usher placements: BA.1(1/2) BA.1.21(1/2)	B	BA.1	GISAID
hCoV-19/USA/MN-CDC-ASC210551384/2022	BA.1.1	0	NA	Omicron (BA.1-like)	0.86	0	scorpio call: Alt alleles 51; Ref alleles 0; Amb alleles 5; Oth alleles 3	PUSHER-v1.17	4.1.3	0.3.17	v0.1.10	False	pass	Ambiguous_content:0.04	Usher placements: BA.1.1(2/2)	B	Other	GISAID
hCoV-19/USA/AL-CDC-ASC210723879/2022	BA.2	0.5	NA	Omicron (BA.2-like)	0.94	0	scorpio call: Alt alleles 60; Ref alleles 0; Amb alleles 4; Oth alleles 0	PUSHER-v1.17	4.1.3	0.3.17	v0.1.10	False	pass	Ambiguous_content:0.06	Usher placements: BA.2(1/2) BA.2.65(1/2)	B	BA.2	GISAID
hCoV-19/Ethiopia/ILRI_COVM02966/2022	BA.1.1	0	NA	Omicron (BA.1-like)	0.92	0	scorpio call: Alt alleles 54; Ref alleles 0; Amb alleles 1; Oth alleles 4	PANGO-v1.17	4.1.3	0.3.17	v0.1.10	True	pass	Ambiguous_content:0.02	Assigned from designation hash.	B	Other	GISAID
hCoV-19/Aruba/AW-RIVM-97441/2022	BA.2.30	0	NA	Omicron (BA.2-like)	0.98	0	scorpio call: Alt alleles 63; Ref alleles 0; Amb alleles 1; Oth alleles 0	PUSHER-v1.17	4.1.3	0.3.17	v0.1.10	False	pass	Ambiguous_content:0.02	Usher placements: BA.2.30(1/1)	B	Other	GISAID
hCoV-19/Ukraine/158/2022	BA.2.9	0	NA	Omicron (BA.2-like)	0.95	0.02	scorpio call: Alt alleles 61; Ref alleles 1; Amb alleles 2; Oth alleles 0	PUSHER-v1.17	4.1.3	0.3.17	v0.1.10	False	pass	Ambiguous_content:0.04	Usher placements: BA.2.9(1/1)	B	Other	GISAID
hCoV-19/Thailand/NIC_SRI_13169/2022	BA.1.17.2	0	NA	Omicron (BA.1-like)	0.92	0.02	scorpio call: Alt alleles 54; Ref alleles 1; Amb alleles 1; Oth alleles 3	PUSHER-v1.17	4.1.3	0.3.17	v0.1.10	False	pass	Ambiguous_content:0.02	Usher placements: BA.1.17.2(1/1)	B	Other	GISAID
hCoV-19/Mexico/QUE-IBT_IMSS_6747/2022	BA.1.1	0	NA	Omicron (BA.1-like)	0.83	0	scorpio call: Alt alleles 49; Ref alleles 0; Amb alleles 7; Oth alleles 3	PUSHER-v1.17	4.1.3	0.3.17	v0.1.10	False	pass	Ambiguous_content:0.04	Usher placements: BA.1.1(2/2)	B	Other	GISAID
hCoV-19/NewZealand/22CV0810/2022	BA.1.1.9	0	NA	Omicron (BA.1-like)	0.88	0	scorpio call: Alt alleles 52; Ref alleles 0; Amb alleles 4; Oth alleles 3	PANGO-v1.17	4.1.3	0.3.17	v0.1.10	True	pass	Ambiguous_content:0.06	Assigned from designation hash.	B	Other	GISAID
hCoV-19/Australia/SA119726/2022	BA.1.17	0	NA	Omicron (BA.1-like)	0.93	0	scorpio call: Alt alleles 55; Ref alleles 0; Amb alleles 1; Oth alleles 3	PUSHER-v1.17	4.1.3	0.3.17	v0.1.10	False	pass	Ambiguous_content:0.02	Usher placements: BA.1.17(1/1)	B	Other	GISAID
hCoV-19/Montenegro/CO-00688_MNE000_1622362202/2022	BA.2.9	0.4	NA	Omicron (BA.2-like)	1	0	scorpio call: Alt alleles 64; Ref alleles 0; Amb alleles 0; Oth alleles 0	PANGO-v1.17	4.1.3	0.3.17	v0.1.10	True	pass	Ambiguous_content:0.03	Assigned from designation hash.	B	Other	GISAID
hCoV-19/Ecuador/USFQ-3433/2022	BA.2.12.1	0	NA	Omicron (BA.2-like)	1	0	scorpio call: Alt alleles 64; Ref alleles 0; Amb alleles 0; Oth alleles 0	PUSHER-v1.17	4.1.3	0.3.17	v0.1.10	False	pass	Ambiguous_content:0.05	Usher placements: BA.2.12.1(2/2)	B	Other	GISAID
hCoV-19/Pakistan/NIH-B51-GOV-S3/2022	BA.2.65	0.555555555555556	NA	Omicron (BA.2-like)	0.97	0	scorpio call: Alt alleles 62; Ref alleles 0; Amb alleles 2; Oth alleles 0	PUSHER-v1.17	4.1.3	0.3.17	v0.1.10	False	pass	Ambiguous_content:0.04	Usher placements: BA.2(3/9) BA.2.10(1/9) BA.2.58(1/9) BA.2.65(4/9)	B	Other	GISAID
hCoV-19/Suriname/SR-1008/2022	BA.1.1	0.5	NA	Omicron (BA.1-like)	0.9	0.02	scorpio call: Alt alleles 53; Ref alleles 1; Amb alleles 2; Oth alleles 3	PUSHER-v1.17	4.1.3	0.3.17	v0.1.10	False	pass	Ambiguous_content:0.08	Usher placements: BA.1.1(2/4) BA.1.1.12(2/4)	B	Other	GISAID
hCoV-19/Romania/CJ_516047/2022	BA.2.9	0	NA	Omicron (BA.2-like)	1	0	scorpio call: Alt alleles 64; Ref alleles 0; Amb alleles 0; Oth alleles 0	PUSHER-v1.17	4.1.3	0.3.17	v0.1.10	False	pass	Ambiguous_content:0.02	Usher placements: BA.2.9(1/1)	B	Other	GISAID
hCoV-19/Guadeloupe/IPP27045/2022	BA.2.9	0	NA	Omicron (BA.2-like)	0.97	0	scorpio call: Alt alleles 62; Ref alleles 0; Amb alleles 2; Oth alleles 0	PUSHER-v1.17	4.1.3	0.3.17	v0.1.10	False	pass	Ambiguous_content:0.02	Usher placements: BA.2.9(1/1)	B	Other	GISAID
hCoV-19/Qatar/DA-USAFSAM-S14059/2022	BA.2	0	NA	Omicron (BA.2-like)	0.98	0	scorpio call: Alt alleles 63; Ref alleles 0; Amb alleles 1; Oth alleles 0	PUSHER-v1.17	4.1.3	0.3.17	v0.1.10	False	pass	Ambiguous_content:0.08	Usher placements: BA.2(7/7)	B	BA.2	GISAID
hCoV-19/SouthKorea/KDCA61524/2022	BA.2.3.14	0	NA	Omicron (Unassigned)	0.91	0.03	scorpio call: Alt alleles 30; Ref alleles 1; Amb alleles 2; Oth alleles 0	PUSHER-v1.17	4.1.3	0.3.17	v0.1.10	False	pass	Ambiguous_content:0.02	Usher placements: BA.2.3.14(1/1); scorpio found insufficient support to assign a specific lineage	B	Other	GISAID
hCoV-19/Uruguay/DLSP_615/2022	BA.1.15	0	NA	Omicron (BA.1-like)	0.86	0	scorpio call: Alt alleles 51; Ref alleles 0; Amb alleles 5; Oth alleles 3	PUSHER-v1.17	4.1.3	0.3.17	v0.1.10	False	pass	Ambiguous_content:0.02	Usher placements: BA.1.15(1/1)	B	Other	GISAID
hCoV-19/Aruba/AW-RIVM-97442/2022	BA.2	0	NA	Omicron (BA.2-like)	0.98	0	scorpio call: Alt alleles 63; Ref alleles 0; Amb alleles 1; Oth alleles 0	PUSHER-v1.17	4.1.3	0.3.17	v0.1.10	False	pass	Ambiguous_content:0.02	Usher placements: BA.2(1/1)	B	BA.2	GISAID
hCoV-19/NewZealand/22CV1790/2022	BA.2	0.4	NA	Omicron (BA.2-like)	0.97	0	scorpio call: Alt alleles 62; Ref alleles 0; Amb alleles 2; Oth alleles 0	PUSHER-v1.17	4.1.3	0.3.17	v0.1.10	False	pass	Ambiguous_content:0.08	Usher placements: BA.2(6/10) BA.2.65(4/10)	B	BA.2	GISAID
hCoV-19/Argentina/INEI119319/2022	BA.1.15	0	NA	Omicron (BA.1-like)	0.85	0	scorpio call: Alt alleles 50; Ref alleles 0; Amb alleles 6; Oth alleles 3	PUSHER-v1.17	4.1.3	0.3.17	v0.1.10	False	pass	Ambiguous_content:0.03	Usher placements: BA.1.15(1/1)	B	Other	GISAID
hCoV-19/Greece/335129/2022	BA.1.1	0	NA	Omicron (BA.1-like)	0.93	0	scorpio call: Alt alleles 55; Ref alleles 0; Amb alleles 1; Oth alleles 3	PANGO-v1.17	4.1.3	0.3.17	v0.1.10	True	pass	Ambiguous_content:0.02	Assigned from designation hash.	B	Other	GISAID
hCoV-19/Canada/SK-NML-406022/2022	BA.2	0	NA	Omicron (BA.2-like)	1	0	scorpio call: Alt alleles 64; Ref alleles 0; Amb alleles 0; Oth alleles 0	PUSHER-v1.17	4.1.3	0.3.17	v0.1.10	False	pass	Ambiguous_content:0.02	Usher placements: BA.2(1/1)	B	BA.2	GISAID
hCoV-19/Uganda/ILRI_COVM03536/2022	BA.1.1	0	NA	Omicron (BA.1-like)	0.88	0	scorpio call: Alt alleles 52; Ref alleles 0; Amb alleles 4; Oth alleles 3	PUSHER-v1.17	4.1.3	0.3.17	v0.1.10	False	pass	Ambiguous_content:0.02	Usher placements: BA.1.1(1/1)	B	Other	GISAID
hCoV-19/Taiwan/061022000087/2022	BA.1.1	0	NA	Omicron (BA.1-like)	0.93	0	scorpio call: Alt alleles 55; Ref alleles 0; Amb alleles 1; Oth alleles 3	PUSHER-v1.17	4.1.3	0.3.17	v0.1.10	False	pass	Ambiguous_content:0.02	Usher placements: BA.1.1(1/1)	B	Other	GISAID
hCoV-19/Argentina/INEI120330/2022	BA.2	0	NA	Omicron (BA.2-like)	1	0	scorpio call: Alt alleles 64; Ref alleles 0; Amb alleles 0; Oth alleles 0	PUSHER-v1.17	4.1.3	0.3.17	v0.1.10	False	pass	Ambiguous_content:0.02	Usher placements: BA.2(1/1)	B	BA.2	GISAID
hCoV-19/Brazil/PR-NVBS14074GENOV828780656961/2022	BA.1.1	0	NA	Omicron (BA.1-like)	0.93	0	scorpio call: Alt alleles 55; Ref alleles 0; Amb alleles 1; Oth alleles 3	PUSHER-v1.17	4.1.3	0.3.17	v0.1.10	False	pass	Ambiguous_content:0.02	Usher placements: BA.1.1(2/2)	B	Other	GISAID
hCoV-19/Aruba/AW-RIVM-97444/2022	BA.2.30	0	NA	Omicron (BA.2-like)	0.98	0	scorpio call: Alt alleles 63; Ref alleles 0; Amb alleles 1; Oth alleles 0	PUSHER-v1.17	4.1.3	0.3.17	v0.1.10	False	pass	Ambiguous_content:0.02	Usher placements: BA.2.30(2/2)	B	Other	GISAID
hCoV-19/Canada/BC-BCCDC-425317/2022	BA.2.3	0	NA	Omicron (BA.2-like)	1	0	scorpio call: Alt alleles 64; Ref alleles 0; Amb alleles 0; Oth alleles 0	PANGO-v1.17	4.1.3	0.3.17	v0.1.10	True	pass	Ambiguous_content:0.02	Assigned from designation hash.	B	Other	GISAID
hCoV-19/Bonaire/BQ-RIVM-100089/2022	BA.2.13	0	NA	Omicron (BA.2-like)	1	0	scorpio call: Alt alleles 64; Ref alleles 0; Amb alleles 0; Oth alleles 0	PANGO-v1.17	4.1.3	0.3.17	v0.1.10	True	pass	Ambiguous_content:0.02	Assigned from designation hash.	B	Other	GISAID
hCoV-19/Finland/THL-202212952/2022	BA.2	0.5	NA	Omicron (BA.2-like)	1	0	scorpio call: Alt alleles 64; Ref alleles 0; Amb alleles 0; Oth alleles 0	PUSHER-v1.17	4.1.3	0.3.17	v0.1.10	False	pass	Ambiguous_content:0.02	Usher placements: BA.2(1/2) BA.2.65(1/2)	B	BA.2	GISAID
hCoV-19/Lesotho/N36093/2022	BA.1	0	NA	Omicron (BA.1-like)	0.78	0.02	scorpio call: Alt alleles 46; Ref alleles 1; Amb alleles 9; Oth alleles 3	PUSHER-v1.17	4.1.3	0.3.17	v0.1.10	False	pass	Ambiguous_content:0.03	Usher placements: BA.1(6/6)	B	BA.1	GISAID
hCoV-19/Panama/M211768-GMI/2022	BA.1.1	0	NA	Omicron (Unassigned)	0.97	0	scorpio call: Alt alleles 32; Ref alleles 0; Amb alleles 0; Oth alleles 1	PUSHER-v1.17	4.1.3	0.3.17	v0.1.10	False	pass	Ambiguous_content:0.02	Usher placements: BA.1.1(1/1); scorpio found insufficient support to assign a specific lineage	B	Other	GISAID
hCoV-19/NorthernMarianaIslands/MP-CDC-2-5771512/2022	BA.2.3	0	NA	Omicron (BA.2-like)	1	0	scorpio call: Alt alleles 64; Ref alleles 0; Amb alleles 0; Oth alleles 0	PANGO-v1.17	4.1.3	0.3.17	v0.1.10	True	pass	Ambiguous_content:0.02	Assigned from designation hash.	B	Other	GISAID
hCoV-19/SouthAfrica/NICD-N38868/2022	BA.4	0	NA	Omicron (BA.4-like)	1	0	scorpio call: Alt alleles 64; Ref alleles 0; Amb alleles 0; Oth alleles 0	PUSHER-v1.17	4.1.3	0.3.17	v0.1.10	False	pass	Ambiguous_content:0.02	Usher placements: BA.4(1/1)	B	BA.4	GISAID
hCoV-19/Uruguay/DLSP_491/2022	BA.1.15	0	NA	Omicron (BA.1-like)	0.93	0	scorpio call: Alt alleles 55; Ref alleles 0; Amb alleles 1; Oth alleles 3	PUSHER-v1.17	4.1.3	0.3.17	v0.1.10	False	pass	Ambiguous_content:0.02	Usher placements: BA.1.15(1/1)	B	Other	GISAID
hCoV-19/Aruba/AW-RIVM-97445/2022	BA.2	0	NA	Omicron (BA.2-like)	0.98	0	scorpio call: Alt alleles 63; Ref alleles 0; Amb alleles 1; Oth alleles 0	PUSHER-v1.17	4.1.3	0.3.17	v0.1.10	False	pass	Ambiguous_content:0.02	Usher placements: BA.2(1/1)	B	BA.2	GISAID
hCoV-19/Qatar/DA-USAFSAM-S15821/2022	BA.2	0	NA	Omicron (BA.2-like)	1	0	scorpio call: Alt alleles 64; Ref alleles 0; Amb alleles 0; Oth alleles 0	PUSHER-v1.17	4.1.3	0.3.17	v0.1.10	False	pass	Ambiguous_content:0.04	Usher placements: BA.2(3/3)	B	BA.2	GISAID
hCoV-19/Cambodia/g0513168/2022	BA.2	0.333333333333333	NA	Omicron (BA.2-like)	0.97	0.02	scorpio call: Alt alleles 62; Ref alleles 1; Amb alleles 1; Oth alleles 0	PUSHER-v1.17	4.1.3	0.3.17	v0.1.10	False	pass	Ambiguous_content:0.05	Usher placements: BA.2(2/3) BA.2.37(1/3)	B	BA.2	GISAID
hCoV-19/NewZealand/22CH1127/2022	BA.1.1.9	0	NA	Omicron (BA.1-like)	0.93	0	scorpio call: Alt alleles 55; Ref alleles 0; Amb alleles 1; Oth alleles 3	PANGO-v1.17	4.1.3	0.3.17	v0.1.10	True	pass	Ambiguous_content:0.02	Assigned from designation hash.	B	Other	GISAID
hCoV-19/Peru/SAM-INS-14467/2022	BA.1.15	0	NA	Omicron (BA.1-like)	0.92	0	scorpio call: Alt alleles 54; Ref alleles 0; Amb alleles 1; Oth alleles 4	PUSHER-v1.17	4.1.3	0.3.17	v0.1.10	False	pass	Ambiguous_content:0.02	Usher placements: BA.1.15(1/1)	B	Other	GISAID
hCoV-19/Laos/LOMWRU-0111/2022	BA.2	0	NA	Omicron (BA.2-like)	1	0	scorpio call: Alt alleles 64; Ref alleles 0; Amb alleles 0; Oth alleles 0	PUSHER-v1.17	4.1.3	0.3.17	v0.1.10	False	pass	Ambiguous_content:0.06	Usher placements: BA.2(4/4)	B	BA.2	GISAID
hCoV-19/Suriname/SR-1011/2022	BA.2	0.5	NA	Omicron (BA.2-like)	0.98	0.02	scorpio call: Alt alleles 63; Ref alleles 1; Amb alleles 0; Oth alleles 0	PUSHER-v1.17	4.1.3	0.3.17	v0.1.10	False	pass	Ambiguous_content:0.02	Usher placements: BA.2(2/4) BA.2.10(1/4) BA.2.56(1/4)	B	BA.2	GISAID
hCoV-19/Tunisia/8182/2022	BA.1.1	0	NA	Omicron (BA.1-like)	0.92	0.02	scorpio call: Alt alleles 54; Ref alleles 1; Amb alleles 1; Oth alleles 3	PANGO-v1.17	4.1.3	0.3.17	v0.1.10	True	pass	Ambiguous_content:0.02	Assigned from designation hash.	B	Other	GISAID
hCoV-19/Mexico/BCN_InDRE_FB13413_E02316203744_S13094/2022	BA.1.1.2	0	NA	Omicron (BA.1-like)	0.92	0.02	scorpio call: Alt alleles 54; Ref alleles 1; Amb alleles 1; Oth alleles 3	PUSHER-v1.17	4.1.3	0.3.17	v0.1.10	False	pass	Ambiguous_content:0.02	Usher placements: BA.1.1.2(1/1)	B	Other	GISAID
hCoV-19/Mexico/BCN_IBT_IMSS_7252/2022	BA.2	0	NA	Omicron (BA.2-like)	1	0	scorpio call: Alt alleles 64; Ref alleles 0; Amb alleles 0; Oth alleles 0	PUSHER-v1.17	4.1.3	0.3.17	v0.1.10	False	pass	Ambiguous_content:0.02	Usher placements: BA.2(2/2)	B	BA.2	GISAID
hCoV-19/Suriname/SR-1012/2022	BA.1.1	0	NA	Omicron (BA.1-like)	0.93	0	scorpio call: Alt alleles 55; Ref alleles 0; Amb alleles 1; Oth alleles 3	PUSHER-v1.17	4.1.3	0.3.17	v0.1.10	False	pass	Ambiguous_content:0.02	Usher placements: BA.1.1(1/1)	B	Other	GISAID
hCoV-19/Seychelles/F159461/2022	BA.2	0	NA	Omicron (BA.2-like)	0.89	0.02	scorpio call: Alt alleles 57; Ref alleles 1; Amb alleles 6; Oth alleles 0	PUSHER-v1.17	4.1.3	0.3.17	v0.1.10	False	pass	Ambiguous_content:0.09	Usher placements: BA.2(1/1)	B	BA.2	GISAID
hCoV-19/Zambia/CHAZ-CHS1782/2022	BA.2	0.25	NA	Omicron (BA.2-like)	0.95	0.02	scorpio call: Alt alleles 61; Ref alleles 1; Amb alleles 2; Oth alleles 0	PUSHER-v1.17	4.1.3	0.3.17	v0.1.10	False	pass	Ambiguous_content:0.04	Usher placements: BA.2(3/4) BA.2.10(1/4)	B	BA.2	GISAID
hCoV-19/Mexico/CHP_InDRE_FB13617_E07316367961_S13095/2022	BA.2.9	0	NA	Omicron (BA.2-like)	1	0	scorpio call: Alt alleles 64; Ref alleles 0; Amb alleles 0; Oth alleles 0	PANGO-v1.17	4.1.3	0.3.17	v0.1.10	True	pass	Ambiguous_content:0.02	Assigned from designation hash.	B	Other	GISAID
hCoV-19/Ecuador/USFQ-3348/2022	BA.2.12.1	0	NA	Omicron (BA.2-like)	0.98	0	scorpio call: Alt alleles 63; Ref alleles 0; Amb alleles 1; Oth alleles 0	PANGO-v1.17	4.1.3	0.3.17	v0.1.10	True	pass	Ambiguous_content:0.05	Assigned from designation hash.	B	Other	GISAID
hCoV-19/Canada/UN-388032/2022	BA.2	0	NA	Omicron (BA.2-like)	1	0	scorpio call: Alt alleles 64; Ref alleles 0; Amb alleles 0; Oth alleles 0	PANGO-v1.17	4.1.3	0.3.17	v0.1.10	True	pass	Ambiguous_content:0.02	Assigned from designation hash.	B	BA.2	GISAID
hCoV-19/USA/MN-MDH-21968/2022	BA.1.20	0	NA	Omicron (BA.1-like)	0.88	0	scorpio call: Alt alleles 52; Ref alleles 0; Amb alleles 4; Oth alleles 3	PANGO-v1.17	4.1.3	0.3.17	v0.1.10	True	pass	Ambiguous_content:0.03	Assigned from designation hash.	B	Other	GISAID
hCoV-19/NewZealand/22MV2319/2022	BA.2.8	0	NA	Omicron (BA.2-like)	1	0	scorpio call: Alt alleles 64; Ref alleles 0; Amb alleles 0; Oth alleles 0	PUSHER-v1.17	4.1.3	0.3.17	v0.1.10	False	pass	Ambiguous_content:0.05	Usher placements: BA.2.8(2/2)	B	Other	GISAID
hCoV-19/Guyana/1454-GMI/2022	BA.1.1	0	NA	Omicron (BA.1-like)	0.92	0.02	scorpio call: Alt alleles 54; Ref alleles 1; Amb alleles 1; Oth alleles 3	PUSHER-v1.17	4.1.3	0.3.17	v0.1.10	False	pass	Ambiguous_content:0.02	Usher placements: BA.1.1(1/1)	B	Other	GISAID
hCoV-19/Singapore/5394/2022	BA.2.61	0	NA	Omicron (BA.2-like)	1	0	scorpio call: Alt alleles 64; Ref alleles 0; Amb alleles 0; Oth alleles 0	PANGO-v1.17	4.1.3	0.3.17	v0.1.10	True	pass	Ambiguous_content:0.02	Assigned from designation hash.	B	Other	GISAID
hCoV-19/Kuwait/Jaber2220124569/2022	BA.2.37	0.6	NA	Omicron (BA.2-like)	1	0	scorpio call: Alt alleles 64; Ref alleles 0; Amb alleles 0; Oth alleles 0	PUSHER-v1.17	4.1.3	0.3.17	v0.1.10	False	pass	Ambiguous_content:0.05	Usher placements: BA.2(1/5) BA.2.37(2/5) BA.2.56(1/5) BA.2.78(1/5)	B	Other	GISAID
hCoV-19/Australia/TAS001271/2022	BA.2.3	0	NA	Omicron (BA.2-like)	1	0	scorpio call: Alt alleles 64; Ref alleles 0; Amb alleles 0; Oth alleles 0	PUSHER-v1.17	4.1.3	0.3.17	v0.1.10	False	pass	Ambiguous_content:0.02	Usher placements: BA.2.3(1/1)	B	Other	GISAID
hCoV-19/Vietnam/BMH-240422-sample46/2022	BA.2.3.2	0	NA	Omicron (BA.2-like)	0.88	0	scorpio call: Alt alleles 56; Ref alleles 0; Amb alleles 8; Oth alleles 0	PUSHER-v1.17	4.1.3	0.3.17	v0.1.10	False	pass	Ambiguous_content:0.03	Usher placements: BA.2.3.2(1/1)	B	Other	GISAID
hCoV-19/Suriname/SR-1014/2022	BA.2	0.5	NA	Omicron (BA.2-like)	0.98	0.02	scorpio call: Alt alleles 63; Ref alleles 1; Amb alleles 0; Oth alleles 0	PUSHER-v1.17	4.1.3	0.3.17	v0.1.10	False	pass	Ambiguous_content:0.02	Usher placements: BA.2(2/4) BA.2.10(1/4) BA.2.56(1/4)	B	BA.2	GISAID
hCoV-19/Argentina/INEI120633/2022	BA.2.9	0	NA	Omicron (BA.2-like)	0.98	0	scorpio call: Alt alleles 63; Ref alleles 0; Amb alleles 0; Oth alleles 1	PUSHER-v1.17	4.1.3	0.3.17	v0.1.10	False	pass	Ambiguous_content:0.02	Usher placements: BA.2.9(1/1)	B	Other	GISAID
hCoV-19/Spain/CT-HUVH-E12306/2022	BA.2	0	NA	Omicron (BA.2-like)	1	0	scorpio call: Alt alleles 64; Ref alleles 0; Amb alleles 0; Oth alleles 0	PUSHER-v1.17	4.1.3	0.3.17	v0.1.10	False	pass	Ambiguous_content:0.04	Usher placements: BA.2(3/3)	B	BA.2	GISAID
hCoV-19/Mauritius/CERI-KRISP-K036261/2022	BA.1.1	0	NA	Omicron (BA.1-like)	0.93	0	scorpio call: Alt alleles 55; Ref alleles 0; Amb alleles 1; Oth alleles 3	PANGO-v1.17	4.1.3	0.3.17	v0.1.10	True	pass	Ambiguous_content:0.02	Assigned from designation hash.	B	Other	GISAID
hCoV-19/Nepal/NPHL-S-1469/2022	BA.2	0	NA	Omicron (Unassigned)	0.94	0.06	scorpio call: Alt alleles 31; Ref alleles 2; Amb alleles 0; Oth alleles 0	PUSHER-v1.17	4.1.3	0.3.17	v0.1.10	False	pass	Ambiguous_content:0.03	Usher placements: BA.2(2/2); scorpio found insufficient support to assign a specific lineage	B	BA.2	GISAID
hCoV-19/SouthAfrica/NHLS-UCT-GP-O798/2022	BA.2	0	NA	Omicron (Unassigned)	1	0	scorpio call: Alt alleles 33; Ref alleles 0; Amb alleles 0; Oth alleles 0	PUSHER-v1.17	4.1.3	0.3.17	v0.1.10	False	pass	Ambiguous_content:0.05	Usher placements: BA.2(2/2); scorpio found insufficient support to assign a specific lineage	B	BA.2	GISAID
hCoV-19/Venezuela/Dtt64/2022	BA.1.1	0	NA	Omicron (Unassigned)	0.91	0.03	scorpio call: Alt alleles 30; Ref alleles 1; Amb alleles 1; Oth alleles 1	PUSHER-v1.17	4.1.3	0.3.17	v0.1.10	False	pass	Ambiguous_content:0.03	Usher placements: BA.1.1(2/2); scorpio found insufficient support to assign a specific lineage	B	Other	GISAID
hCoV-19/Bonaire/BQ-RIVM-97625/2022	BA.2	0	NA	Omicron (BA.2-like)	0.98	0	scorpio call: Alt alleles 63; Ref alleles 0; Amb alleles 1; Oth alleles 0	PUSHER-v1.17	4.1.3	0.3.17	v0.1.10	False	pass	Ambiguous_content:0.02	Usher placements: BA.2(1/1)	B	BA.2	GISAID
hCoV-19/Mexico/BN-SEARCH-120809/2022	BA.1.20	0	NA	Omicron (BA.1-like)	0.93	0	scorpio call: Alt alleles 55; Ref alleles 0; Amb alleles 1; Oth alleles 3	PUSHER-v1.17	4.1.3	0.3.17	v0.1.10	False	pass	Ambiguous_content:0.02	Usher placements: BA.1.20(1/1)	B	Other	GISAID
hCoV-19/SriLanka/aicbu5474/2022	BA.2	0	NA	Omicron (BA.2-like)	0.98	0	scorpio call: Alt alleles 63; Ref alleles 0; Amb alleles 1; Oth alleles 0	PUSHER-v1.17	4.1.3	0.3.17	v0.1.10	False	pass	Ambiguous_content:0.05	Usher placements: BA.2(6/6)	B	BA.2	GISAID
hCoV-19/Tunisia/11279/2022	BA.2	0	NA	Omicron (BA.2-like)	1	0	scorpio call: Alt alleles 64; Ref alleles 0; Amb alleles 0; Oth alleles 0	PUSHER-v1.17	4.1.3	0.3.17	v0.1.10	False	pass	Ambiguous_content:0.02	Usher placements: BA.2(1/1)	B	BA.2	GISAID
hCoV-19/Kuwait/Jaber2220122136/2022	BA.2	0.5	NA	Omicron (BA.2-like)	0.97	0	scorpio call: Alt alleles 62; Ref alleles 0; Amb alleles 2; Oth alleles 0	PUSHER-v1.17	4.1.3	0.3.17	v0.1.10	False	pass	Ambiguous_content:0.08	Usher placements: BA.2(5/10) BA.2.65(5/10)	B	BA.2	GISAID
hCoV-19/NewZealand/22CV1609/2022	BA.1.1.9	0	NA	Omicron (BA.1-like)	0.86	0	scorpio call: Alt alleles 51; Ref alleles 0; Amb alleles 6; Oth alleles 2	PANGO-v1.17	4.1.3	0.3.17	v0.1.10	True	pass	Ambiguous_content:0.07	Assigned from designation hash.	B	Other	GISAID
hCoV-19/Mongolia/10011922/2022	BA.1.1	0	NA	Omicron (BA.1-like)	0.93	0	scorpio call: Alt alleles 55; Ref alleles 0; Amb alleles 1; Oth alleles 3	PANGO-v1.17	4.1.3	0.3.17	v0.1.10	True	pass	Ambiguous_content:0.02	Assigned from designation hash.	B	Other	GISAID
hCoV-19/DRC/INRB-RDC-634/2022	BA.4	0	NA	Omicron (BA.4-like)	0.97	0	scorpio call: Alt alleles 62; Ref alleles 0; Amb alleles 2; Oth alleles 0	PANGO-v1.17	4.1.3	0.3.17	v0.1.10	True	pass	Ambiguous_content:0.05	Assigned from designation hash.	B	BA.4	GISAID
hCoV-19/NewZealand/22MV1630/2022	BA.2	0.454545454545455	NA	Omicron (BA.2-like)	0.95	0	scorpio call: Alt alleles 61; Ref alleles 0; Amb alleles 3; Oth alleles 0	PUSHER-v1.17	4.1.3	0.3.17	v0.1.10	False	pass	Ambiguous_content:0.09	Usher placements: BA.2(6/11) BA.2.58(1/11) BA.2.65(4/11)	B	BA.2	GISAID
hCoV-19/USA/LA-GSU142/2022	BA.1.1	0	NA	Omicron (BA.1-like)	0.93	0	scorpio call: Alt alleles 55; Ref alleles 0; Amb alleles 1; Oth alleles 3	PUSHER-v1.17	4.1.3	0.3.17	v0.1.10	False	pass	Ambiguous_content:0.02	Usher placements: BA.1.1(3/3)	B	Other	GISAID
hCoV-19/Slovakia/TN_22_00000932/2022	BA.2	0.5	NA	Omicron (BA.2-like)	1	0	scorpio call: Alt alleles 64; Ref alleles 0; Amb alleles 0; Oth alleles 0	PUSHER-v1.17	4.1.3	0.3.17	v0.1.10	False	pass	Ambiguous_content:0.02	Usher placements: BA.2(1/2) BA.2.56(1/2)	B	BA.2	GISAID
hCoV-19/Mexico/MIC_IBT_IMSS_7255/2022	BA.2.9	0	NA	Omicron (BA.2-like)	0.95	0.03	scorpio call: Alt alleles 61; Ref alleles 2; Amb alleles 1; Oth alleles 0	PUSHER-v1.17	4.1.3	0.3.17	v0.1.10	False	pass	Ambiguous_content:0.02	Usher placements: BA.2.9(1/1)	B	Other	GISAID
hCoV-19/Algeria/27453/2022	BA.2	0.333333333333333	NA	Omicron (BA.2-like)	0.88	0	scorpio call: Alt alleles 56; Ref alleles 0; Amb alleles 8; Oth alleles 0	PUSHER-v1.17	4.1.3	0.3.17	v0.1.10	False	pass	Ambiguous_content:0.06	Usher placements: BA.2(4/6) BA.2.24(2/6)	B	BA.2	GISAID
hCoV-19/TrinidadandTobago/153126/2022	BA.2.9	0	NA	Omicron (BA.2-like)	0.92	0	scorpio call: Alt alleles 59; Ref alleles 0; Amb alleles 5; Oth alleles 0	PUSHER-v1.17	4.1.3	0.3.17	v0.1.10	False	pass	Ambiguous_content:0.05	Usher placements: BA.2.9(1/1)	B	Other	GISAID
hCoV-19/CostaRica/INC-4544-755579/2022	BA.2.9	0	NA	Omicron (BA.2-like)	1	0	scorpio call: Alt alleles 64; Ref alleles 0; Amb alleles 0; Oth alleles 0	PUSHER-v1.17	4.1.3	0.3.17	v0.1.10	False	pass	Ambiguous_content:0.02	Usher placements: BA.2.9(1/1)	B	Other	GISAID
hCoV-19/Tunisia/1232022/2022	BA.1.18	0	NA	Omicron (BA.1-like)	0.92	0.02	scorpio call: Alt alleles 54; Ref alleles 1; Amb alleles 1; Oth alleles 3	PUSHER-v1.17	4.1.3	0.3.17	v0.1.10	False	pass	Ambiguous_content:0.02	Usher placements: BA.1.18(1/1)	B	Other	GISAID
hCoV-19/Bonaire/BQ-RIVM-94719/2022	BA.2.30	0	NA	Omicron (BA.2-like)	1	0	scorpio call: Alt alleles 64; Ref alleles 0; Amb alleles 0; Oth alleles 0	PANGO-v1.17	4.1.3	0.3.17	v0.1.10	True	pass	Ambiguous_content:0.02	Assigned from designation hash.	B	Other	GISAID
hCoV-19/Palau/PW-H228897/2022	BA.1.1	0	NA	Omicron (BA.1-like)	0.93	0	scorpio call: Alt alleles 55; Ref alleles 0; Amb alleles 1; Oth alleles 3	PUSHER-v1.17	4.1.3	0.3.17	v0.1.10	False	pass	Ambiguous_content:0.02	Usher placements: BA.1.1(1/1)	B	Other	GISAID
hCoV-19/NewZealand/22CV0668/2022	BA.1.1.9	0	NA	Omicron (BA.1-like)	0.88	0	scorpio call: Alt alleles 52; Ref alleles 0; Amb alleles 4; Oth alleles 3	PANGO-v1.17	4.1.3	0.3.17	v0.1.10	True	pass	Ambiguous_content:0.06	Assigned from designation hash.	B	Other	GISAID
hCoV-19/Philippines/PH-PGCMIN135/2022	BA.2.3	0	NA	Probable Omicron (BA.2-like)	0.94	0.06	scorpio call: Alt alleles 60; Ref alleles 4; Amb alleles 0; Oth alleles 0	PUSHER-v1.17	4.1.3	0.3.17	v0.1.10	False	pass	Ambiguous_content:0.02	Usher placements: BA.2.3(1/1)	B	Other	GISAID
hCoV-19/Mozambique/INS-PIH0010289/2022	BA.2	0	NA	Omicron (BA.2-like)	0.98	0	scorpio call: Alt alleles 63; Ref alleles 0; Amb alleles 0; Oth alleles 1	PUSHER-v1.17	4.1.3	0.3.17	v0.1.10	False	pass	Ambiguous_content:0.02	Usher placements: BA.2(1/1)	B	BA.2	GISAID
hCoV-19/Zambia/CHAZ-CHS1792/2022	BA.1	0.333333333333333	NA	Omicron (BA.1-like)	0.9	0.03	scorpio call: Alt alleles 53; Ref alleles 2; Amb alleles 1; Oth alleles 3	PUSHER-v1.17	4.1.3	0.3.17	v0.1.10	False	pass	Ambiguous_content:0.02	Usher placements: BA.1(2/3) BA.1.14(1/3)	B	BA.1	GISAID
hCoV-19/SouthAfrica/SU-NHLS_4976/2022	BA.4.1	0.166666666666667	NA	Omicron (BA.4-like)	0.95	0.02	scorpio call: Alt alleles 61; Ref alleles 1; Amb alleles 2; Oth alleles 0	PUSHER-v1.17	4.1.3	0.3.17	v0.1.10	False	pass	Ambiguous_content:0.07	Usher placements: BA.4.1(5/6) BA.4.1.5(1/6)	B	Other	GISAID
hCoV-19/TrinidadandTobago/138094/2022	BA.1.1	0	NA	Omicron (BA.1-like)	0.93	0	scorpio call: Alt alleles 55; Ref alleles 0; Amb alleles 1; Oth alleles 3	PUSHER-v1.17	4.1.3	0.3.17	v0.1.10	False	pass	Ambiguous_content:0.09	Usher placements: BA.1.1(1/1)	B	Other	GISAID
hCoV-19/Guadeloupe/CERBAHC-0473545/2022	BA.2	0	NA	Omicron (BA.2-like)	0.95	0	scorpio call: Alt alleles 61; Ref alleles 0; Amb alleles 1; Oth alleles 2	PUSHER-v1.17	4.1.3	0.3.17	v0.1.10	False	pass	Ambiguous_content:0.02	Usher placements: BA.2(1/1)	B	BA.2	GISAID
hCoV-19/Botswana/R1113B18_BHP_2722004317/2022	BE.1	0	NA	Omicron (Unassigned)	0.91	0.03	scorpio call: Alt alleles 30; Ref alleles 1; Amb alleles 2; Oth alleles 0	PANGO-v1.17	4.1.3	0.3.17	v0.1.10	True	pass	Ambiguous_content:0.05	Assigned from designation hash.	B	Other	GISAID
hCoV-19/Mozambique/INS-PMB0593229/2022	BA.2	0	NA	Omicron (BA.2-like)	0.94	0.02	scorpio call: Alt alleles 60; Ref alleles 1; Amb alleles 0; Oth alleles 3	PUSHER-v1.17	4.1.3	0.3.17	v0.1.10	False	pass	Ambiguous_content:0.02	Usher placements: BA.2(1/1)	B	BA.2	GISAID
hCoV-19/Mexico/BN-SEARCH-120814/2022	BA.1.1	0	NA	Omicron (BA.1-like)	0.92	0	scorpio call: Alt alleles 54; Ref alleles 0; Amb alleles 2; Oth alleles 3	PUSHER-v1.17	4.1.3	0.3.17	v0.1.10	False	pass	Ambiguous_content:0.03	Usher placements: BA.1.1(2/2)	B	Other	GISAID
hCoV-19/Suriname/SR-1020/2022	BA.2.1	0	NA	Omicron (BA.2-like)	0.98	0.02	scorpio call: Alt alleles 63; Ref alleles 1; Amb alleles 0; Oth alleles 0	PUSHER-v1.17	4.1.3	0.3.17	v0.1.10	False	pass	Ambiguous_content:0.02	Usher placements: BA.2.1(1/1)	B	Other	GISAID
hCoV-19/Peru/SAM-INS-15059/2022	BA.1.17.2	0	NA	Omicron (BA.1-like)	0.92	0	scorpio call: Alt alleles 54; Ref alleles 0; Amb alleles 1; Oth alleles 4	PANGO-v1.17	4.1.3	0.3.17	v0.1.10	True	pass	Ambiguous_content:0.02	Assigned from designation hash.	B	Other	GISAID
hCoV-19/Mozambique/INS-PMB0593670/2022	BA.2	0	NA	Omicron (BA.2-like)	0.94	0.02	scorpio call: Alt alleles 60; Ref alleles 1; Amb alleles 0; Oth alleles 3	PUSHER-v1.17	4.1.3	0.3.17	v0.1.10	False	pass	Ambiguous_content:0.02	Usher placements: BA.2(1/1)	B	BA.2	GISAID
hCoV-19/Mexico/ROO-INMEGEN-69-25/2022	BA.2	0.666666666666667	NA	Omicron (BA.2-like)	1	0	scorpio call: Alt alleles 64; Ref alleles 0; Amb alleles 0; Oth alleles 0	PANGO-v1.17	4.1.3	0.3.17	v0.1.10	True	pass	Ambiguous_content:0.02	Assigned from designation hash.	B	BA.2	GISAID
hCoV-19/Pakistan/NIH-B50-GOV-S9/2022	BA.2	0.5	NA	Omicron (BA.2-like)	0.94	0	scorpio call: Alt alleles 60; Ref alleles 0; Amb alleles 4; Oth alleles 0	PUSHER-v1.17	4.1.3	0.3.17	v0.1.10	False	pass	Ambiguous_content:0.04	Usher placements: BA.2(3/6) BA.2.65(3/6)	B	BA.2	GISAID
hCoV-19/Bonaire/BQ-RIVM-99709/2022	BA.2.30	0	NA	Omicron (BA.2-like)	1	0	scorpio call: Alt alleles 64; Ref alleles 0; Amb alleles 0; Oth alleles 0	PUSHER-v1.17	4.1.3	0.3.17	v0.1.10	False	pass	Ambiguous_content:0.02	Usher placements: BA.2.30(1/1)	B	Other	GISAID
hCoV-19/Mozambique/INS-PMB0594670/2022	BA.2	0	NA	Omicron (BA.2-like)	0.94	0.02	scorpio call: Alt alleles 60; Ref alleles 1; Amb alleles 0; Oth alleles 3	PUSHER-v1.17	4.1.3	0.3.17	v0.1.10	False	pass	Ambiguous_content:0.02	Usher placements: BA.2(1/1)	B	BA.2	GISAID
hCoV-19/Mexico/MOR_IBT_IMSS_5336/2021	BA.1.15	0	NA	Omicron (BA.1-like)	0.92	0.02	scorpio call: Alt alleles 54; Ref alleles 1; Amb alleles 1; Oth alleles 3	PANGO-v1.17	4.1.3	0.3.17	v0.1.10	True	pass	Ambiguous_content:0.02	Assigned from designation hash.	B	Other	GISAID
hCoV-19/Ecuador/NIC-INSPI-419502/2022	BA.2.12.1	0	NA	Omicron (BA.2-like)	0.98	0.02	scorpio call: Alt alleles 63; Ref alleles 1; Amb alleles 0; Oth alleles 0	PANGO-v1.17	4.1.3	0.3.17	v0.1.10	True	pass	Ambiguous_content:0.02	Assigned from designation hash.	B	Other	GISAID
hCoV-19/Eswatini/N40383/2022	BA.2	0	NA	Omicron (BA.2-like)	0.95	0.02	scorpio call: Alt alleles 61; Ref alleles 1; Amb alleles 2; Oth alleles 0	PUSHER-v1.17	4.1.3	0.3.17	v0.1.10	False	pass	Ambiguous_content:0.02	Usher placements: BA.2(1/1)	B	BA.2	GISAID
hCoV-19/Estonia/RC0698680/2022	BA.2	0	NA	Omicron (BA.2-like)	1	0	scorpio call: Alt alleles 64; Ref alleles 0; Amb alleles 0; Oth alleles 0	PUSHER-v1.17	4.1.3	0.3.17	v0.1.10	False	pass	Ambiguous_content:0.02	Usher placements: BA.2(1/1)	B	BA.2	GISAID
hCoV-19/Dominica/139297/2022	BA.2.23	0	NA	Omicron (BA.2-like)	0.97	0.03	scorpio call: Alt alleles 62; Ref alleles 2; Amb alleles 0; Oth alleles 0	PUSHER-v1.17	4.1.3	0.3.17	v0.1.10	False	pass	Ambiguous_content:0.02	Usher placements: BA.2.23(1/1)	B	Other	GISAID
hCoV-19/Turkey/HSGM-IST-01101/2022	BA.2	0	NA	Omicron (BA.2-like)	0.97	0.02	scorpio call: Alt alleles 62; Ref alleles 1; Amb alleles 1; Oth alleles 0	PUSHER-v1.17	4.1.3	0.3.17	v0.1.10	False	pass	Ambiguous_content:0.02	Usher placements: BA.2(1/1)	B	BA.2	GISAID
hCoV-19/Rwanda/NRLNAT4306/2022	BA.1	0	NA	Omicron (BA.1-like)	0.93	0	scorpio call: Alt alleles 55; Ref alleles 0; Amb alleles 1; Oth alleles 3	PANGO-v1.17	4.1.3	0.3.17	v0.1.10	True	pass	Ambiguous_content:0.02	Assigned from designation hash.	B	BA.1	GISAID
hCoV-19/Chile/MA-39176/2022	BA.1.1	0	NA	Omicron (BA.1-like)	0.9	0	scorpio call: Alt alleles 53; Ref alleles 0; Amb alleles 1; Oth alleles 5	PUSHER-v1.17	4.1.3	0.3.17	v0.1.10	False	pass	Ambiguous_content:0.02	Usher placements: BA.1.1(4/4)	B	Other	GISAID
hCoV-19/Cameroon/CERI-KRISP-K040853/2022	BA.1.15	0	NA	Omicron (BA.1-like)	0.93	0	scorpio call: Alt alleles 55; Ref alleles 0; Amb alleles 1; Oth alleles 3	PUSHER-v1.17	4.1.3	0.3.17	v0.1.10	False	pass	Ambiguous_content:0.03	Usher placements: BA.1.15(1/1)	B	Other	GISAID
hCoV-19/Serbia/K916230-05/2022	BA.2	0.333333333333333	NA	Omicron (BA.2-like)	1	0	scorpio call: Alt alleles 64; Ref alleles 0; Amb alleles 0; Oth alleles 0	PUSHER-v1.17	4.1.3	0.3.17	v0.1.10	False	pass	Ambiguous_content:0.02	Usher placements: BA.2(2/3) BA.2.10(1/3)	B	BA.2	GISAID
hCoV-19/Mexico/SIN-IBT_IMSS_6611/2022	BA.1.20	0	NA	Omicron (BA.1-like)	0.93	0	scorpio call: Alt alleles 55; Ref alleles 0; Amb alleles 1; Oth alleles 3	PANGO-v1.17	4.1.3	0.3.17	v0.1.10	True	pass	Ambiguous_content:0.02	Assigned from designation hash.	B	Other	GISAID
hCoV-19/USA/TN-CDC-QDX36219174/2022	BA.2	0	NA	Omicron (BA.2-like)	1	0	scorpio call: Alt alleles 64; Ref alleles 0; Amb alleles 0; Oth alleles 0	PUSHER-v1.17	4.1.3	0.3.17	v0.1.10	False	pass	Ambiguous_content:0.02	Usher placements: BA.2(1/1)	B	BA.2	GISAID
hCoV-19/Suriname/SR-1026/2022	BA.2	0	NA	Omicron (BA.2-like)	0.98	0.02	scorpio call: Alt alleles 63; Ref alleles 1; Amb alleles 0; Oth alleles 0	PUSHER-v1.17	4.1.3	0.3.17	v0.1.10	False	pass	Ambiguous_content:0.02	Usher placements: BA.2(1/1)	B	BA.2	GISAID
hCoV-19/Jordan/Biolab0662/2022	BA.2	0	NA	Probable Omicron (BA.2-like)	0.91	0.06	scorpio call: Alt alleles 58; Ref alleles 4; Amb alleles 2; Oth alleles 0	PUSHER-v1.17	4.1.3	0.3.17	v0.1.10	False	pass	Ambiguous_content:0.03	Usher placements: BA.2(1/1)	B	BA.2	GISAID
hCoV-19/Bonaire/BQ-RIVM-95651/2022	BA.2.3	0	NA	Omicron (BA.2-like)	1	0	scorpio call: Alt alleles 64; Ref alleles 0; Amb alleles 0; Oth alleles 0	PANGO-v1.17	4.1.3	0.3.17	v0.1.10	True	pass	Ambiguous_content:0.02	Assigned from designation hash.	B	Other	GISAID
hCoV-19/NewZealand/22CV4115/2022	BA.2	0	NA	Omicron (BA.2-like)	1	0	scorpio call: Alt alleles 64; Ref alleles 0; Amb alleles 0; Oth alleles 0	PUSHER-v1.17	4.1.3	0.3.17	v0.1.10	False	pass	Ambiguous_content:0.05	Usher placements: BA.2(3/3)	B	BA.2	GISAID
hCoV-19/Australia/WA1433/2022	BA.1	0	NA	Omicron (BA.1-like)	0.92	0	scorpio call: Alt alleles 54; Ref alleles 0; Amb alleles 2; Oth alleles 3	PANGO-v1.17	4.1.3	0.3.17	v0.1.10	True	pass	Ambiguous_content:0.02	Assigned from designation hash.	B	BA.1	GISAID
hCoV-19/Kosovo/CO-00795_XXK000_6751_03_Niph_2022/2022	BA.1.1	0	NA	Omicron (BA.1-like)	0.85	0.02	scorpio call: Alt alleles 50; Ref alleles 1; Amb alleles 4; Oth alleles 4	PUSHER-v1.17	4.1.3	0.3.17	v0.1.10	False	pass	Ambiguous_content:0.1	Usher placements: BA.1.1(6/6)	B	Other	GISAID
hCoV-19/Mexico/OAX-INMEGEN-59-185/2022	BA.1.1	0	NA	Omicron (BA.1-like)	0.76	0	scorpio call: Alt alleles 45; Ref alleles 0; Amb alleles 11; Oth alleles 3	PUSHER-v1.17	4.1.3	0.3.17	v0.1.10	False	pass	Ambiguous_content:0.04	Usher placements: BA.1.1(1/1)	B	Other	GISAID
hCoV-19/Bonaire/BQ-RIVM-101138/2022	BA.2.7	0	NA	Omicron (BA.2-like)	1	0	scorpio call: Alt alleles 64; Ref alleles 0; Amb alleles 0; Oth alleles 0	PUSHER-v1.17	4.1.3	0.3.17	v0.1.10	False	pass	Ambiguous_content:0.02	Usher placements: BA.2.7(1/1)	B	Other	GISAID
hCoV-19/NewZealand/22MV1484/2022	BA.2	0.4	NA	Omicron (BA.2-like)	0.97	0	scorpio call: Alt alleles 62; Ref alleles 0; Amb alleles 2; Oth alleles 0	PUSHER-v1.17	4.1.3	0.3.17	v0.1.10	False	pass	Ambiguous_content:0.08	Usher placements: BA.2(6/10) BA.2.65(4/10)	B	BA.2	GISAID
hCoV-19/Mexico/PUE_LANGEBIO_IMSS_6262/2022	BA.1.1	0	NA	Omicron (BA.1-like)	0.8	0	scorpio call: Alt alleles 47; Ref alleles 0; Amb alleles 9; Oth alleles 3	PUSHER-v1.17	4.1.3	0.3.17	v0.1.10	False	pass	Ambiguous_content:0.03	Usher placements: BA.1.1(3/3)	B	Other	GISAID
hCoV-19/Myanmar/DSMRC-091/2022	BA.2	0	NA	Omicron (BA.2-like)	1	0	scorpio call: Alt alleles 64; Ref alleles 0; Amb alleles 0; Oth alleles 0	PUSHER-v1.17	4.1.3	0.3.17	v0.1.10	False	pass	Ambiguous_content:0.02	Usher placements: BA.2(1/1)	B	BA.2	GISAID
hCoV-19/USA/MO-CDC-2-5672990/2022	BA.1.15	0	NA	Omicron (BA.1-like)	0.93	0	scorpio call: Alt alleles 55; Ref alleles 0; Amb alleles 1; Oth alleles 3	PUSHER-v1.17	4.1.3	0.3.17	v0.1.10	False	pass	Ambiguous_content:0.02	Usher placements: BA.1.15(1/1)	B	Other	GISAID
hCoV-19/Namibia/N36688/2022	BA.1.18	0	NA	Omicron (BA.1-like)	0.88	0	scorpio call: Alt alleles 52; Ref alleles 0; Amb alleles 4; Oth alleles 3	PUSHER-v1.17	4.1.3	0.3.17	v0.1.10	False	pass	Ambiguous_content:0.03	Usher placements: BA.1.18(1/1)	B	Other	GISAID
hCoV-19/SouthKorea/KDCA39539/2022	BA.2.3	0	NA	Omicron (BA.2-like)	0.98	0	scorpio call: Alt alleles 63; Ref alleles 0; Amb alleles 1; Oth alleles 0	PUSHER-v1.17	4.1.3	0.3.17	v0.1.10	False	pass	Ambiguous_content:0.04	Usher placements: BA.2.3(1/1)	B	Other	GISAID
hCoV-19/Germany/BY-RKI-I-536147/2022	BA.1.1	0.5	NA	Omicron (BA.1-like)	0.93	0	scorpio call: Alt alleles 55; Ref alleles 0; Amb alleles 1; Oth alleles 3	PUSHER-v1.17	4.1.3	0.3.17	v0.1.10	False	pass	Ambiguous_content:0.02	Usher placements: BA.1.1(1/2) BA.1.1.18(1/2)	B	Other	GISAID
hCoV-19/TrinidadandTobago/3018/2022	BA.1.1	0	NA	Omicron (BA.1-like)	0.88	0	scorpio call: Alt alleles 52; Ref alleles 0; Amb alleles 4; Oth alleles 3	PUSHER-v1.17	4.1.3	0.3.17	v0.1.10	False	pass	Ambiguous_content:0.08	Usher placements: BA.1.1(1/1)	B	Other	GISAID
hCoV-19/Croatia/34954/2022	BA.2	0	NA	Omicron (BA.2-like)	1	0	scorpio call: Alt alleles 64; Ref alleles 0; Amb alleles 0; Oth alleles 0	PUSHER-v1.17	4.1.3	0.3.17	v0.1.10	False	pass	Ambiguous_content:0.02	Usher placements: BA.2(1/1)	B	BA.2	GISAID
hCoV-19/CzechRepublic/NRL_s1389/2022	BA.1.1	0	NA	Omicron (BA.1-like)	0.93	0	scorpio call: Alt alleles 55; Ref alleles 0; Amb alleles 1; Oth alleles 3	PUSHER-v1.17	4.1.3	0.3.17	v0.1.10	False	pass	Ambiguous_content:0.02	Usher placements: BA.1.1(2/2)	B	Other	GISAID
hCoV-19/SouthAfrica/NICD-N39458/2022	BA.2	0	NA	Omicron (BA.2-like)	0.98	0	scorpio call: Alt alleles 63; Ref alleles 0; Amb alleles 1; Oth alleles 0	PUSHER-v1.17	4.1.3	0.3.17	v0.1.10	False	pass	Ambiguous_content:0.02	Usher placements: BA.2(1/1)	B	BA.2	GISAID
hCoV-19/Mexico/ROO_LANGEBIO_IMSS_6376/2022	BA.1.15	0	NA	Omicron (BA.1-like)	0.9	0.02	scorpio call: Alt alleles 53; Ref alleles 1; Amb alleles 1; Oth alleles 4	PUSHER-v1.17	4.1.3	0.3.17	v0.1.10	False	pass	Ambiguous_content:0.02	Usher placements: BA.1.15(1/1)	B	Other	GISAID
hCoV-19/Moldova/Nr-20381/2022	BA.2.9	0	NA	Omicron (BA.2-like)	0.91	0.02	scorpio call: Alt alleles 58; Ref alleles 1; Amb alleles 4; Oth alleles 1	PANGO-v1.17	4.1.3	0.3.17	v0.1.10	True	pass	Ambiguous_content:0.03	Assigned from designation hash.	B	Other	GISAID
hCoV-19/USA/DE-DHSS-B1181914/2022	BA.2	0.666666666666667	NA	Omicron (BA.2-like)	1	0	scorpio call: Alt alleles 64; Ref alleles 0; Amb alleles 0; Oth alleles 0	PUSHER-v1.17	4.1.3	0.3.17	v0.1.10	False	pass	Ambiguous_content:0.04	Usher placements: BA.2(1/3) BA.2.37(1/3) BA.2.73(1/3)	B	BA.2	GISAID
hCoV-19/Guatemala/INC-LNS-216/2022	BA.1.1	0	NA	Omicron (BA.1-like)	0.93	0	scorpio call: Alt alleles 55; Ref alleles 0; Amb alleles 1; Oth alleles 3	PUSHER-v1.17	4.1.3	0.3.17	v0.1.10	False	pass	Ambiguous_content:0.02	Usher placements: BA.1.1(2/2)	B	Other	GISAID
hCoV-19/Curacao/CW-RIVM-99715/2022	BA.2.9	0	NA	Omicron (BA.2-like)	1	0	scorpio call: Alt alleles 64; Ref alleles 0; Amb alleles 0; Oth alleles 0	PUSHER-v1.17	4.1.3	0.3.17	v0.1.10	False	pass	Ambiguous_content:0.02	Usher placements: BA.2.9(2/2)	B	Other	GISAID
hCoV-19/Bonaire/BQ-RIVM-85183/2022	BA.1	0	NA	Omicron (BA.1-like)	0.93	0	scorpio call: Alt alleles 55; Ref alleles 0; Amb alleles 1; Oth alleles 3	PANGO-v1.17	4.1.3	0.3.17	v0.1.10	True	pass	Ambiguous_content:0.02	Assigned from designation hash.	B	BA.1	GISAID
hCoV-19/Canada/AB-ABPHL-67934/2022	BA.2.3.1	0.333333333333333	NA	Omicron (BA.2-like)	1	0	scorpio call: Alt alleles 64; Ref alleles 0; Amb alleles 0; Oth alleles 0	PUSHER-v1.17	4.1.3	0.3.17	v0.1.10	False	pass	Ambiguous_content:0.02	Usher placements: BA.2.3(1/3) BA.2.3.1(2/3)	B	Other	GISAID
hCoV-19/India/DL-ILBS-WGS4442/2022	BA.2.37	0	NA	Omicron (BA.2-like)	0.94	0	scorpio call: Alt alleles 60; Ref alleles 0; Amb alleles 4; Oth alleles 0	PUSHER-v1.17	4.1.3	0.3.17	v0.1.10	False	pass	Ambiguous_content:0.02	Usher placements: BA.2.37(1/1)	B	Other	GISAID
hCoV-19/Curacao/CW-RIVM-98408/2022	BA.2	0	NA	Omicron (BA.2-like)	1	0	scorpio call: Alt alleles 64; Ref alleles 0; Amb alleles 0; Oth alleles 0	PUSHER-v1.17	4.1.3	0.3.17	v0.1.10	False	pass	Ambiguous_content:0.02	Usher placements: BA.2(1/1)	B	BA.2	GISAID
hCoV-19/Chile/AN-59759/2022	BA.1.1	0	NA	Omicron (BA.1-like)	0.9	0	scorpio call: Alt alleles 53; Ref alleles 0; Amb alleles 2; Oth alleles 4	PUSHER-v1.17	4.1.3	0.3.17	v0.1.10	False	pass	Ambiguous_content:0.02	Usher placements: BA.1.1(2/2)	B	Other	GISAID
hCoV-19/Mexico/TLA_InDRE_FB13440_E29316345813_S13111/2022	BA.1.1	0	NA	Omicron (BA.1-like)	0.93	0	scorpio call: Alt alleles 55; Ref alleles 0; Amb alleles 1; Oth alleles 3	PUSHER-v1.17	4.1.3	0.3.17	v0.1.10	False	pass	Ambiguous_content:0.02	Usher placements: BA.1.1(2/2)	B	Other	GISAID
hCoV-19/Guinea/Conakry_IPG-27069/2022	BA.1	0	NA	Probable Omicron (BA.1-like)	0.66	0	scorpio call: Alt alleles 39; Ref alleles 0; Amb alleles 17; Oth alleles 3	PUSHER-v1.17	4.1.3	0.3.17	v0.1.10	False	pass	Ambiguous_content:0.07	Usher placements: BA.1(8/8)	B	BA.1	GISAID
hCoV-19/Curacao/CW-RIVM-94596/2022	BA.2.30	0	NA	Omicron (BA.2-like)	1	0	scorpio call: Alt alleles 64; Ref alleles 0; Amb alleles 0; Oth alleles 0	PANGO-v1.17	4.1.3	0.3.17	v0.1.10	True	pass	Ambiguous_content:0.02	Assigned from designation hash.	B	Other	GISAID
hCoV-19/Portugal/PT28119/2022	BA.1.18	0	NA	Omicron (BA.1-like)	0.93	0	scorpio call: Alt alleles 55; Ref alleles 0; Amb alleles 1; Oth alleles 3	PUSHER-v1.17	4.1.3	0.3.17	v0.1.10	False	pass	Ambiguous_content:0.02	Usher placements: BA.1.18(1/1)	B	Other	GISAID
hCoV-19/Ecuador/USFQ-3376/2022	BA.2	0	NA	Omicron (BA.2-like)	0.98	0	scorpio call: Alt alleles 63; Ref alleles 0; Amb alleles 1; Oth alleles 0	PUSHER-v1.17	4.1.3	0.3.17	v0.1.10	False	pass	Ambiguous_content:0.05	Usher placements: BA.2(3/3)	B	BA.2	GISAID
hCoV-19/Paraguay/410682/2022	BA.1.15	0.25	NA	Omicron (BA.1-like)	0.75	0.03	scorpio call: Alt alleles 44; Ref alleles 2; Amb alleles 10; Oth alleles 3	PUSHER-v1.17	4.1.3	0.3.17	v0.1.10	False	pass	Ambiguous_content:0.08	Usher placements: BA.1.15(3/4) BA.1.15.1(1/4)	B	Other	GISAID
hCoV-19/Jordan/Biolab0666/2022	BA.2	0	NA	Omicron (BA.2-like)	0.89	0.02	scorpio call: Alt alleles 57; Ref alleles 1; Amb alleles 6; Oth alleles 0	PUSHER-v1.17	4.1.3	0.3.17	v0.1.10	False	pass	Ambiguous_content:0.03	Usher placements: BA.2(5/5)	B	BA.2	GISAID
hCoV-19/Bonaire/BQ-RIVM-96552/2022	BA.2.3.2	0	NA	Omicron (BA.2-like)	1	0	scorpio call: Alt alleles 64; Ref alleles 0; Amb alleles 0; Oth alleles 0	PANGO-v1.17	4.1.3	0.3.17	v0.1.10	True	pass	Ambiguous_content:0.02	Assigned from designation hash.	B	Other	GISAID
hCoV-19/Italy/CAM-TIGEM-IZSM-COLLI-26598/2022	BA.1.1	0	NA	Omicron (BA.1-like)	0.85	0	scorpio call: Alt alleles 50; Ref alleles 0; Amb alleles 7; Oth alleles 2	PUSHER-v1.17	4.1.3	0.3.17	v0.1.10	False	pass	Ambiguous_content:0.02	Usher placements: BA.1.1(1/1)	B	Other	GISAID
hCoV-19/Mexico/MIC_IBT_IMSS_6381/2022	BA.1.1	0	NA	Omicron (BA.1-like)	0.76	0	scorpio call: Alt alleles 45; Ref alleles 0; Amb alleles 11; Oth alleles 3	PUSHER-v1.17	4.1.3	0.3.17	v0.1.10	False	pass	Ambiguous_content:0.04	Usher placements: BA.1.1(1/1)	B	Other	GISAID
hCoV-19/Togo/NMIMR-TGS-193-22/2022	BA.1.1	0	NA	Omicron (BA.1-like)	0.88	0	scorpio call: Alt alleles 52; Ref alleles 0; Amb alleles 4; Oth alleles 3	PUSHER-v1.17	4.1.3	0.3.17	v0.1.10	False	pass	Ambiguous_content:0.06	Usher placements: BA.1.1(1/1)	B	Other	GISAID
hCoV-19/Zambia/CHAZ-CHS2026/2022	BA.2	0	NA	Omicron (BA.2-like)	0.94	0.03	scorpio call: Alt alleles 60; Ref alleles 2; Amb alleles 2; Oth alleles 0	PUSHER-v1.17	4.1.3	0.3.17	v0.1.10	False	pass	Ambiguous_content:0.03	Usher placements: BA.2(1/1)	B	BA.2	GISAID
hCoV-19/Malaysia/IMR_OS1346/2022	BA.2	0	NA	Omicron (BA.2-like)	0.95	0	scorpio call: Alt alleles 61; Ref alleles 0; Amb alleles 3; Oth alleles 0	PUSHER-v1.17	4.1.3	0.3.17	v0.1.10	False	pass	Ambiguous_content:0.02	Usher placements: BA.2(1/1)	B	BA.2	GISAID
hCoV-19/USA/CT-CDC-QDX35326845/2022	BA.2	0	NA	Omicron (BA.2-like)	1	0	scorpio call: Alt alleles 64; Ref alleles 0; Amb alleles 0; Oth alleles 0	PANGO-v1.17	4.1.3	0.3.17	v0.1.10	True	pass	Ambiguous_content:0.02	Assigned from designation hash.	B	BA.2	GISAID
hCoV-19/Germany/BW-RKI-I-440892/2022	BA.1.13	0	NA	Omicron (BA.1-like)	0.86	0	scorpio call: Alt alleles 51; Ref alleles 0; Amb alleles 5; Oth alleles 3	PANGO-v1.17	4.1.3	0.3.17	v0.1.10	True	pass	Ambiguous_content:0.05	Assigned from designation hash.	B	Other	GISAID
hCoV-19/Ghana/NMIMR-PUR-22-744/2022	BA.1.1	0	NA	Omicron (BA.1-like)	0.9	0	scorpio call: Alt alleles 53; Ref alleles 0; Amb alleles 3; Oth alleles 3	PUSHER-v1.17	4.1.3	0.3.17	v0.1.10	False	pass	Ambiguous_content:0.05	Usher placements: BA.1.1(3/3)	B	Other	GISAID
hCoV-19/Zambia/CHAZ-CHS1813/2022	BA.2	0	NA	Omicron (BA.2-like)	0.97	0.02	scorpio call: Alt alleles 62; Ref alleles 1; Amb alleles 1; Oth alleles 0	PUSHER-v1.17	4.1.3	0.3.17	v0.1.10	False	pass	Ambiguous_content:0.02	Usher placements: BA.2(2/2)	B	BA.2	GISAID
hCoV-19/Colombia/DC-LSPSDS-VG-215882/2022	BA.2	0.333333333333333	NA	Omicron (BA.2-like)	0.97	0	scorpio call: Alt alleles 62; Ref alleles 0; Amb alleles 2; Oth alleles 0	PUSHER-v1.17	4.1.3	0.3.17	v0.1.10	False	pass	Ambiguous_content:0.07	Usher placements: BA.2(6/9) BA.2.65(3/9)	B	BA.2	GISAID
hCoV-19/Peru/LIM-INS-16738/2022	BA.2	0	NA	Omicron (BA.2-like)	0.98	0	scorpio call: Alt alleles 63; Ref alleles 0; Amb alleles 1; Oth alleles 0	PUSHER-v1.17	4.1.3	0.3.17	v0.1.10	False	pass	Ambiguous_content:0.02	Usher placements: BA.2(1/1)	B	BA.2	GISAID
hCoV-19/Bonaire/BQ-RIVM-87369/2022	BA.1	0	NA	Omicron (BA.1-like)	0.93	0	scorpio call: Alt alleles 55; Ref alleles 0; Amb alleles 1; Oth alleles 3	PANGO-v1.17	4.1.3	0.3.17	v0.1.10	True	pass	Ambiguous_content:0.02	Assigned from designation hash.	B	BA.1	GISAID
hCoV-19/MarshallIslands/MH-H2210100/2022	BA.2	0	NA	Omicron (BA.2-like)	1	0	scorpio call: Alt alleles 64; Ref alleles 0; Amb alleles 0; Oth alleles 0	PUSHER-v1.17	4.1.3	0.3.17	v0.1.10	False	pass	Ambiguous_content:0.02	Usher placements: BA.2(1/1)	B	BA.2	GISAID
hCoV-19/Curacao/CW-RIVM-99721/2022	BA.2.30	0	NA	Omicron (BA.2-like)	1	0	scorpio call: Alt alleles 64; Ref alleles 0; Amb alleles 0; Oth alleles 0	PANGO-v1.17	4.1.3	0.3.17	v0.1.10	True	pass	Ambiguous_content:0.02	Assigned from designation hash.	B	Other	GISAID
hCoV-19/Indonesia/BT-NIHRD-MI-22-31555/2022	BA.2	0	NA	Omicron (BA.2-like)	0.95	0.05	scorpio call: Alt alleles 61; Ref alleles 3; Amb alleles 0; Oth alleles 0	PUSHER-v1.17	4.1.3	0.3.17	v0.1.10	False	pass	Ambiguous_content:0.02	Usher placements: BA.2(3/3)	B	BA.2	GISAID
hCoV-19/Curacao/CW-RIVM-100445/2022	BA.2.9	0	NA	Omicron (BA.2-like)	0.95	0	scorpio call: Alt alleles 61; Ref alleles 0; Amb alleles 3; Oth alleles 0	PUSHER-v1.17	4.1.3	0.3.17	v0.1.10	False	pass	Ambiguous_content:0.04	Usher placements: BA.2.9(2/2)	B	Other	GISAID
hCoV-19/Jordan/JUST-MBV-1/2022	BA.2	0	NA	Omicron (BA.2-like)	0.88	0.02	scorpio call: Alt alleles 56; Ref alleles 1; Amb alleles 7; Oth alleles 0	PUSHER-v1.17	4.1.3	0.3.17	v0.1.10	False	pass	Ambiguous_content:0.02	Usher placements: BA.2(1/1)	B	BA.2	GISAID
hCoV-19/Suriname/SR-1034/2022	BA.2.40.1	0	NA	Omicron (BA.2-like)	0.97	0.02	scorpio call: Alt alleles 62; Ref alleles 1; Amb alleles 0; Oth alleles 1	PANGO-v1.17	4.1.3	0.3.17	v0.1.10	True	pass	Ambiguous_content:0.02	Assigned from designation hash.	B	Other	GISAID
hCoV-19/Argentina/INEI120692/2022	BA.4	0	NA	Omicron (BA.4-like)	1	0	scorpio call: Alt alleles 64; Ref alleles 0; Amb alleles 0; Oth alleles 0	PANGO-v1.17	4.1.3	0.3.17	v0.1.10	True	pass	Ambiguous_content:0.02	Assigned from designation hash.	B	BA.4	GISAID
hCoV-19/ElSalvador/INC-LNSP-155/2022	BA.1.1	0	NA	Omicron (BA.1-like)	0.93	0	scorpio call: Alt alleles 55; Ref alleles 0; Amb alleles 1; Oth alleles 3	PUSHER-v1.17	4.1.3	0.3.17	v0.1.10	False	pass	Ambiguous_content:0.02	Usher placements: BA.1.1(1/1)	B	Other	GISAID
hCoV-19/Suriname/SR-1035/2022	BA.2	0	NA	Omicron (BA.2-like)	0.95	0.02	scorpio call: Alt alleles 61; Ref alleles 1; Amb alleles 2; Oth alleles 0	PUSHER-v1.17	4.1.3	0.3.17	v0.1.10	False	pass	Ambiguous_content:0.02	Usher placements: BA.2(1/1)	B	BA.2	GISAID
hCoV-19/India/RJ-SMS-ICMR-INSACOG-TS-13079/2022	BA.2	0	NA	Omicron (BA.2-like)	0.88	0	scorpio call: Alt alleles 56; Ref alleles 0; Amb alleles 8; Oth alleles 0	PUSHER-v1.17	4.1.3	0.3.17	v0.1.10	False	pass	Ambiguous_content:0.03	Usher placements: BA.2(2/2)	B	BA.2	GISAID
hCoV-19/Ecuador/NIC-INSPI-84936/2022	BA.1.1	0	NA	Omicron (BA.1-like)	0.93	0	scorpio call: Alt alleles 55; Ref alleles 0; Amb alleles 1; Oth alleles 3	PUSHER-v1.17	4.1.3	0.3.17	v0.1.10	False	pass	Ambiguous_content:0.02	Usher placements: BA.1.1(2/2)	B	Other	GISAID
hCoV-19/NewZealand/22CV3337/2022	BA.2	0.444444444444444	NA	Omicron (BA.2-like)	0.97	0	scorpio call: Alt alleles 62; Ref alleles 0; Amb alleles 2; Oth alleles 0	PUSHER-v1.17	4.1.3	0.3.17	v0.1.10	False	pass	Ambiguous_content:0.07	Usher placements: BA.2(5/9) BA.2.65(4/9)	B	BA.2	GISAID
hCoV-19/NewZealand/22MV1409/2022	BA.2.10	0	NA	Omicron (BA.2-like)	0.94	0	scorpio call: Alt alleles 60; Ref alleles 0; Amb alleles 4; Oth alleles 0	PUSHER-v1.17	4.1.3	0.3.17	v0.1.10	False	pass	Ambiguous_content:0.09	Usher placements: BA.2.10(5/5)	B	Other	GISAID
hCoV-19/Botswana/R102B38_BHP_AAC73066/2022	BA.2	0	NA	Omicron (BA.2-like)	0.97	0	scorpio call: Alt alleles 62; Ref alleles 0; Amb alleles 2; Oth alleles 0	PUSHER-v1.17	4.1.3	0.3.17	v0.1.10	False	pass	Ambiguous_content:0.03	Usher placements: BA.2(1/1)	B	BA.2	GISAID
hCoV-19/Poland/PZH-UMB-17881/2022	BA.2	0	NA	Omicron (BA.2-like)	1	0	scorpio call: Alt alleles 64; Ref alleles 0; Amb alleles 0; Oth alleles 0	PUSHER-v1.17	4.1.3	0.3.17	v0.1.10	False	pass	Ambiguous_content:0.02	Usher placements: BA.2(4/4)	B	BA.2	GISAID
hCoV-19/Laos/LOMWRU-0136/2022	BA.2.3	0	NA	Omicron (BA.2-like)	1	0	scorpio call: Alt alleles 64; Ref alleles 0; Amb alleles 0; Oth alleles 0	PUSHER-v1.17	4.1.3	0.3.17	v0.1.10	False	pass	Ambiguous_content:0.05	Usher placements: BA.2.3(3/3)	B	Other	GISAID
hCoV-19/Moldova/G0010/2022	BA.2	0	NA	Omicron (BA.2-like)	1	0	scorpio call: Alt alleles 64; Ref alleles 0; Amb alleles 0; Oth alleles 0	PUSHER-v1.17	4.1.3	0.3.17	v0.1.10	False	pass	Ambiguous_content:0.05	Usher placements: BA.2(1/1)	B	BA.2	GISAID
hCoV-19/Suriname/SR-1036/2022	BA.2	0.5	NA	Omicron (BA.2-like)	0.98	0.02	scorpio call: Alt alleles 63; Ref alleles 1; Amb alleles 0; Oth alleles 0	PUSHER-v1.17	4.1.3	0.3.17	v0.1.10	False	pass	Ambiguous_content:0.02	Usher placements: BA.2(1/2) BA.2.56(1/2)	B	BA.2	GISAID
hCoV-19/TrinidadandTobago/166439/2022	BA.2	0	NA	Omicron (BA.2-like)	0.98	0	scorpio call: Alt alleles 63; Ref alleles 0; Amb alleles 1; Oth alleles 0	PUSHER-v1.17	4.1.3	0.3.17	v0.1.10	False	pass	Ambiguous_content:0.02	Usher placements: BA.2(1/1)	B	BA.2	GISAID
hCoV-19/Seychelles/F143282/2022	BA.1.17.2	0	NA	Probable Omicron (BA.1-like)	0.68	0	scorpio call: Alt alleles 40; Ref alleles 0; Amb alleles 16; Oth alleles 3	PUSHER-v1.17	4.1.3	0.3.17	v0.1.10	False	pass	Ambiguous_content:0.06	Usher placements: BA.1.17.2(1/1)	B	Other	GISAID
hCoV-19/Brazil/SP-IB_156069/2022	BA.1.15	0.5	NA	Omicron (BA.1-like)	0.75	0.03	scorpio call: Alt alleles 44; Ref alleles 2; Amb alleles 10; Oth alleles 3	PUSHER-v1.17	4.1.3	0.3.17	v0.1.10	False	pass	Ambiguous_content:0.04	Usher placements: BA.1.15(1/2) BA.1.15.3(1/2)	B	Other	GISAID
hCoV-19/Thailand/NIC_PKT_L22-28225/2022	BA.1.17.2	0	NA	Omicron (BA.1-like)	0.9	0	scorpio call: Alt alleles 53; Ref alleles 0; Amb alleles 3; Oth alleles 3	PUSHER-v1.17	4.1.3	0.3.17	v0.1.10	False	pass	Ambiguous_content:0.04	Usher placements: BA.1.17.2(3/3)	B	Other	GISAID
hCoV-19/USA/MA-Broad-CRSP_X2K44GS7JXWBAKBY/2022	BA.2	0.333333333333333	NA	Omicron (BA.2-like)	0.88	0	scorpio call: Alt alleles 56; Ref alleles 0; Amb alleles 8; Oth alleles 0	PUSHER-v1.17	4.1.3	0.3.17	v0.1.10	False	pass	Ambiguous_content:0.04	Usher placements: BA.2(6/9) BA.2.56(2/9) BA.2.58(1/9)	B	BA.2	GISAID
hCoV-19/Australia/TAS001916/2022	BA.2	0	NA	Omicron (BA.2-like)	1	0	scorpio call: Alt alleles 64; Ref alleles 0; Amb alleles 0; Oth alleles 0	PUSHER-v1.17	4.1.3	0.3.17	v0.1.10	False	pass	Ambiguous_content:0.02	Usher placements: BA.2(1/1)	B	BA.2	GISAID
hCoV-19/Curacao/CW-RIVM-100448/2022	BA.2.3	0	NA	Omicron (BA.2-like)	1	0	scorpio call: Alt alleles 64; Ref alleles 0; Amb alleles 0; Oth alleles 0	PUSHER-v1.17	4.1.3	0.3.17	v0.1.10	False	pass	Ambiguous_content:0.02	Usher placements: BA.2.3(1/1)	B	Other	GISAID
hCoV-19/Bonaire/BQ-RIVM-101148/2022	BA.2.9	0	NA	Omicron (BA.2-like)	0.98	0	scorpio call: Alt alleles 63; Ref alleles 0; Amb alleles 1; Oth alleles 0	PUSHER-v1.17	4.1.3	0.3.17	v0.1.10	False	pass	Ambiguous_content:0.04	Usher placements: BA.2.9(1/1)	B	Other	GISAID
hCoV-19/Mexico/NAY_InDRE_FB13376_E18316184013_S13119/2022	BA.1.1	0	NA	Omicron (BA.1-like)	0.93	0	scorpio call: Alt alleles 55; Ref alleles 0; Amb alleles 1; Oth alleles 3	PUSHER-v1.17	4.1.3	0.3.17	v0.1.10	False	pass	Ambiguous_content:0.02	Usher placements: BA.1.1(2/2)	B	Other	GISAID
hCoV-19/Indonesia/BT-NIHRD-MI_22_31442/2022	BA.2.27	0	NA	Omicron (BA.2-like)	0.95	0.05	scorpio call: Alt alleles 61; Ref alleles 3; Amb alleles 0; Oth alleles 0	PUSHER-v1.17	4.1.3	0.3.17	v0.1.10	False	pass	Ambiguous_content:0.02	Usher placements: BA.2.27(1/1)	B	Other	GISAID
hCoV-19/Peru/UCA-INS-17735/2022	BA.1.1	0	NA	Omicron (BA.1-like)	0.93	0	scorpio call: Alt alleles 55; Ref alleles 0; Amb alleles 1; Oth alleles 3	PUSHER-v1.17	4.1.3	0.3.17	v0.1.10	False	pass	Ambiguous_content:0.02	Usher placements: BA.1.1(2/2)	B	Other	GISAID
hCoV-19/Zambia/CHAZ-CHS2034/2022	BA.2	0	NA	Omicron (BA.2-like)	0.94	0.03	scorpio call: Alt alleles 60; Ref alleles 2; Amb alleles 2; Oth alleles 0	PUSHER-v1.17	4.1.3	0.3.17	v0.1.10	False	pass	Ambiguous_content:0.03	Usher placements: BA.2(1/1)	B	BA.2	GISAID
hCoV-19/Georgia/Tb-sNGS5112/2022	BA.2	0	NA	Omicron (BA.2-like)	0.98	0.02	scorpio call: Alt alleles 63; Ref alleles 1; Amb alleles 0; Oth alleles 0	PUSHER-v1.17	4.1.3	0.3.17	v0.1.10	False	pass	Ambiguous_content:0.03	Usher placements: BA.2(1/1)	B	BA.2	GISAID
hCoV-19/USA/AR-CDC-QDX34992907/2022	BA.1.15	0	NA	Omicron (BA.1-like)	0.93	0	scorpio call: Alt alleles 55; Ref alleles 0; Amb alleles 1; Oth alleles 3	PUSHER-v1.17	4.1.3	0.3.17	v0.1.10	False	pass	Ambiguous_content:0.02	Usher placements: BA.1.15(1/1)	B	Other	GISAID
hCoV-19/Vietnam/PIHCM_446/2022	BA.1	0	NA	Omicron (BA.1-like)	0.68	0	scorpio call: Alt alleles 40; Ref alleles 0; Amb alleles 16; Oth alleles 3	PUSHER-v1.17	4.1.3	0.3.17	v0.1.10	False	pass	Ambiguous_content:0.07	Usher placements: BA.1(8/8)	B	BA.1	GISAID
hCoV-19/TrinidadandTobago/155248/2022	BA.2	0.555555555555556	NA	Omicron (Unassigned)	0.91	0	scorpio call: Alt alleles 30; Ref alleles 0; Amb alleles 3; Oth alleles 0	PUSHER-v1.17	4.1.3	0.3.17	v0.1.10	False	pass	Ambiguous_content:0.09	Usher placements: BA.2(4/9) BA.2.24(3/9) BA.2.28(1/9) BA.2.7(1/9); scorpio found insufficient support to assign a specific lineage	B	BA.2	GISAID
hCoV-19/Israel/ICH-741220315/2022	BA.2	0	NA	Omicron (BA.2-like)	0.98	0.02	scorpio call: Alt alleles 63; Ref alleles 1; Amb alleles 0; Oth alleles 0	PUSHER-v1.17	4.1.3	0.3.17	v0.1.10	False	pass	Ambiguous_content:0.02	Usher placements: BA.2(2/2)	B	BA.2	GISAID
hCoV-19/Zambia/CHAZ-CHS1979/2022	BA.2	0.333333333333333	NA	Omicron (BA.2-like)	0.98	0.02	scorpio call: Alt alleles 63; Ref alleles 1; Amb alleles 0; Oth alleles 0	PUSHER-v1.17	4.1.3	0.3.17	v0.1.10	False	pass	Ambiguous_content:0.02	Usher placements: BA.2(2/3) BA.2.58(1/3)	B	BA.2	GISAID
hCoV-19/Mozambique/CERI-KRISP-K037909/2022	BA.2	0	NA	Omicron (BA.2-like)	0.95	0.05	scorpio call: Alt alleles 61; Ref alleles 3; Amb alleles 0; Oth alleles 0	PUSHER-v1.17	4.1.3	0.3.17	v0.1.10	False	pass	Ambiguous_content:0.02	Usher placements: BA.2(2/2)	B	BA.2	GISAID
hCoV-19/Suriname/SR-1040/2022	BA.2	0.333333333333333	NA	Omicron (BA.2-like)	0.98	0.02	scorpio call: Alt alleles 63; Ref alleles 1; Amb alleles 0; Oth alleles 0	PUSHER-v1.17	4.1.3	0.3.17	v0.1.10	False	pass	Ambiguous_content:0.02	Usher placements: BA.2(2/3) BA.2.72(1/3)	B	BA.2	GISAID
hCoV-19/Paraguay/455502/2022	BA.2	0.5	NA	Omicron (BA.2-like)	0.95	0	scorpio call: Alt alleles 61; Ref alleles 0; Amb alleles 3; Oth alleles 0	PUSHER-v1.17	4.1.3	0.3.17	v0.1.10	False	pass	Ambiguous_content:0.02	Usher placements: BA.2(1/2) BA.2.24(1/2)	B	BA.2	GISAID
hCoV-19/India/TG-CDFD-MMG_439/2022	BA.2.3	0	NA	Omicron (BA.2-like)	0.98	0.02	scorpio call: Alt alleles 63; Ref alleles 1; Amb alleles 0; Oth alleles 0	PANGO-v1.17	4.1.3	0.3.17	v0.1.10	True	pass	Ambiguous_content:0.05	Assigned from designation hash.	B	Other	GISAID
hCoV-19/SriLanka/aicbu4067/2022	BA.1.21	0	NA	Omicron (BA.1-like)	0.93	0	scorpio call: Alt alleles 55; Ref alleles 0; Amb alleles 1; Oth alleles 3	PUSHER-v1.17	4.1.3	0.3.17	v0.1.10	False	pass	Ambiguous_content:0.03	Usher placements: BA.1.21(1/1)	B	Other	GISAID
hCoV-19/Paraguay/329221/2021	BA.1.1	0	NA	Omicron (Unassigned)	0.79	0.03	scorpio call: Alt alleles 26; Ref alleles 1; Amb alleles 5; Oth alleles 1	PUSHER-v1.17	4.1.3	0.3.17	v0.1.10	False	pass	Ambiguous_content:0.04	Usher placements: BA.1.1(1/1); scorpio found insufficient support to assign a specific lineage	B	Other	GISAID
hCoV-19/Montenegro/CO-00688-1377802202/2022	BA.2	0	NA	Omicron (BA.2-like)	0.97	0	scorpio call: Alt alleles 62; Ref alleles 0; Amb alleles 2; Oth alleles 0	PUSHER-v1.17	4.1.3	0.3.17	v0.1.10	False	pass	Ambiguous_content:0.06	Usher placements: BA.2(1/1)	B	BA.2	GISAID
hCoV-19/DRC/INRB-RDC-673/2022	BA.4.1	0.166666666666667	NA	Omicron (BA.4-like)	0.97	0	scorpio call: Alt alleles 62; Ref alleles 0; Amb alleles 2; Oth alleles 0	PANGO-v1.17	4.1.3	0.3.17	v0.1.10	True	pass	Ambiguous_content:0.07	Assigned from designation hash.	B	Other	GISAID
hCoV-19/TrinidadandTobago/130175/2022	BA.1.15	0	NA	Omicron (BA.1-like)	0.93	0	scorpio call: Alt alleles 55; Ref alleles 0; Amb alleles 1; Oth alleles 3	PUSHER-v1.17	4.1.3	0.3.17	v0.1.10	False	pass	Ambiguous_content:0.02	Usher placements: BA.1.15(1/1)	B	Other	GISAID
hCoV-19/Panama/M214421-GMI/2022	BA.1.17	0	NA	Omicron (BA.1-like)	0.88	0.03	scorpio call: Alt alleles 52; Ref alleles 2; Amb alleles 1; Oth alleles 4	PUSHER-v1.17	4.1.3	0.3.17	v0.1.10	False	pass	Ambiguous_content:0.02	Usher placements: BA.1.17(1/1)	B	Other	GISAID
hCoV-19/Cambodia/g0212112/2022	BA.2	0	NA	Omicron (BA.2-like)	0.97	0.03	scorpio call: Alt alleles 62; Ref alleles 2; Amb alleles 0; Oth alleles 0	PUSHER-v1.17	4.1.3	0.3.17	v0.1.10	False	pass	Ambiguous_content:0.02	Usher placements: BA.2(1/1)	B	BA.2	GISAID
hCoV-19/Aruba/AW-RIVM-101153/2022	BA.2.3	0	NA	Omicron (BA.2-like)	1	0	scorpio call: Alt alleles 64; Ref alleles 0; Amb alleles 0; Oth alleles 0	PANGO-v1.17	4.1.3	0.3.17	v0.1.10	True	pass	Ambiguous_content:0.02	Assigned from designation hash.	B	Other	GISAID
hCoV-19/USA/NM-NMDOH-2022059589/2022	BA.1.1	0	NA	Omicron (BA.1-like)	0.93	0	scorpio call: Alt alleles 55; Ref alleles 0; Amb alleles 1; Oth alleles 3	PUSHER-v1.17	4.1.3	0.3.17	v0.1.10	False	pass	Ambiguous_content:0.02	Usher placements: BA.1.1(2/2)	B	Other	GISAID
hCoV-19/Brunei/9222127484/2022	BA.2.3	0	NA	Omicron (BA.2-like)	0.94	0	scorpio call: Alt alleles 60; Ref alleles 0; Amb alleles 3; Oth alleles 1	PUSHER-v1.17	4.1.3	0.3.17	v0.1.10	False	pass	Ambiguous_content:0.02	Usher placements: BA.2.3(1/1)	B	Other	GISAID
hCoV-19/TrinidadandTobago/130189/2022	BA.2.9	0	NA	Omicron (BA.2-like)	0.91	0	scorpio call: Alt alleles 58; Ref alleles 0; Amb alleles 6; Oth alleles 0	PUSHER-v1.17	4.1.3	0.3.17	v0.1.10	False	pass	Ambiguous_content:0.05	Usher placements: BA.2.9(1/1)	B	Other	GISAID
hCoV-19/Tunisia/8494/2022	BA.2	0	NA	Omicron (BA.2-like)	1	0	scorpio call: Alt alleles 64; Ref alleles 0; Amb alleles 0; Oth alleles 0	PUSHER-v1.17	4.1.3	0.3.17	v0.1.10	False	pass	Ambiguous_content:0.02	Usher placements: BA.2(2/2)	B	BA.2	GISAID
hCoV-19/USA/NY-PRL-2022_0325_00J16/2022	BA.2	0.555555555555556	NA	Omicron (BA.2-like)	0.97	0	scorpio call: Alt alleles 62; Ref alleles 0; Amb alleles 2; Oth alleles 0	PUSHER-v1.17	4.1.3	0.3.17	v0.1.10	False	pass	Ambiguous_content:0.06	Usher placements: BA.2(4/9) BA.2.4(1/9) BA.2.65(4/9)	B	BA.2	GISAID
hCoV-19/USA/ND-NDDH-13562/2022	BA.2.37	0.333333333333333	NA	Omicron (BA.2-like)	1	0	scorpio call: Alt alleles 64; Ref alleles 0; Amb alleles 0; Oth alleles 0	PUSHER-v1.17	4.1.3	0.3.17	v0.1.10	False	pass	Ambiguous_content:0.03	Usher placements: BA.2(1/3) BA.2.37(2/3)	B	Other	GISAID
hCoV-19/Guadeloupe/IPP29831/2022	BA.2.9	0	NA	Omicron (BA.2-like)	1	0	scorpio call: Alt alleles 64; Ref alleles 0; Amb alleles 0; Oth alleles 0	PANGO-v1.17	4.1.3	0.3.17	v0.1.10	True	pass	Ambiguous_content:0.02	Assigned from designation hash.	B	Other	GISAID
hCoV-19/Switzerland/VD-CHUV-GEN11529/2022	BA.2	0	NA	Omicron (BA.2-like)	1	0	scorpio call: Alt alleles 64; Ref alleles 0; Amb alleles 0; Oth alleles 0	PUSHER-v1.17	4.1.3	0.3.17	v0.1.10	False	pass	Ambiguous_content:0.03	Usher placements: BA.2(1/1)	B	BA.2	GISAID
hCoV-19/CostaRica/INC-4282-753841/2022	BA.2.9	0	NA	Omicron (BA.2-like)	1	0	scorpio call: Alt alleles 64; Ref alleles 0; Amb alleles 0; Oth alleles 0	PUSHER-v1.17	4.1.3	0.3.17	v0.1.10	False	pass	Ambiguous_content:0.02	Usher placements: BA.2.9(1/1)	B	Other	GISAID
hCoV-19/Palau/PW-H2210826/2022	BA.2	0	NA	Omicron (BA.2-like)	1	0	scorpio call: Alt alleles 64; Ref alleles 0; Amb alleles 0; Oth alleles 0	PUSHER-v1.17	4.1.3	0.3.17	v0.1.10	False	pass	Ambiguous_content:0.02	Usher placements: BA.2(1/1)	B	BA.2	GISAID
hCoV-19/Mexico/ZAC_IBT_IMSS_7161/2022	BA.2	0	NA	Omicron (BA.2-like)	0.98	0.02	scorpio call: Alt alleles 63; Ref alleles 1; Amb alleles 0; Oth alleles 0	PUSHER-v1.17	4.1.3	0.3.17	v0.1.10	False	pass	Ambiguous_content:0.02	Usher placements: BA.2(1/1)	B	BA.2	GISAID
hCoV-19/DRC/INRB-RDC-679/2022	BA.2	0	NA	Omicron (BA.2-like)	0.95	0.02	scorpio call: Alt alleles 61; Ref alleles 1; Amb alleles 2; Oth alleles 0	PUSHER-v1.17	4.1.3	0.3.17	v0.1.10	False	pass	Ambiguous_content:0.07	Usher placements: BA.2(1/1)	B	BA.2	GISAID
hCoV-19/Guatemala/3496-LNS/2022	BA.1.1	0	NA	Omicron (BA.1-like)	0.93	0	scorpio call: Alt alleles 55; Ref alleles 0; Amb alleles 1; Oth alleles 3	PANGO-v1.17	4.1.3	0.3.17	v0.1.10	True	pass	Ambiguous_content:0.02	Assigned from designation hash.	B	Other	GISAID
hCoV-19/Paraguay/443057/2022	BA.1.1.1	0	NA	Omicron (BA.1-like)	0.85	0.03	scorpio call: Alt alleles 50; Ref alleles 2; Amb alleles 4; Oth alleles 3	PUSHER-v1.17	4.1.3	0.3.17	v0.1.10	False	pass	Ambiguous_content:0.03	Usher placements: BA.1.1.1(4/4)	B	Other	GISAID
hCoV-19/Morocco/777/2022	BA.2	0	NA	Omicron (BA.2-like)	1	0	scorpio call: Alt alleles 64; Ref alleles 0; Amb alleles 0; Oth alleles 0	PANGO-v1.17	4.1.3	0.3.17	v0.1.10	True	pass	Ambiguous_content:0.02	Assigned from designation hash.	B	BA.2	GISAID
hCoV-19/Thailand/DMSc-09518/2022	BA.2	0	NA	Omicron (BA.2-like)	0.98	0	scorpio call: Alt alleles 63; Ref alleles 0; Amb alleles 1; Oth alleles 0	PUSHER-v1.17	4.1.3	0.3.17	v0.1.10	False	pass	Ambiguous_content:0.02	Usher placements: BA.2(1/1)	B	BA.2	GISAID
hCoV-19/Ecuador/USFQ-2974/2022	BA.1.17	0	NA	Probable Omicron (BA.1-like)	0.61	0	scorpio call: Alt alleles 36; Ref alleles 0; Amb alleles 20; Oth alleles 3	PUSHER-v1.17	4.1.3	0.3.17	v0.1.10	False	pass	Ambiguous_content:0.09	Usher placements: BA.1.17(3/3)	B	Other	GISAID
hCoV-19/Cambodia/22-050184/2022	BA.2	0	NA	Omicron (Unassigned)	1	0	scorpio call: Alt alleles 33; Ref alleles 0; Amb alleles 0; Oth alleles 0	PUSHER-v1.17	4.1.3	0.3.17	v0.1.10	False	pass	Ambiguous_content:0.05	Usher placements: BA.2(1/1); scorpio found insufficient support to assign a specific lineage	B	BA.2	GISAID
hCoV-19/Morocco/IPM20416128/2022	BA.2	0	NA	Omicron (BA.2-like)	1	0	scorpio call: Alt alleles 64; Ref alleles 0; Amb alleles 0; Oth alleles 0	PUSHER-v1.17	4.1.3	0.3.17	v0.1.10	False	pass	Ambiguous_content:0.02	Usher placements: BA.2(1/1)	B	BA.2	GISAID
hCoV-19/Peru/LIM-INS-16758/2022	BA.2	0	NA	Omicron (BA.2-like)	1	0	scorpio call: Alt alleles 64; Ref alleles 0; Amb alleles 0; Oth alleles 0	PUSHER-v1.17	4.1.3	0.3.17	v0.1.10	False	pass	Ambiguous_content:0.02	Usher placements: BA.2(1/1)	B	BA.2	GISAID
hCoV-19/NewZealand/22MV2144/2022	BA.2	0.285714285714286	NA	Omicron (BA.2-like)	0.97	0	scorpio call: Alt alleles 62; Ref alleles 0; Amb alleles 2; Oth alleles 0	PUSHER-v1.17	4.1.3	0.3.17	v0.1.10	False	pass	Ambiguous_content:0.07	Usher placements: BA.2(5/7) BA.2.33(2/7)	B	BA.2	GISAID
hCoV-19/NewZealand/22CH3963/2022	BA.2	0.125	NA	Omicron (BA.2-like)	0.98	0	scorpio call: Alt alleles 63; Ref alleles 0; Amb alleles 1; Oth alleles 0	PUSHER-v1.17	4.1.3	0.3.17	v0.1.10	False	pass	Ambiguous_content:0.08	Usher placements: BA.2(7/8) BA.2.23(1/8)	B	BA.2	GISAID
hCoV-19/Mexico/AGU_ISSEA_Lesp-17707-S34/2022	BA.2.18	0	NA	Omicron (BA.2-like)	0.97	0.02	scorpio call: Alt alleles 62; Ref alleles 1; Amb alleles 0; Oth alleles 1	PUSHER-v1.17	4.1.3	0.3.17	v0.1.10	False	pass	Ambiguous_content:0.04	Usher placements: BA.2.18(1/1)	B	Other	GISAID
hCoV-19/Guyana/1779-GMI/2022	BA.1.1	0	NA	Omicron (BA.1-like)	0.9	0.03	scorpio call: Alt alleles 53; Ref alleles 2; Amb alleles 1; Oth alleles 3	PANGO-v1.17	4.1.3	0.3.17	v0.1.10	True	pass	Ambiguous_content:0.02	Assigned from designation hash.	B	Other	GISAID
hCoV-19/Paraguay/451753/2022	BA.2.9	0.333333333333333	NA	Omicron (BA.2-like)	0.95	0.02	scorpio call: Alt alleles 61; Ref alleles 1; Amb alleles 2; Oth alleles 0	PUSHER-v1.17	4.1.3	0.3.17	v0.1.10	False	pass	Ambiguous_content:0.02	Usher placements: BA.2.9(2/3) BA.2.9.5(1/3)	B	Other	GISAID
hCoV-19/SriLanka/aicbu5006/2022	BA.2.9	0	NA	Omicron (BA.2-like)	0.95	0	scorpio call: Alt alleles 61; Ref alleles 0; Amb alleles 3; Oth alleles 0	PUSHER-v1.17	4.1.3	0.3.17	v0.1.10	False	pass	Ambiguous_content:0.07	Usher placements: BA.2.9(1/1)	B	Other	GISAID
hCoV-19/Rwanda/NRLNAT4288/2022	BA.1	0	NA	Omicron (BA.1-like)	0.93	0	scorpio call: Alt alleles 55; Ref alleles 0; Amb alleles 1; Oth alleles 3	PANGO-v1.17	4.1.3	0.3.17	v0.1.10	True	pass	Ambiguous_content:0.02	Assigned from designation hash.	B	BA.1	GISAID
hCoV-19/DRC/INRB-RDC-683/2022	BA.4.1	0.166666666666667	NA	Omicron (BA.4-like)	0.97	0	scorpio call: Alt alleles 62; Ref alleles 0; Amb alleles 2; Oth alleles 0	PANGO-v1.17	4.1.3	0.3.17	v0.1.10	True	pass	Ambiguous_content:0.07	Assigned from designation hash.	B	Other	GISAID
hCoV-19/Peru/LIM-INS-17742/2022	BA.2.60	0	NA	Omicron (BA.2-like)	0.98	0.02	scorpio call: Alt alleles 63; Ref alleles 1; Amb alleles 0; Oth alleles 0	PUSHER-v1.17	4.1.3	0.3.17	v0.1.10	False	pass	Ambiguous_content:0.02	Usher placements: BA.2.60(1/1)	B	Other	GISAID
hCoV-19/Australia/NSW-ICPMR-23553/2022	BA.2	0	NA	Omicron (BA.2-like)	0.94	0	scorpio call: Alt alleles 60; Ref alleles 0; Amb alleles 4; Oth alleles 0	PUSHER-v1.17	4.1.3	0.3.17	v0.1.10	False	pass	Ambiguous_content:0.06	Usher placements: BA.2(5/5)	B	BA.2	GISAID
hCoV-19/Bonaire/BQ-RIVM-96567/2022	BA.2	0	NA	Omicron (BA.2-like)	0.95	0	scorpio call: Alt alleles 61; Ref alleles 0; Amb alleles 3; Oth alleles 0	PUSHER-v1.17	4.1.3	0.3.17	v0.1.10	False	pass	Ambiguous_content:0.03	Usher placements: BA.2(1/1)	B	BA.2	GISAID
hCoV-19/TrinidadandTobago/141572/2022	BA.1.1	0	NA	Omicron (BA.1-like)	0.88	0	scorpio call: Alt alleles 52; Ref alleles 0; Amb alleles 5; Oth alleles 2	PUSHER-v1.17	4.1.3	0.3.17	v0.1.10	False	pass	Ambiguous_content:0.09	Usher placements: BA.1.1(1/1)	B	Other	GISAID
hCoV-19/Slovakia/BA_22_00023829/2022	BA.2	0.428571428571429	NA	Omicron (Unassigned)	0.85	0.06	scorpio call: Alt alleles 28; Ref alleles 2; Amb alleles 3; Oth alleles 0	PUSHER-v1.17	4.1.3	0.3.17	v0.1.10	False	pass	Ambiguous_content:0.05	Usher placements: BA.2(4/7) BA.2.56(3/7); scorpio found insufficient support to assign a specific lineage	B	BA.2	GISAID
hCoV-19/Eswatini/ILRI_M03260/2022	BA.5.2	0	NA	Omicron (BA.2-like)	0.81	0.06	scorpio call: Alt alleles 52; Ref alleles 4; Amb alleles 8; Oth alleles 0	PUSHER-v1.17	4.1.3	0.3.17	v0.1.10	False	pass	Ambiguous_content:0.07	Usher placements: BA.5.2(1/1); scorpio lineage BA.2 conflicts with inference lineage BA.5.2	B	Other	GISAID
hCoV-19/Eswatini/N40382/2022	BA.2	0	NA	Omicron (BA.2-like)	0.92	0.02	scorpio call: Alt alleles 59; Ref alleles 1; Amb alleles 4; Oth alleles 0	PUSHER-v1.17	4.1.3	0.3.17	v0.1.10	False	pass	Ambiguous_content:0.03	Usher placements: BA.2(1/1)	B	BA.2	GISAID
hCoV-19/Malaysia/UNIMAS-B17649/2022	BA.2	0.666666666666667	NA	Omicron (BA.2-like)	1	0	scorpio call: Alt alleles 64; Ref alleles 0; Amb alleles 0; Oth alleles 0	PUSHER-v1.17	4.1.3	0.3.17	v0.1.10	False	pass	Ambiguous_content:0.02	Usher placements: BA.2(1/3) BA.2.40(1/3) BA.2.40.1(1/3)	B	BA.2	GISAID
hCoV-19/Suriname/SR-1046/2022	BA.2	0	NA	Omicron (BA.2-like)	0.94	0.02	scorpio call: Alt alleles 60; Ref alleles 1; Amb alleles 3; Oth alleles 0	PUSHER-v1.17	4.1.3	0.3.17	v0.1.10	False	pass	Ambiguous_content:0.03	Usher placements: BA.2(4/4)	B	BA.2	GISAID
hCoV-19/Mexico/ZAC_InDRE_FB13975_E32316656052_S13473/2022	BA.2.21	0	NA	Omicron (BA.2-like)	0.98	0.02	scorpio call: Alt alleles 63; Ref alleles 1; Amb alleles 0; Oth alleles 0	PUSHER-v1.17	4.1.3	0.3.17	v0.1.10	False	pass	Ambiguous_content:0.02	Usher placements: BA.2.21(1/1)	B	Other	GISAID
hCoV-19/Israel/CVL-9002070/2022	BA.2	0	NA	Omicron (BA.2-like)	0.83	0.03	scorpio call: Alt alleles 53; Ref alleles 2; Amb alleles 9; Oth alleles 0	PUSHER-v1.17	4.1.3	0.3.17	v0.1.10	False	pass	Ambiguous_content:0.06	Usher placements: BA.2(2/2)	B	BA.2	GISAID
hCoV-19/Djibouti/NAMRU3_B670/2022	BA.1.19	0	NA	Omicron (BA.1-like)	0.93	0	scorpio call: Alt alleles 55; Ref alleles 0; Amb alleles 1; Oth alleles 3	PUSHER-v1.17	4.1.3	0.3.17	v0.1.10	False	pass	Ambiguous_content:0.02	Usher placements: BA.1.19(1/1)	B	Other	GISAID
hCoV-19/ElSalvador/INC-LNSP-167/2022	BA.1.15	0	NA	Omicron (BA.1-like)	0.93	0	scorpio call: Alt alleles 55; Ref alleles 0; Amb alleles 1; Oth alleles 3	PUSHER-v1.17	4.1.3	0.3.17	v0.1.10	False	pass	Ambiguous_content:0.02	Usher placements: BA.1.15(1/1)	B	Other	GISAID
hCoV-19/Singapore/1155/2022	BA.2	0.333333333333333	NA	Omicron (BA.2-like)	1	0	scorpio call: Alt alleles 64; Ref alleles 0; Amb alleles 0; Oth alleles 0	PUSHER-v1.17	4.1.3	0.3.17	v0.1.10	False	pass	Ambiguous_content:0.02	Usher placements: BA.2(2/3) BA.2.10(1/3)	B	BA.2	GISAID
hCoV-19/Myanmar/DSMRC-086/2022	BA.2	0	NA	Omicron (BA.2-like)	0.97	0.03	scorpio call: Alt alleles 62; Ref alleles 2; Amb alleles 0; Oth alleles 0	PANGO-v1.17	4.1.3	0.3.17	v0.1.10	True	pass	Ambiguous_content:0.02	Assigned from designation hash.	B	BA.2	GISAID
hCoV-19/Argentina/INEI118995/2022	BA.1.1	0	NA	Omicron (BA.1-like)	0.92	0	scorpio call: Alt alleles 54; Ref alleles 0; Amb alleles 2; Oth alleles 3	PUSHER-v1.17	4.1.3	0.3.17	v0.1.10	False	pass	Ambiguous_content:0.02	Usher placements: BA.1.1(3/3)	B	Other	GISAID
hCoV-19/Botswana/R102B44_BHP_AAC73091/2022	BA.2	0.428571428571429	NA	Omicron (Unassigned)	0.97	0	scorpio call: Alt alleles 32; Ref alleles 0; Amb alleles 1; Oth alleles 0	PUSHER-v1.17	4.1.3	0.3.17	v0.1.10	False	pass	Ambiguous_content:0.1	Usher placements: BA.2(4/7) BA.2.28(1/7) BA.2.7(1/7) BA.2.76(1/7); scorpio found insufficient support to assign a specific lineage	B	BA.2	GISAID
hCoV-19/Japan/SPG220301326/2022	BA.1.1.2	0	NA	Omicron (BA.1-like)	0.93	0	scorpio call: Alt alleles 55; Ref alleles 0; Amb alleles 1; Oth alleles 3	PUSHER-v1.17	4.1.3	0.3.17	v0.1.10	False	pass	Ambiguous_content:0.02	Usher placements: BA.1.1.2(2/2)	B	Other	GISAID
hCoV-19/Mexico/BN-SEARCH-120842/2022	BA.1.1	0	NA	Omicron (BA.1-like)	0.93	0	scorpio call: Alt alleles 55; Ref alleles 0; Amb alleles 1; Oth alleles 3	PUSHER-v1.17	4.1.3	0.3.17	v0.1.10	False	pass	Ambiguous_content:0.03	Usher placements: BA.1.1(2/2)	B	Other	GISAID
hCoV-19/NewZealand/22CH3701/2022	BA.2	0	NA	Omicron (BA.2-like)	1	0	scorpio call: Alt alleles 64; Ref alleles 0; Amb alleles 0; Oth alleles 0	PUSHER-v1.17	4.1.3	0.3.17	v0.1.10	False	pass	Ambiguous_content:0.02	Usher placements: BA.2(1/1)	B	BA.2	GISAID
hCoV-19/Suriname/SR-1047/2022	BA.2.40.1	0	NA	Omicron (BA.2-like)	0.97	0.02	scorpio call: Alt alleles 62; Ref alleles 1; Amb alleles 0; Oth alleles 1	PUSHER-v1.17	4.1.3	0.3.17	v0.1.10	False	pass	Ambiguous_content:0.02	Usher placements: BA.2.40.1(1/1)	B	Other	GISAID
hCoV-19/Eswatini/ILRI_M03276/2022	BA.4	0	NA	Omicron (BA.4-like)	1	0	scorpio call: Alt alleles 64; Ref alleles 0; Amb alleles 0; Oth alleles 0	PUSHER-v1.17	4.1.3	0.3.17	v0.1.10	False	pass	Ambiguous_content:0.02	Usher placements: BA.4(1/1)	B	BA.4	GISAID
hCoV-19/CostaRica/INC-3694-749734/2022	BA.2.9	0	NA	Omicron (BA.2-like)	1	0	scorpio call: Alt alleles 64; Ref alleles 0; Amb alleles 0; Oth alleles 0	PANGO-v1.17	4.1.3	0.3.17	v0.1.10	True	pass	Ambiguous_content:0.02	Assigned from designation hash.	B	Other	GISAID
hCoV-19/CostaRica/INC-2947-739373/2022	BA.1.1	0	NA	Omicron (BA.1-like)	0.93	0	scorpio call: Alt alleles 55; Ref alleles 0; Amb alleles 1; Oth alleles 3	PUSHER-v1.17	4.1.3	0.3.17	v0.1.10	False	pass	Ambiguous_content:0.02	Usher placements: BA.1.1(1/1)	B	Other	GISAID
hCoV-19/DRC/GOM-026/2022	BA.1.18	0	NA	Omicron (BA.1-like)	0.76	0.03	scorpio call: Alt alleles 45; Ref alleles 2; Amb alleles 9; Oth alleles 3	PUSHER-v1.17	4.1.3	0.3.17	v0.1.10	False	pass	Ambiguous_content:0.08	Usher placements: BA.1.18(3/3)	B	Other	GISAID
hCoV-19/Brazil/RS-LMM70372/2022	BA.1.17.2	0.111111111111111	NA	Omicron (BA.1-like)	0.83	0.05	scorpio call: Alt alleles 49; Ref alleles 3; Amb alleles 5; Oth alleles 2	PUSHER-v1.17	4.1.3	0.3.17	v0.1.10	False	pass	Ambiguous_content:0.1	Usher placements: BA.1.17(1/9) BA.1.17.2(8/9)	B	Other	GISAID
hCoV-19/Djibouti/NAMRU3_B834/2022	BA.1.15	0	NA	Omicron (BA.1-like)	0.93	0	scorpio call: Alt alleles 55; Ref alleles 0; Amb alleles 1; Oth alleles 3	PANGO-v1.17	4.1.3	0.3.17	v0.1.10	True	pass	Ambiguous_content:0.02	Assigned from designation hash.	B	Other	GISAID
hCoV-19/Madagascar/IPM-00765/2021	B.1.533	0.666666666666667	NA		NA	NA		PUSHER-v1.17	4.1.3	0.3.17	v0.1.10	False	pass	Ambiguous_content:0.02	Usher placements: B.1.1(1/3) B.1.1.274(1/3) B.1.533(1/3)	B	Other	GISAID
hCoV-19/Mongolia/99417/2021	B.1.1.46	0	NA		NA	NA		PUSHER-v1.17	4.1.3	0.3.17	v0.1.10	False	pass	Ambiguous_content:0.02	Usher placements: B.1.1.46(1/1)	B	Other	GISAID
hCoV-19/Nepal/NPHL-S-1536/2022	BA.2.38	0	NA	Omicron (BA.2-like)	0.92	0.03	scorpio call: Alt alleles 59; Ref alleles 2; Amb alleles 0; Oth alleles 3	PANGO-v1.17	4.1.3	0.3.17	v0.1.10	True	pass	Ambiguous_content:0.02	Assigned from designation hash.	B	Other	GISAID
hCoV-19/TrinidadandTobago/122484/2022	BA.1.1	0	NA	Omicron (BA.1-like)	0.85	0	scorpio call: Alt alleles 50; Ref alleles 0; Amb alleles 6; Oth alleles 3	PUSHER-v1.17	4.1.3	0.3.17	v0.1.10	False	pass	Ambiguous_content:0.06	Usher placements: BA.1.1(1/1)	B	Other	GISAID
hCoV-19/Norway/OUS-23772/2022	BA.2	0	NA	Omicron (BA.2-like)	0.98	0.02	scorpio call: Alt alleles 63; Ref alleles 1; Amb alleles 0; Oth alleles 0	PANGO-v1.17	4.1.3	0.3.17	v0.1.10	True	pass	Ambiguous_content:0.02	Assigned from designation hash.	B	BA.2	GISAID
hCoV-19/Argentina/INEI120151/2022	BA.1.15	0	NA	Probable Omicron (BA.1-like)	0.66	0	scorpio call: Alt alleles 39; Ref alleles 0; Amb alleles 17; Oth alleles 3	PUSHER-v1.17	4.1.3	0.3.17	v0.1.10	False	pass	Ambiguous_content:0.07	Usher placements: BA.1.15(1/1)	B	Other	GISAID
hCoV-19/Singapore/5863/2022	BA.2.9	0	NA	Omicron (BA.2-like)	1	0	scorpio call: Alt alleles 64; Ref alleles 0; Amb alleles 0; Oth alleles 0	PUSHER-v1.17	4.1.3	0.3.17	v0.1.10	False	pass	Ambiguous_content:0.02	Usher placements: BA.2.9(1/1)	B	Other	GISAID
hCoV-19/Indonesia/JI-GS-ITD-55124NT/2022	BA.2	0.5	NA	Omicron (BA.2-like)	0.95	0	scorpio call: Alt alleles 61; Ref alleles 0; Amb alleles 3; Oth alleles 0	PUSHER-v1.17	4.1.3	0.3.17	v0.1.10	False	pass	Ambiguous_content:0.07	Usher placements: BA.2(1/2) BA.2.7(1/2)	B	BA.2	GISAID
hCoV-19/Vietnam/BMH-300422-sample33/2022	BA.2	0.3	NA	Omicron (BA.2-like)	0.88	0	scorpio call: Alt alleles 56; Ref alleles 0; Amb alleles 8; Oth alleles 0	PUSHER-v1.17	4.1.3	0.3.17	v0.1.10	False	pass	Ambiguous_content:0.04	Usher placements: BA.2(7/10) BA.2.10(1/10) BA.2.56(1/10) BA.2.65(1/10)	B	BA.2	GISAID
hCoV-19/NewZealand/22CV4654/2022	BA.2	0	NA	Omicron (BA.2-like)	1	0	scorpio call: Alt alleles 64; Ref alleles 0; Amb alleles 0; Oth alleles 0	PUSHER-v1.17	4.1.3	0.3.17	v0.1.10	False	pass	Ambiguous_content:0.05	Usher placements: BA.2(3/3)	B	BA.2	GISAID
hCoV-19/Curacao/CW-RIVM-90917/2022	BA.1.1	0	NA	Omicron (BA.1-like)	0.93	0	scorpio call: Alt alleles 55; Ref alleles 0; Amb alleles 1; Oth alleles 3	PANGO-v1.17	4.1.3	0.3.17	v0.1.10	True	pass	Ambiguous_content:0.02	Assigned from designation hash.	B	Other	GISAID
hCoV-19/Zambia/CHAZ-CHS2075/2022	BA.4	0	NA	Omicron (BA.4-like)	0.95	0.02	scorpio call: Alt alleles 61; Ref alleles 1; Amb alleles 2; Oth alleles 0	PUSHER-v1.17	4.1.3	0.3.17	v0.1.10	False	pass	Ambiguous_content:0.06	Usher placements: BA.4(1/1)	B	BA.4	GISAID
hCoV-19/Curacao/CW-RIVM-94580/2022	BA.2.30	0	NA	Omicron (BA.2-like)	1	0	scorpio call: Alt alleles 64; Ref alleles 0; Amb alleles 0; Oth alleles 0	PANGO-v1.17	4.1.3	0.3.17	v0.1.10	True	pass	Ambiguous_content:0.02	Assigned from designation hash.	B	Other	GISAID
hCoV-19/Bonaire/BQ-RIVM-87361/2022	BA.1	0	NA	Omicron (BA.1-like)	0.93	0	scorpio call: Alt alleles 55; Ref alleles 0; Amb alleles 1; Oth alleles 3	PUSHER-v1.17	4.1.3	0.3.17	v0.1.10	False	pass	Ambiguous_content:0.03	Usher placements: BA.1(1/1)	B	BA.1	GISAID
hCoV-19/Australia/NSW-ICPMR-26262/2022	BA.2	0	NA	Omicron (BA.2-like)	1	0	scorpio call: Alt alleles 64; Ref alleles 0; Amb alleles 0; Oth alleles 0	PUSHER-v1.17	4.1.3	0.3.17	v0.1.10	False	pass	Ambiguous_content:0.06	Usher placements: BA.2(2/2)	B	BA.2	GISAID
hCoV-19/Bonaire/BQ-RIVM-85203/2022	BA.1	0	NA	Omicron (BA.1-like)	0.93	0	scorpio call: Alt alleles 55; Ref alleles 0; Amb alleles 1; Oth alleles 3	PANGO-v1.17	4.1.3	0.3.17	v0.1.10	True	pass	Ambiguous_content:0.02	Assigned from designation hash.	B	BA.1	GISAID
hCoV-19/Curacao/CW-RIVM-100460/2022	BA.2.30	0	NA	Omicron (BA.2-like)	1	0	scorpio call: Alt alleles 64; Ref alleles 0; Amb alleles 0; Oth alleles 0	PUSHER-v1.17	4.1.3	0.3.17	v0.1.10	False	pass	Ambiguous_content:0.03	Usher placements: BA.2.30(1/1)	B	Other	GISAID
hCoV-19/USA/WY-WYPHL-22033620/2022	BA.1.1	0.363636363636364	NA	Omicron (BA.1-like)	0.93	0	scorpio call: Alt alleles 55; Ref alleles 0; Amb alleles 1; Oth alleles 3	PUSHER-v1.17	4.1.3	0.3.17	v0.1.10	False	pass	Ambiguous_content:0.05	Usher placements: BA.1.1(7/11) BA.1.1.8(4/11)	B	Other	GISAID
hCoV-19/Georgia/Tb-sNGS5126/2022	BA.2	0	NA	Omicron (BA.2-like)	1	0	scorpio call: Alt alleles 64; Ref alleles 0; Amb alleles 0; Oth alleles 0	PUSHER-v1.17	4.1.3	0.3.17	v0.1.10	False	pass	Ambiguous_content:0.02	Usher placements: BA.2(1/1)	B	BA.2	GISAID
hCoV-19/Malaysia/COVGEN0437/2022	BA.2	0	NA	Omicron (BA.2-like)	1	0	scorpio call: Alt alleles 64; Ref alleles 0; Amb alleles 0; Oth alleles 0	PUSHER-v1.17	4.1.3	0.3.17	v0.1.10	False	pass	Ambiguous_content:0.05	Usher placements: BA.2(3/3)	B	BA.2	GISAID
hCoV-19/Japan/TKYhug1480/2022	BA.1.1.2	0	NA	Omicron (BA.1-like)	0.93	0	scorpio call: Alt alleles 55; Ref alleles 0; Amb alleles 1; Oth alleles 3	PANGO-v1.17	4.1.3	0.3.17	v0.1.10	True	pass	Ambiguous_content:0.02	Assigned from designation hash.	B	Other	GISAID
hCoV-19/Tunisia/8312/2022	BA.2	0	NA	Omicron (BA.2-like)	1	0	scorpio call: Alt alleles 64; Ref alleles 0; Amb alleles 0; Oth alleles 0	PANGO-v1.17	4.1.3	0.3.17	v0.1.10	True	pass	Ambiguous_content:0.02	Assigned from designation hash.	B	BA.2	GISAID
hCoV-19/NewZealand/22CV2415/2022	BA.1.1.9	0	NA	Omicron (BA.1-like)	0.86	0	scorpio call: Alt alleles 51; Ref alleles 0; Amb alleles 6; Oth alleles 2	PUSHER-v1.17	4.1.3	0.3.17	v0.1.10	False	pass	Ambiguous_content:0.07	Usher placements: BA.1.1.9(2/2)	B	Other	GISAID
hCoV-19/Germany/BY-RKI-I-784461/2022	BA.2	0	NA	Omicron (BA.2-like)	0.95	0.02	scorpio call: Alt alleles 61; Ref alleles 1; Amb alleles 1; Oth alleles 1	PUSHER-v1.17	4.1.3	0.3.17	v0.1.10	False	pass	Ambiguous_content:0.02	Usher placements: BA.2(2/2)	B	BA.2	GISAID
hCoV-19/SouthAfrica/NICD-N37229/2022	BA.2	0	NA	Omicron (BA.2-like)	0.95	0.02	scorpio call: Alt alleles 61; Ref alleles 1; Amb alleles 2; Oth alleles 0	PUSHER-v1.17	4.1.3	0.3.17	v0.1.10	False	pass	Ambiguous_content:0.03	Usher placements: BA.2(1/1)	B	BA.2	GISAID
hCoV-19/ElSalvador/INC-LNSP-170/2022	BA.1.1	0	NA	Omicron (BA.1-like)	0.93	0	scorpio call: Alt alleles 55; Ref alleles 0; Amb alleles 1; Oth alleles 3	PUSHER-v1.17	4.1.3	0.3.17	v0.1.10	False	pass	Ambiguous_content:0.02	Usher placements: BA.1.1(2/2)	B	Other	GISAID
hCoV-19/Mexico/VER_LANGEBIO_IMSS_5691/2022	BA.1.15.2	0	NA	Omicron (BA.1-like)	0.93	0	scorpio call: Alt alleles 55; Ref alleles 0; Amb alleles 1; Oth alleles 3	PANGO-v1.17	4.1.3	0.3.17	v0.1.10	True	pass	Ambiguous_content:0.02	Assigned from designation hash.	B	Other	GISAID
hCoV-19/Maldives/MAV192025/2022	BA.2	0	NA	Omicron (Unassigned)	0.85	0	scorpio call: Alt alleles 28; Ref alleles 0; Amb alleles 5; Oth alleles 0	PUSHER-v1.17	4.1.3	0.3.17	v0.1.10	False	pass	Ambiguous_content:0.05	Usher placements: BA.2(3/3); scorpio found insufficient support to assign a specific lineage	B	BA.2	GISAID
hCoV-19/Tunisia/8033/2022	BA.2	0	NA	Omicron (BA.2-like)	1	0	scorpio call: Alt alleles 64; Ref alleles 0; Amb alleles 0; Oth alleles 0	PANGO-v1.17	4.1.3	0.3.17	v0.1.10	True	pass	Ambiguous_content:0.02	Assigned from designation hash.	B	BA.2	GISAID
hCoV-19/Tunisia/11275/2022	BA.2	0.25	NA	Omicron (BA.2-like)	1	0	scorpio call: Alt alleles 64; Ref alleles 0; Amb alleles 0; Oth alleles 0	PUSHER-v1.17	4.1.3	0.3.17	v0.1.10	False	pass	Ambiguous_content:0.02	Usher placements: BA.2(3/4) BA.2.29(1/4)	B	BA.2	GISAID
hCoV-19/Botswana/R114B29_BHP_122036330/2022	BA.4	0	NA	Omicron (Unassigned)	0.82	0	scorpio call: Alt alleles 27; Ref alleles 0; Amb alleles 6; Oth alleles 0	PUSHER-v1.17	4.1.3	0.3.17	v0.1.10	False	pass	Ambiguous_content:0.09	Usher placements: BA.4(1/1); scorpio found insufficient support to assign a specific lineage	B	BA.4	GISAID
hCoV-19/Australia/NT-RDH-64/2021	BA.1	0	NA	Omicron (BA.1-like)	0.93	0	scorpio call: Alt alleles 55; Ref alleles 0; Amb alleles 1; Oth alleles 3	PUSHER-v1.17	4.1.3	0.3.17	v0.1.10	False	pass	Ambiguous_content:0.02	Usher placements: BA.1(1/1)	B	BA.1	GISAID
hCoV-19/Curacao/CW-RIVM-87870/2022	BA.1.15	0	NA	Omicron (BA.1-like)	0.93	0	scorpio call: Alt alleles 55; Ref alleles 0; Amb alleles 1; Oth alleles 3	PUSHER-v1.17	4.1.3	0.3.17	v0.1.10	False	pass	Ambiguous_content:0.02	Usher placements: BA.1.15(1/1)	B	Other	GISAID
hCoV-19/Malaysia/IMR_CV04487/2022	BA.2	0	NA	Omicron (BA.2-like)	0.98	0	scorpio call: Alt alleles 63; Ref alleles 0; Amb alleles 1; Oth alleles 0	PUSHER-v1.17	4.1.3	0.3.17	v0.1.10	False	pass	Ambiguous_content:0.05	Usher placements: BA.2(3/3)	B	BA.2	GISAID
hCoV-19/Kenya/SS8011/2022	BA.2	0.5	NA	Omicron (BA.2-like)	1	0	scorpio call: Alt alleles 64; Ref alleles 0; Amb alleles 0; Oth alleles 0	PUSHER-v1.17	4.1.3	0.3.17	v0.1.10	False	pass	Ambiguous_content:0.03	Usher placements: BA.2(1/2) BA.2.31(1/2)	B	BA.2	GISAID
hCoV-19/CostaRica/INC-4045-752174/2022	BA.2.9	0	NA	Omicron (BA.2-like)	1	0	scorpio call: Alt alleles 64; Ref alleles 0; Amb alleles 0; Oth alleles 0	PUSHER-v1.17	4.1.3	0.3.17	v0.1.10	False	pass	Ambiguous_content:0.02	Usher placements: BA.2.9(1/1)	B	Other	GISAID
hCoV-19/Togo/NMIMR-TGS-919/2021	BA.1	0	NA	Omicron (BA.1-like)	0.83	0	scorpio call: Alt alleles 49; Ref alleles 0; Amb alleles 7; Oth alleles 3	PUSHER-v1.17	4.1.3	0.3.17	v0.1.10	False	pass	Ambiguous_content:0.05	Usher placements: BA.1(3/3)	B	BA.1	GISAID
hCoV-19/CostaRica/INC-4679-756244/2022	BA.2.9	0	NA	Omicron (BA.2-like)	1	0	scorpio call: Alt alleles 64; Ref alleles 0; Amb alleles 0; Oth alleles 0	PUSHER-v1.17	4.1.3	0.3.17	v0.1.10	False	pass	Ambiguous_content:0.02	Usher placements: BA.2.9(2/2)	B	Other	GISAID
hCoV-19/CostaRica/INC-4832-757969/2022	XAF	0	NA	Omicron (Unassigned)	1	0	scorpio call: Alt alleles 33; Ref alleles 0; Amb alleles 0; Oth alleles 0	PUSHER-v1.17	4.1.3	0.3.17	v0.1.10	False	pass	Ambiguous_content:0.02	Usher placements: XAF(1/1); scorpio found insufficient support to assign a specific lineage	B	Other	GISAID
hCoV-19/Taiwan/NTU175/2022	BA.1	0	NA	Omicron (BA.1-like)	0.9	0.03	scorpio call: Alt alleles 53; Ref alleles 2; Amb alleles 1; Oth alleles 3	PUSHER-v1.17	4.1.3	0.3.17	v0.1.10	False	pass	Ambiguous_content:0.02	Usher placements: BA.1(1/1)	B	BA.1	GISAID
hCoV-19/Suriname/SR-1050/2022	BA.2	0.2	NA	Omicron (BA.2-like)	0.92	0	scorpio call: Alt alleles 59; Ref alleles 0; Amb alleles 5; Oth alleles 0	PANGO-v1.17	4.1.3	0.3.17	v0.1.10	True	pass	Ambiguous_content:0.04	Assigned from designation hash.	B	BA.2	GISAID
hCoV-19/Morocco/788/2022	BA.2	0	NA	Omicron (BA.2-like)	1	0	scorpio call: Alt alleles 64; Ref alleles 0; Amb alleles 0; Oth alleles 0	PUSHER-v1.17	4.1.3	0.3.17	v0.1.10	False	pass	Ambiguous_content:0.02	Usher placements: BA.2(1/1)	B	BA.2	GISAID
hCoV-19/USA/NH-CDC-ASC210721407/2022	BA.1.1	0.333333333333333	NA	Omicron (BA.1-like)	0.93	0	scorpio call: Alt alleles 55; Ref alleles 0; Amb alleles 1; Oth alleles 3	PUSHER-v1.17	4.1.3	0.3.17	v0.1.10	False	pass	Ambiguous_content:0.02	Usher placements: BA.1.1(2/3) BA.1.1.8(1/3)	B	Other	GISAID
hCoV-19/USA/OK-CDC-ASC210849972/2022	BA.5.5	0	NA	Omicron (BA.5-like)	0.98	0.02	scorpio call: Alt alleles 60; Ref alleles 1; Amb alleles 0; Oth alleles 0	PANGO-v1.17	4.1.3	0.3.17	v0.1.10	True	pass	Ambiguous_content:0.02	Assigned from designation hash.	B	Other	GISAID
hCoV-19/Lebanon/LAU-CVD-979/2022	BA.1.1	0	NA	Omicron (BA.1-like)	0.86	0	scorpio call: Alt alleles 51; Ref alleles 0; Amb alleles 6; Oth alleles 2	PUSHER-v1.17	4.1.3	0.3.17	v0.1.10	False	pass	Ambiguous_content:0.05	Usher placements: BA.1.1(2/2)	B	Other	GISAID
hCoV-19/Australia/SA5900/2021	BA.1.17	0	NA	Omicron (BA.1-like)	0.88	0	scorpio call: Alt alleles 52; Ref alleles 0; Amb alleles 4; Oth alleles 3	PANGO-v1.17	4.1.3	0.3.17	v0.1.10	True	pass	Ambiguous_content:0.03	Assigned from designation hash.	B	Other	GISAID
hCoV-19/Chile/AR-30826/2022	BA.1.1	0	NA	Omicron (BA.1-like)	0.73	0	scorpio call: Alt alleles 43; Ref alleles 0; Amb alleles 10; Oth alleles 6	PUSHER-v1.17	4.1.3	0.3.17	v0.1.10	False	pass	Ambiguous_content:0.03	Usher placements: BA.1.1(3/3)	B	Other	GISAID
hCoV-19/Mexico/OAX-INMEGEN-69-56/2022	BA.2.3	0	NA	Omicron (BA.2-like)	1	0	scorpio call: Alt alleles 64; Ref alleles 0; Amb alleles 0; Oth alleles 0	PUSHER-v1.17	4.1.3	0.3.17	v0.1.10	False	pass	Ambiguous_content:0.02	Usher placements: BA.2.3(1/1)	B	Other	GISAID
hCoV-19/Portugal/PT36157/2022	BA.2.35	0	NA	Omicron (BA.2-like)	1	0	scorpio call: Alt alleles 64; Ref alleles 0; Amb alleles 0; Oth alleles 0	PUSHER-v1.17	4.1.3	0.3.17	v0.1.10	False	pass	Ambiguous_content:0.03	Usher placements: BA.2.35(1/1)	B	Other	GISAID
hCoV-19/Zambia/CHAZ-CHS2084/2022	BA.2	0	NA	Omicron (BA.2-like)	0.94	0.03	scorpio call: Alt alleles 60; Ref alleles 2; Amb alleles 2; Oth alleles 0	PUSHER-v1.17	4.1.3	0.3.17	v0.1.10	False	pass	Ambiguous_content:0.03	Usher placements: BA.2(1/1)	B	BA.2	GISAID
hCoV-19/Georgia/Tb-sNGS5128/2022	BA.2	0.7	NA	Omicron (BA.2-like)	0.91	0	scorpio call: Alt alleles 58; Ref alleles 0; Amb alleles 6; Oth alleles 0	PUSHER-v1.17	4.1.3	0.3.17	v0.1.10	False	pass	Ambiguous_content:0.08	Usher placements: BA.2(6/20) BA.2.13(3/20) BA.2.4(1/20) BA.2.5(1/20) BA.2.51(3/20) BA.2.56(6/20)	B	BA.2	GISAID
hCoV-19/TrinidadandTobago/148885/2022	BA.2.9	0	NA	Omicron (BA.2-like)	0.92	0	scorpio call: Alt alleles 59; Ref alleles 0; Amb alleles 5; Oth alleles 0	PUSHER-v1.17	4.1.3	0.3.17	v0.1.10	False	pass	Ambiguous_content:0.08	Usher placements: BA.2.9(1/1)	B	Other	GISAID
hCoV-19/Panama/M215187-GMI/2022	BA.1.15	0	NA	Omicron (Unassigned)	0.94	0.03	scorpio call: Alt alleles 31; Ref alleles 1; Amb alleles 0; Oth alleles 1	PUSHER-v1.17	4.1.3	0.3.17	v0.1.10	False	pass	Ambiguous_content:0.02	Usher placements: BA.1.15(1/1); scorpio found insufficient support to assign a specific lineage	B	Other	GISAID
hCoV-19/USA/MI-CDC-QDX34496891/2022	BA.1.1	0	NA	Omicron (BA.1-like)	0.93	0	scorpio call: Alt alleles 55; Ref alleles 0; Amb alleles 1; Oth alleles 3	PANGO-v1.17	4.1.3	0.3.17	v0.1.10	True	pass	Ambiguous_content:0.02	Assigned from designation hash.	B	Other	GISAID
hCoV-19/Peru/LAL-INS-16865/2022	BA.2.1	0	NA	Omicron (BA.2-like)	0.88	0	scorpio call: Alt alleles 56; Ref alleles 0; Amb alleles 8; Oth alleles 0	PUSHER-v1.17	4.1.3	0.3.17	v0.1.10	False	pass	Ambiguous_content:0.06	Usher placements: BA.2.1(4/4)	B	Other	GISAID
hCoV-19/Kenya/SS6312/2022	BA.2	0	NA	Omicron (BA.2-like)	0.81	0	scorpio call: Alt alleles 52; Ref alleles 0; Amb alleles 12; Oth alleles 0	PUSHER-v1.17	4.1.3	0.3.17	v0.1.10	False	pass	Ambiguous_content:0.09	Usher placements: BA.2(2/2)	B	BA.2	GISAID
hCoV-19/Bonaire/BQ-RIVM-99705/2022	BA.2	0	NA	Omicron (BA.2-like)	1	0	scorpio call: Alt alleles 64; Ref alleles 0; Amb alleles 0; Oth alleles 0	PUSHER-v1.17	4.1.3	0.3.17	v0.1.10	False	pass	Ambiguous_content:0.02	Usher placements: BA.2(1/1)	B	BA.2	GISAID
hCoV-19/Indonesia/JK-GS-GSILab-888709/2022	BA.1.13.1	0	NA	Omicron (BA.1-like)	0.92	0	scorpio call: Alt alleles 54; Ref alleles 0; Amb alleles 2; Oth alleles 3	PUSHER-v1.17	4.1.3	0.3.17	v0.1.10	False	pass	Ambiguous_content:0.03	Usher placements: BA.1.13.1(1/1)	B	Other	GISAID
hCoV-19/USA/AR-UMGC-34241/2022	BA.1.1	0	NA	Omicron (BA.1-like)	0.86	0	scorpio call: Alt alleles 51; Ref alleles 0; Amb alleles 5; Oth alleles 3	PUSHER-v1.17	4.1.3	0.3.17	v0.1.10	False	pass	Ambiguous_content:0.03	Usher placements: BA.1.1(2/2)	B	Other	GISAID
hCoV-19/Mexico/MEX-INMEGEN-57-296/2022	BA.1.20	0	NA	Omicron (BA.1-like)	0.69	0	scorpio call: Alt alleles 41; Ref alleles 0; Amb alleles 15; Oth alleles 3	PUSHER-v1.17	4.1.3	0.3.17	v0.1.10	False	pass	Ambiguous_content:0.06	Usher placements: BA.1.20(4/4)	B	Other	GISAID
hCoV-19/Mexico/VER-INMEGEN-59-60/2022	BA.1.1	0	NA	Omicron (BA.1-like)	0.92	0	scorpio call: Alt alleles 54; Ref alleles 0; Amb alleles 2; Oth alleles 3	PUSHER-v1.17	4.1.3	0.3.17	v0.1.10	False	pass	Ambiguous_content:0.02	Usher placements: BA.1.1(2/2)	B	Other	GISAID
hCoV-19/Paraguay/447774/2022	BA.2.7	0	NA	Omicron (BA.2-like)	0.94	0.02	scorpio call: Alt alleles 60; Ref alleles 1; Amb alleles 3; Oth alleles 0	PUSHER-v1.17	4.1.3	0.3.17	v0.1.10	False	pass	Ambiguous_content:0.03	Usher placements: BA.2.7(1/1)	B	Other	GISAID
hCoV-19/Mexico/ROO-INMEGEN-66-123/2022	BA.2	0.333333333333333	NA	Omicron (BA.2-like)	1	0	scorpio call: Alt alleles 64; Ref alleles 0; Amb alleles 0; Oth alleles 0	PUSHER-v1.17	4.1.3	0.3.17	v0.1.10	False	pass	Ambiguous_content:0.03	Usher placements: BA.2(2/3) BA.2.65(1/3)	B	BA.2	GISAID
hCoV-19/Thailand/DMSc-09862/2022	BA.2	0.25	NA	Omicron (BA.2-like)	1	0	scorpio call: Alt alleles 64; Ref alleles 0; Amb alleles 0; Oth alleles 0	PUSHER-v1.17	4.1.3	0.3.17	v0.1.10	False	pass	Ambiguous_content:0.02	Usher placements: BA.2(3/4) BA.2.76(1/4)	B	BA.2	GISAID
hCoV-19/Canada/QC-L00461006001/2022	BA.2.3	0	NA	Omicron (BA.2-like)	1	0	scorpio call: Alt alleles 64; Ref alleles 0; Amb alleles 0; Oth alleles 0	PANGO-v1.17	4.1.3	0.3.17	v0.1.10	True	pass	Ambiguous_content:0.02	Assigned from designation hash.	B	Other	GISAID
hCoV-19/Mexico/VER-INMEGEN-54-42/2022	BA.1.20	0	NA	Omicron (BA.1-like)	0.76	0	scorpio call: Alt alleles 45; Ref alleles 0; Amb alleles 11; Oth alleles 3	PUSHER-v1.17	4.1.3	0.3.17	v0.1.10	False	pass	Ambiguous_content:0.05	Usher placements: BA.1.20(3/3)	B	Other	GISAID
hCoV-19/Zambia/CHAZ-CHS1625/2022	BA.2	0.4	NA	Omicron (BA.2-like)	0.88	0.02	scorpio call: Alt alleles 56; Ref alleles 1; Amb alleles 7; Oth alleles 0	PUSHER-v1.17	4.1.3	0.3.17	v0.1.10	False	pass	Ambiguous_content:0.04	Usher placements: BA.2(6/10) BA.2.56(4/10)	B	BA.2	GISAID
hCoV-19/Mexico/TAB_IBT_IMSS_6340/2022	BA.1.1	0	NA	Omicron (BA.1-like)	0.93	0	scorpio call: Alt alleles 55; Ref alleles 0; Amb alleles 1; Oth alleles 3	PUSHER-v1.17	4.1.3	0.3.17	v0.1.10	False	pass	Ambiguous_content:0.02	Usher placements: BA.1.1(2/2)	B	Other	GISAID
hCoV-19/Australia/QLD0x00CD93/2022	BA.1.17	0	NA	Omicron (BA.1-like)	0.93	0	scorpio call: Alt alleles 55; Ref alleles 0; Amb alleles 1; Oth alleles 3	PANGO-v1.17	4.1.3	0.3.17	v0.1.10	True	pass	Ambiguous_content:0.02	Assigned from designation hash.	B	Other	GISAID
hCoV-19/USA/TN-ASC-210837548/2022	BA.2	0	NA	Omicron (BA.2-like)	0.98	0.02	scorpio call: Alt alleles 63; Ref alleles 1; Amb alleles 0; Oth alleles 0	PANGO-v1.17	4.1.3	0.3.17	v0.1.10	True	pass	Ambiguous_content:0.02	Assigned from designation hash.	B	BA.2	GISAID
hCoV-19/Canada/QC-L00466716001/2022	BA.2	0	NA	Omicron (BA.2-like)	1	0	scorpio call: Alt alleles 64; Ref alleles 0; Amb alleles 0; Oth alleles 0	PUSHER-v1.17	4.1.3	0.3.17	v0.1.10	False	pass	Ambiguous_content:0.02	Usher placements: BA.2(1/1)	B	BA.2	GISAID
hCoV-19/Slovakia/BA_22_00029704/2022	BA.2	0	NA	Omicron (BA.2-like)	0.94	0.05	scorpio call: Alt alleles 60; Ref alleles 3; Amb alleles 1; Oth alleles 0	PUSHER-v1.17	4.1.3	0.3.17	v0.1.10	False	pass	Ambiguous_content:0.03	Usher placements: BA.2(1/1)	B	BA.2	GISAID
hCoV-19/CaboVerde/SV1746/2022	BA.1.17	0	NA	Omicron (BA.1-like)	0.92	0.02	scorpio call: Alt alleles 54; Ref alleles 1; Amb alleles 1; Oth alleles 3	PUSHER-v1.17	4.1.3	0.3.17	v0.1.10	False	pass	Ambiguous_content:0.02	Usher placements: BA.1.17(2/2)	B	Other	GISAID
hCoV-19/Chile/RM-43580/2022	BA.2.9	0	NA	Omicron (BA.2-like)	0.94	0	scorpio call: Alt alleles 60; Ref alleles 0; Amb alleles 2; Oth alleles 2	PUSHER-v1.17	4.1.3	0.3.17	v0.1.10	False	pass	Ambiguous_content:0.02	Usher placements: BA.2.9(1/1)	B	Other	GISAID
hCoV-19/USA/NE-SALIVA_S861740/2022	BA.2	0	NA	Omicron (Unassigned)	1	0	scorpio call: Alt alleles 33; Ref alleles 0; Amb alleles 0; Oth alleles 0	PUSHER-v1.17	4.1.3	0.3.17	v0.1.10	False	pass	Ambiguous_content:0.02	Usher placements: BA.2(2/2); scorpio found insufficient support to assign a specific lineage	B	BA.2	GISAID
hCoV-19/Kuwait/Jaber2220071252/2022	BA.2.10	0	NA	Omicron (BA.2-like)	0.98	0.02	scorpio call: Alt alleles 63; Ref alleles 1; Amb alleles 0; Oth alleles 0	PUSHER-v1.17	4.1.3	0.3.17	v0.1.10	False	pass	Ambiguous_content:0.04	Usher placements: BA.2.10(1/1)	B	Other	GISAID
hCoV-19/Kuwait/Jaber2220055134/2022	BA.2	0.5	NA	Omicron (BA.2-like)	0.97	0	scorpio call: Alt alleles 62; Ref alleles 0; Amb alleles 2; Oth alleles 0	PUSHER-v1.17	4.1.3	0.3.17	v0.1.10	False	pass	Ambiguous_content:0.07	Usher placements: BA.2(5/10) BA.2.65(5/10)	B	BA.2	GISAID
hCoV-19/Kuwait/Jaber2220055415/2022	BA.1.1	0	NA	Probable Omicron (BA.1-like)	0.68	0	scorpio call: Alt alleles 40; Ref alleles 0; Amb alleles 16; Oth alleles 3	PUSHER-v1.17	4.1.3	0.3.17	v0.1.10	False	pass	Ambiguous_content:0.08	Usher placements: BA.1.1(2/2)	B	Other	GISAID
hCoV-19/SriLanka/aicbu4709/2022	BA.2	0.444444444444444	NA	Omicron (BA.2-like)	0.97	0	scorpio call: Alt alleles 62; Ref alleles 0; Amb alleles 2; Oth alleles 0	PUSHER-v1.17	4.1.3	0.3.17	v0.1.10	False	pass	Ambiguous_content:0.07	Usher placements: BA.2(5/9) BA.2.65(4/9)	B	BA.2	GISAID
hCoV-19/Suriname/SR-1045/2022	BA.2.30	0	NA	Omicron (BA.2-like)	0.98	0.02	scorpio call: Alt alleles 63; Ref alleles 1; Amb alleles 0; Oth alleles 0	PUSHER-v1.17	4.1.3	0.3.17	v0.1.10	False	pass	Ambiguous_content:0.02	Usher placements: BA.2.30(1/1)	B	Other	GISAID
hCoV-19/Curacao/CW-RIVM-101608/2022	BA.2.12	0	NA	Omicron (BA.2-like)	1	0	scorpio call: Alt alleles 64; Ref alleles 0; Amb alleles 0; Oth alleles 0	PUSHER-v1.17	4.1.3	0.3.17	v0.1.10	False	pass	Ambiguous_content:0.02	Usher placements: BA.2.12(1/1)	B	Other	GISAID
hCoV-19/Croatia/31604/2022	BA.1.17.2	0	NA	Omicron (BA.1-like)	0.93	0	scorpio call: Alt alleles 55; Ref alleles 0; Amb alleles 1; Oth alleles 3	PANGO-v1.17	4.1.3	0.3.17	v0.1.10	True	pass	Ambiguous_content:0.02	Assigned from designation hash.	B	Other	GISAID
hCoV-19/Russia/TUL-RII-MH68487S/2022	BA.2	0.333333333333333	NA	Omicron (BA.2-like)	0.97	0	scorpio call: Alt alleles 62; Ref alleles 0; Amb alleles 2; Oth alleles 0	PUSHER-v1.17	4.1.3	0.3.17	v0.1.10	False	pass	Ambiguous_content:0.03	Usher placements: BA.2(2/3) BA.2.24(1/3)	B	BA.2	GISAID
hCoV-19/CaboVerde/SL0491/2022	BA.1.14	0	NA	Omicron (BA.1-like)	0.93	0	scorpio call: Alt alleles 55; Ref alleles 0; Amb alleles 1; Oth alleles 3	PUSHER-v1.17	4.1.3	0.3.17	v0.1.10	False	pass	Ambiguous_content:0.02	Usher placements: BA.1.14(1/1)	B	Other	GISAID
hCoV-19/Algeria/12601/2022	BA.2	0	NA	Omicron (BA.2-like)	0.98	0	scorpio call: Alt alleles 63; Ref alleles 0; Amb alleles 1; Oth alleles 0	PUSHER-v1.17	4.1.3	0.3.17	v0.1.10	False	pass	Ambiguous_content:0.07	Usher placements: BA.2(1/1)	B	BA.2	GISAID
hCoV-19/Australia/ACT5197/2022	BA.2.9	0	NA	Omicron (BA.2-like)	0.91	0	scorpio call: Alt alleles 58; Ref alleles 0; Amb alleles 6; Oth alleles 0	PUSHER-v1.17	4.1.3	0.3.17	v0.1.10	False	pass	Ambiguous_content:0.03	Usher placements: BA.2.9(1/1)	B	Other	GISAID
hCoV-19/NewZealand/22CV3685/2022	BA.2	0	NA	Omicron (BA.2-like)	1	0	scorpio call: Alt alleles 64; Ref alleles 0; Amb alleles 0; Oth alleles 0	PUSHER-v1.17	4.1.3	0.3.17	v0.1.10	False	pass	Ambiguous_content:0.05	Usher placements: BA.2(3/3)	B	BA.2	GISAID
hCoV-19/Colombia/DC-IAVH-VG-18793/2022	BA.2	0.25	NA	Omicron (BA.2-like)	0.97	0.02	scorpio call: Alt alleles 62; Ref alleles 1; Amb alleles 1; Oth alleles 0	PUSHER-v1.17	4.1.3	0.3.17	v0.1.10	False	pass	Ambiguous_content:0.02	Usher placements: BA.2(3/4) BA.2.10(1/4)	B	BA.2	GISAID
hCoV-19/USA/MD-IGS-062209001317A/2022	BA.2	0	NA	Omicron (BA.2-like)	0.98	0.02	scorpio call: Alt alleles 63; Ref alleles 1; Amb alleles 0; Oth alleles 0	PUSHER-v1.17	4.1.3	0.3.17	v0.1.10	False	pass	Ambiguous_content:0.02	Usher placements: BA.2(2/2)	B	BA.2	GISAID
hCoV-19/Ethiopia/ILRI_COVM02929/2022	BA.2.9	0	NA	Omicron (BA.2-like)	0.97	0	scorpio call: Alt alleles 62; Ref alleles 0; Amb alleles 1; Oth alleles 1	PUSHER-v1.17	4.1.3	0.3.17	v0.1.10	False	pass	Ambiguous_content:0.02	Usher placements: BA.2.9(3/3)	B	Other	GISAID
hCoV-19/NewZealand/22CV1567/2022	BA.2	0.444444444444444	NA	Omicron (BA.2-like)	0.97	0	scorpio call: Alt alleles 62; Ref alleles 0; Amb alleles 2; Oth alleles 0	PUSHER-v1.17	4.1.3	0.3.17	v0.1.10	False	pass	Ambiguous_content:0.07	Usher placements: BA.2(5/9) BA.2.65(4/9)	B	BA.2	GISAID
hCoV-19/Canada/NL-PHML-368391/2022	BA.1.1	0	NA	Omicron (BA.1-like)	0.93	0	scorpio call: Alt alleles 55; Ref alleles 0; Amb alleles 1; Oth alleles 3	PANGO-v1.17	4.1.3	0.3.17	v0.1.10	True	pass	Ambiguous_content:0.02	Assigned from designation hash.	B	Other	GISAID
hCoV-19/USA/VT-Broad-CRSP_AXWNMIF654JLMBAQ/2022	BA.1.1	0	NA	Omicron (BA.1-like)	0.93	0	scorpio call: Alt alleles 55; Ref alleles 0; Amb alleles 1; Oth alleles 3	PUSHER-v1.17	4.1.3	0.3.17	v0.1.10	False	pass	Ambiguous_content:0.02	Usher placements: BA.1.1(2/2)	B	Other	GISAID
hCoV-19/Kenya/SS8362/2022	BA.2	0	NA	Omicron (Unassigned)	1	0	scorpio call: Alt alleles 33; Ref alleles 0; Amb alleles 0; Oth alleles 0	PUSHER-v1.17	4.1.3	0.3.17	v0.1.10	False	pass	Ambiguous_content:0.02	Usher placements: BA.2(5/5); scorpio found insufficient support to assign a specific lineage	B	BA.2	GISAID
hCoV-19/Peru/LIM-INS-16868/2022	BA.2	0	NA	Omicron (BA.2-like)	0.98	0.02	scorpio call: Alt alleles 63; Ref alleles 1; Amb alleles 0; Oth alleles 0	PUSHER-v1.17	4.1.3	0.3.17	v0.1.10	False	pass	Ambiguous_content:0.02	Usher placements: BA.2(2/2)	B	BA.2	GISAID
hCoV-19/Bonaire/BQ-RIVM-101066/2022	BA.2.8	0	NA	Omicron (BA.2-like)	1	0	scorpio call: Alt alleles 64; Ref alleles 0; Amb alleles 0; Oth alleles 0	PUSHER-v1.17	4.1.3	0.3.17	v0.1.10	False	pass	Ambiguous_content:0.02	Usher placements: BA.2.8(1/1)	B	Other	GISAID
hCoV-19/Mexico/COL_InDRE_FB14362_E06316905377_S13454/2022	BA.4.1	0	NA	Omicron (BA.4-like)	0.98	0.02	scorpio call: Alt alleles 63; Ref alleles 1; Amb alleles 0; Oth alleles 0	PANGO-v1.17	4.1.3	0.3.17	v0.1.10	True	pass	Ambiguous_content:0.02	Assigned from designation hash.	B	Other	GISAID
hCoV-19/Brunei/7122060325/2022	BA.2.3	0	NA	Omicron (Unassigned)	0.88	0.03	scorpio call: Alt alleles 29; Ref alleles 1; Amb alleles 3; Oth alleles 0	PUSHER-v1.17	4.1.3	0.3.17	v0.1.10	False	pass	Ambiguous_content:0.02	Usher placements: BA.2.3(2/2); scorpio found insufficient support to assign a specific lineage	B	Other	GISAID
hCoV-19/Mexico/TAM-INMEGEN-61-27/2022	BA.1.15	0	NA	Omicron (BA.1-like)	0.73	0	scorpio call: Alt alleles 43; Ref alleles 0; Amb alleles 13; Oth alleles 3	PUSHER-v1.17	4.1.3	0.3.17	v0.1.10	False	pass	Ambiguous_content:0.04	Usher placements: BA.1.15(2/2)	B	Other	GISAID
hCoV-19/Cambodia/934970/2022	BA.2	0	NA	Omicron (BA.2-like)	0.95	0.03	scorpio call: Alt alleles 61; Ref alleles 2; Amb alleles 1; Oth alleles 0	PUSHER-v1.17	4.1.3	0.3.17	v0.1.10	False	pass	Ambiguous_content:0.02	Usher placements: BA.2(1/1)	B	BA.2	GISAID
hCoV-19/Bonaire/BQ-RIVM-98469/2022	BA.2	0	NA	Omicron (BA.2-like)	1	0	scorpio call: Alt alleles 64; Ref alleles 0; Amb alleles 0; Oth alleles 0	PUSHER-v1.17	4.1.3	0.3.17	v0.1.10	False	pass	Ambiguous_content:0.02	Usher placements: BA.2(1/1)	B	BA.2	GISAID
hCoV-19/NewZealand/22CV3598/2022	BA.2	0	NA	Omicron (BA.2-like)	1	0	scorpio call: Alt alleles 64; Ref alleles 0; Amb alleles 0; Oth alleles 0	PUSHER-v1.17	4.1.3	0.3.17	v0.1.10	False	pass	Ambiguous_content:0.05	Usher placements: BA.2(1/1)	B	BA.2	GISAID
hCoV-19/Vietnam/06144/2022	BA.2.17	0	NA	Omicron (BA.2-like)	1	0	scorpio call: Alt alleles 64; Ref alleles 0; Amb alleles 0; Oth alleles 0	PUSHER-v1.17	4.1.3	0.3.17	v0.1.10	False	pass	Ambiguous_content:0.02	Usher placements: BA.2.17(1/1)	B	Other	GISAID
hCoV-19/Argentina/PAIS-G1098/2022	BA.2.3	0	NA	Omicron (BA.2-like)	0.98	0.02	scorpio call: Alt alleles 63; Ref alleles 1; Amb alleles 0; Oth alleles 0	PUSHER-v1.17	4.1.3	0.3.17	v0.1.10	False	pass	Ambiguous_content:0.04	Usher placements: BA.2.3(1/1)	B	Other	GISAID
hCoV-19/Laos/LOMWRU-0156/2022	BA.2.9.5	0	NA	Omicron (BA.2-like)	1	0	scorpio call: Alt alleles 64; Ref alleles 0; Amb alleles 0; Oth alleles 0	PUSHER-v1.17	4.1.3	0.3.17	v0.1.10	False	pass	Ambiguous_content:0.05	Usher placements: BA.2.9.5(2/2)	B	Other	GISAID
hCoV-19/Finland/THL-202213867/2022	BA.2	0	NA	Omicron (BA.2-like)	1	0	scorpio call: Alt alleles 64; Ref alleles 0; Amb alleles 0; Oth alleles 0	PUSHER-v1.17	4.1.3	0.3.17	v0.1.10	False	pass	Ambiguous_content:0.02	Usher placements: BA.2(1/1)	B	BA.2	GISAID
hCoV-19/Algeria/18684/2022	BA.2	0.25	NA	Omicron (BA.2-like)	0.94	0	scorpio call: Alt alleles 60; Ref alleles 0; Amb alleles 4; Oth alleles 0	PUSHER-v1.17	4.1.3	0.3.17	v0.1.10	False	pass	Ambiguous_content:0.07	Usher placements: BA.2(6/8) BA.2.65(2/8)	B	BA.2	GISAID
hCoV-19/Brazil/RS-FIOCRUZ-4508/2022	BA.1.18	0	NA	Omicron (BA.1-like)	0.93	0	scorpio call: Alt alleles 55; Ref alleles 0; Amb alleles 1; Oth alleles 3	PUSHER-v1.17	4.1.3	0.3.17	v0.1.10	False	pass	Ambiguous_content:0.02	Usher placements: BA.1.18(1/1)	B	Other	GISAID
hCoV-19/England/LSPA-3BE85FC/2022	BA.2	0	NA	Omicron (BA.2-like)	1	0	scorpio call: Alt alleles 64; Ref alleles 0; Amb alleles 0; Oth alleles 0	PANGO-v1.17	4.1.3	0.3.17	v0.1.10	True	pass	Ambiguous_content:0.02	Assigned from designation hash.	B	BA.2	GISAID
hCoV-19/Moldova/F0007/2022	BA.1.1	0	NA	Omicron (BA.1-like)	0.93	0	scorpio call: Alt alleles 55; Ref alleles 0; Amb alleles 2; Oth alleles 2	PUSHER-v1.17	4.1.3	0.3.17	v0.1.10	False	pass	Ambiguous_content:0.05	Usher placements: BA.1.1(3/3)	B	Other	GISAID
hCoV-19/Rwanda/NRLNAT4282/2022	BA.1	0	NA	Omicron (BA.1-like)	0.93	0	scorpio call: Alt alleles 55; Ref alleles 0; Amb alleles 1; Oth alleles 3	PANGO-v1.17	4.1.3	0.3.17	v0.1.10	True	pass	Ambiguous_content:0.02	Assigned from designation hash.	B	BA.1	GISAID
hCoV-19/Oman/5222320/2022	BA.2	0	NA	Omicron (BA.2-like)	0.95	0.03	scorpio call: Alt alleles 61; Ref alleles 2; Amb alleles 1; Oth alleles 0	PUSHER-v1.17	4.1.3	0.3.17	v0.1.10	False	pass	Ambiguous_content:0.02	Usher placements: BA.2(1/1)	B	BA.2	GISAID
hCoV-19/Guadeloupe/CERBAHC-03934865/2022	BA.2.9	0.5	NA	Omicron (BA.2-like)	0.95	0	scorpio call: Alt alleles 61; Ref alleles 0; Amb alleles 2; Oth alleles 1	PUSHER-v1.17	4.1.3	0.3.17	v0.1.10	False	pass	Ambiguous_content:0.03	Usher placements: BA.2.9(1/2) BA.2.9.2(1/2)	B	Other	GISAID
hCoV-19/Guinea/LFHVG-G0620/2022	BA.2	0	NA	Omicron (BA.2-like)	0.98	0.02	scorpio call: Alt alleles 63; Ref alleles 1; Amb alleles 0; Oth alleles 0	PUSHER-v1.17	4.1.3	0.3.17	v0.1.10	False	pass	Ambiguous_content:0.02	Usher placements: BA.2(1/1)	B	BA.2	GISAID
hCoV-19/NewZealand/22CH3356/2022	BA.2	0	NA	Omicron (BA.2-like)	1	0	scorpio call: Alt alleles 64; Ref alleles 0; Amb alleles 0; Oth alleles 0	PUSHER-v1.17	4.1.3	0.3.17	v0.1.10	False	pass	Ambiguous_content:0.05	Usher placements: BA.2(1/1)	B	BA.2	GISAID
hCoV-19/Ireland/G-NVRL-S22IRL00308452/2022	BA.2	0	NA	Omicron (BA.2-like)	0.98	0	scorpio call: Alt alleles 63; Ref alleles 0; Amb alleles 1; Oth alleles 0	PUSHER-v1.17	4.1.3	0.3.17	v0.1.10	False	pass	Ambiguous_content:0.02	Usher placements: BA.2(1/1)	B	BA.2	GISAID
hCoV-19/Panama/M219860-GMI/2022	BA.1.1	0	NA	Omicron (BA.1-like)	0.9	0.03	scorpio call: Alt alleles 53; Ref alleles 2; Amb alleles 1; Oth alleles 3	PUSHER-v1.17	4.1.3	0.3.17	v0.1.10	False	pass	Ambiguous_content:0.02	Usher placements: BA.1.1(2/2)	B	Other	GISAID
hCoV-19/Guadeloupe/IPP23496/2022	BA.2.9	0	NA	Omicron (BA.2-like)	1	0	scorpio call: Alt alleles 64; Ref alleles 0; Amb alleles 0; Oth alleles 0	PUSHER-v1.17	4.1.3	0.3.17	v0.1.10	False	pass	Ambiguous_content:0.02	Usher placements: BA.2.9(1/1)	B	Other	GISAID
hCoV-19/Switzerland/AG-ETHZ-36795397/2022	BA.2.9	0	NA	Omicron (BA.2-like)	0.97	0.02	scorpio call: Alt alleles 62; Ref alleles 1; Amb alleles 1; Oth alleles 0	PUSHER-v1.17	4.1.3	0.3.17	v0.1.10	False	pass	Ambiguous_content:0.02	Usher placements: BA.2.9(1/1)	B	Other	GISAID
hCoV-19/Guinea/Conakry_IPG-26809/2022	BA.1.15.1	0	NA	Probable Omicron (BA.1-like)	0.66	0	scorpio call: Alt alleles 39; Ref alleles 0; Amb alleles 17; Oth alleles 3	PUSHER-v1.17	4.1.3	0.3.17	v0.1.10	False	pass	Ambiguous_content:0.07	Usher placements: BA.1.15.1(3/3)	B	Other	GISAID
hCoV-19/Maldives/MAV126320/2022	BA.1.13.1	0	NA	Omicron (BA.1-like)	0.66	0	scorpio call: Alt alleles 39; Ref alleles 0; Amb alleles 19; Oth alleles 1	PUSHER-v1.17	4.1.3	0.3.17	v0.1.10	False	pass	Ambiguous_content:0.05	Usher placements: BA.1.13.1(1/1)	B	Other	GISAID
hCoV-19/Bolivia/SC-INLASA-3927/2022	BA.1.1	0	NA	Omicron (BA.1-like)	0.92	0	scorpio call: Alt alleles 54; Ref alleles 0; Amb alleles 2; Oth alleles 3	PUSHER-v1.17	4.1.3	0.3.17	v0.1.10	False	pass	Ambiguous_content:0.09	Usher placements: BA.1.1(2/2)	B	Other	GISAID
hCoV-19/Canada/MB-CPL-421065/2022	BA.2.3	0	NA	Omicron (BA.2-like)	1	0	scorpio call: Alt alleles 64; Ref alleles 0; Amb alleles 0; Oth alleles 0	PANGO-v1.17	4.1.3	0.3.17	v0.1.10	True	pass	Ambiguous_content:0.02	Assigned from designation hash.	B	Other	GISAID
hCoV-19/Bonaire/BQ-RIVM-81217/2022	BA.1.15	0	NA	Omicron (BA.1-like)	0.93	0	scorpio call: Alt alleles 55; Ref alleles 0; Amb alleles 1; Oth alleles 3	PUSHER-v1.17	4.1.3	0.3.17	v0.1.10	False	pass	Ambiguous_content:0.02	Usher placements: BA.1.15(1/1)	B	Other	GISAID
hCoV-19/HongKong/HK-HKPU-PUU037169652/2022	BA.2	0	NA	Omicron (BA.2-like)	1	0	scorpio call: Alt alleles 64; Ref alleles 0; Amb alleles 0; Oth alleles 0	PUSHER-v1.17	4.1.3	0.3.17	v0.1.10	False	pass	Ambiguous_content:0.02	Usher placements: BA.2(1/1)	B	BA.2	GISAID
hCoV-19/Argentina/PAIS-G1086/2022	BA.2.3	0	NA	Omicron (BA.2-like)	0.98	0.02	scorpio call: Alt alleles 63; Ref alleles 1; Amb alleles 0; Oth alleles 0	PUSHER-v1.17	4.1.3	0.3.17	v0.1.10	False	pass	Ambiguous_content:0.06	Usher placements: BA.2.3(1/1)	B	Other	GISAID
hCoV-19/Cambodia/919811/2022	BA.2.3	0	NA	Omicron (BA.2-like)	0.98	0.02	scorpio call: Alt alleles 63; Ref alleles 1; Amb alleles 0; Oth alleles 0	PUSHER-v1.17	4.1.3	0.3.17	v0.1.10	False	pass	Ambiguous_content:0.02	Usher placements: BA.2.3(1/1)	B	Other	GISAID
hCoV-19/USA/TX-HMH-M-98514/2022	BA.2.12.1	0	NA	Omicron (Unassigned)	1	0	scorpio call: Alt alleles 33; Ref alleles 0; Amb alleles 0; Oth alleles 0	PUSHER-v1.17	4.1.3	0.3.17	v0.1.10	False	pass	Ambiguous_content:0.02	Usher placements: BA.2.12.1(1/1); scorpio found insufficient support to assign a specific lineage	B	Other	GISAID
hCoV-19/USA/FL-BPHL-5942/2022	BA.2	0	NA	Omicron (BA.2-like)	1	0	scorpio call: Alt alleles 64; Ref alleles 0; Amb alleles 0; Oth alleles 0	PUSHER-v1.17	4.1.3	0.3.17	v0.1.10	False	pass	Ambiguous_content:0.02	Usher placements: BA.2(1/1)	B	BA.2	GISAID
hCoV-19/Cambodia/22-2204081532/2022	BA.2	0	NA	Omicron (Unassigned)	1	0	scorpio call: Alt alleles 33; Ref alleles 0; Amb alleles 0; Oth alleles 0	PANGO-v1.17	4.1.3	0.3.17	v0.1.10	True	pass	Ambiguous_content:0.02	Assigned from designation hash.	B	BA.2	GISAID
hCoV-19/SouthAfrica/NICD-N35080/2022	BA.2	0	NA	Omicron (BA.2-like)	0.97	0	scorpio call: Alt alleles 62; Ref alleles 0; Amb alleles 2; Oth alleles 0	PUSHER-v1.17	4.1.3	0.3.17	v0.1.10	False	pass	Ambiguous_content:0.02	Usher placements: BA.2(1/1)	B	BA.2	GISAID
hCoV-19/Jordan/JUST-MBV-88/2022	BA.2	0	NA	Omicron (BA.2-like)	0.94	0.02	scorpio call: Alt alleles 60; Ref alleles 1; Amb alleles 3; Oth alleles 0	PUSHER-v1.17	4.1.3	0.3.17	v0.1.10	False	pass	Ambiguous_content:0.02	Usher placements: BA.2(1/1)	B	BA.2	GISAID
hCoV-19/Indonesia/JB-ITB-C43887/2022	BA.2.64	0	NA	Omicron (BA.2-like)	1	0	scorpio call: Alt alleles 64; Ref alleles 0; Amb alleles 0; Oth alleles 0	PANGO-v1.17	4.1.3	0.3.17	v0.1.10	True	pass	Ambiguous_content:0.02	Assigned from designation hash.	B	Other	GISAID
hCoV-19/Brunei/9822011085/2022	BA.2	0	NA	Omicron (BA.2-like)	0.97	0	scorpio call: Alt alleles 62; Ref alleles 0; Amb alleles 2; Oth alleles 0	PUSHER-v1.17	4.1.3	0.3.17	v0.1.10	False	pass	Ambiguous_content:0.03	Usher placements: BA.2(2/2)	B	BA.2	GISAID
hCoV-19/Seychelles/F143813/2022	BA.1.1	0	NA	Probable Omicron (BA.1-like)	0.66	0	scorpio call: Alt alleles 39; Ref alleles 0; Amb alleles 17; Oth alleles 3	PUSHER-v1.17	4.1.3	0.3.17	v0.1.10	False	pass	Ambiguous_content:0.07	Usher placements: BA.1.1(2/2)	B	Other	GISAID
hCoV-19/SriLanka/aicbu4056/2022	BA.1.21	0	NA	Omicron (BA.1-like)	0.93	0	scorpio call: Alt alleles 55; Ref alleles 0; Amb alleles 1; Oth alleles 3	PUSHER-v1.17	4.1.3	0.3.17	v0.1.10	False	pass	Ambiguous_content:0.03	Usher placements: BA.1.21(1/1)	B	Other	GISAID
hCoV-19/USA/NM-UNM-ED01682/2022	BA.1.20	0	NA	Omicron (BA.1-like)	0.93	0	scorpio call: Alt alleles 55; Ref alleles 0; Amb alleles 1; Oth alleles 3	PANGO-v1.17	4.1.3	0.3.17	v0.1.10	True	pass	Ambiguous_content:0.02	Assigned from designation hash.	B	Other	GISAID
hCoV-19/Mozambique/CERI-KRISP-K037886/2022	BA.2	0	NA	Omicron (BA.2-like)	0.94	0.05	scorpio call: Alt alleles 60; Ref alleles 3; Amb alleles 1; Oth alleles 0	PUSHER-v1.17	4.1.3	0.3.17	v0.1.10	False	pass	Ambiguous_content:0.03	Usher placements: BA.2(2/2)	B	BA.2	GISAID
hCoV-19/Botswana/R69B26_BHP_908388/2021	BA.1	0	NA	Omicron (BA.1-like)	0.9	0.02	scorpio call: Alt alleles 53; Ref alleles 1; Amb alleles 4; Oth alleles 1	PUSHER-v1.17	4.1.3	0.3.17	v0.1.10	False	pass	Ambiguous_content:0.02	Usher placements: BA.1(1/1)	B	BA.1	GISAID
hCoV-19/Pakistan/NIH-B44-S13/2022	BA.2	0.333333333333333	NA	Omicron (BA.2-like)	0.95	0	scorpio call: Alt alleles 61; Ref alleles 0; Amb alleles 3; Oth alleles 0	PUSHER-v1.17	4.1.3	0.3.17	v0.1.10	False	pass	Ambiguous_content:0.02	Usher placements: BA.2(2/3) BA.2.76(1/3)	B	BA.2	GISAID
hCoV-19/Canada/BC-BCCDC-435424/2022	BA.2.9	0	NA	Omicron (BA.2-like)	0.98	0	scorpio call: Alt alleles 63; Ref alleles 0; Amb alleles 0; Oth alleles 1	PUSHER-v1.17	4.1.3	0.3.17	v0.1.10	False	pass	Ambiguous_content:0.02	Usher placements: BA.2.9(1/1)	B	Other	GISAID
hCoV-19/Kenya/SS8368/2022	BA.4.1	0	NA	Omicron (BA.4-like)	1	0	scorpio call: Alt alleles 64; Ref alleles 0; Amb alleles 0; Oth alleles 0	PANGO-v1.17	4.1.3	0.3.17	v0.1.10	True	pass	Ambiguous_content:0.02	Assigned from designation hash.	B	Other	GISAID
hCoV-19/Brazil/RS-LMM71207/2022	BA.1.1	0	NA	Omicron (BA.1-like)	0.88	0	scorpio call: Alt alleles 52; Ref alleles 0; Amb alleles 4; Oth alleles 3	PUSHER-v1.17	4.1.3	0.3.17	v0.1.10	False	pass	Ambiguous_content:0.03	Usher placements: BA.1.1(2/2)	B	Other	GISAID
hCoV-19/Bonaire/BQ-RIVM-101070/2022	BA.2.7	0	NA	Omicron (BA.2-like)	0.98	0	scorpio call: Alt alleles 63; Ref alleles 0; Amb alleles 1; Oth alleles 0	PUSHER-v1.17	4.1.3	0.3.17	v0.1.10	False	pass	Ambiguous_content:0.06	Usher placements: BA.2.7(4/4)	B	Other	GISAID
hCoV-19/Guatemala/3247-LNS/2022	BA.1.1	0	NA	Omicron (BA.1-like)	0.93	0	scorpio call: Alt alleles 55; Ref alleles 0; Amb alleles 1; Oth alleles 3	PUSHER-v1.17	4.1.3	0.3.17	v0.1.10	False	pass	Ambiguous_content:0.03	Usher placements: BA.1.1(2/2)	B	Other	GISAID
hCoV-19/Maldives/MAV164705/2022	BA.2.10	0	NA	Omicron (Unassigned)	0.91	0	scorpio call: Alt alleles 30; Ref alleles 0; Amb alleles 3; Oth alleles 0	PUSHER-v1.17	4.1.3	0.3.17	v0.1.10	False	pass	Ambiguous_content:0.04	Usher placements: BA.2.10(4/4); scorpio found insufficient support to assign a specific lineage	B	Other	GISAID
hCoV-19/USA/MI-UM-10043770474/2022	BA.1.15	0	NA	Omicron (BA.1-like)	0.93	0	scorpio call: Alt alleles 55; Ref alleles 0; Amb alleles 1; Oth alleles 3	PUSHER-v1.17	4.1.3	0.3.17	v0.1.10	False	pass	Ambiguous_content:0.02	Usher placements: BA.1.15(1/1)	B	Other	GISAID
hCoV-19/Curacao/CW-RIVM-95621/2022	BA.2	0	NA	Omicron (BA.2-like)	1	0	scorpio call: Alt alleles 64; Ref alleles 0; Amb alleles 0; Oth alleles 0	PUSHER-v1.17	4.1.3	0.3.17	v0.1.10	False	pass	Ambiguous_content:0.02	Usher placements: BA.2(1/1)	B	BA.2	GISAID
hCoV-19/Canada/NB-CHUDGLD-270222-MM00383U/2022	BA.1.1	0	NA	Omicron (BA.1-like)	0.9	0	scorpio call: Alt alleles 53; Ref alleles 0; Amb alleles 3; Oth alleles 3	PUSHER-v1.17	4.1.3	0.3.17	v0.1.10	False	pass	Ambiguous_content:0.04	Usher placements: BA.1.1(3/3)	B	Other	GISAID
hCoV-19/Portugal/PT30033/2022	BA.2	0	NA	Omicron (BA.2-like)	1	0	scorpio call: Alt alleles 64; Ref alleles 0; Amb alleles 0; Oth alleles 0	PUSHER-v1.17	4.1.3	0.3.17	v0.1.10	False	pass	Ambiguous_content:0.02	Usher placements: BA.2(1/1)	B	BA.2	GISAID
hCoV-19/Lebanon/LAU-CVD-991/2022	BA.1.17.2	0	NA	Omicron (BA.1-like)	0.86	0	scorpio call: Alt alleles 51; Ref alleles 0; Amb alleles 6; Oth alleles 2	PUSHER-v1.17	4.1.3	0.3.17	v0.1.10	False	pass	Ambiguous_content:0.08	Usher placements: BA.1.17.2(3/3)	B	Other	GISAID
hCoV-19/NewZealand/22CH1740/2022	BA.2.10	0	NA	Omicron (BA.2-like)	0.97	0	scorpio call: Alt alleles 62; Ref alleles 0; Amb alleles 2; Oth alleles 0	PUSHER-v1.17	4.1.3	0.3.17	v0.1.10	False	pass	Ambiguous_content:0.08	Usher placements: BA.2.10(5/5)	B	Other	GISAID
hCoV-19/Indonesia/JK-NIHRD-MI.22.21405/2022	BA.1.13.1	0	NA	Omicron (BA.1-like)	0.93	0	scorpio call: Alt alleles 55; Ref alleles 0; Amb alleles 1; Oth alleles 3	PUSHER-v1.17	4.1.3	0.3.17	v0.1.10	False	pass	Ambiguous_content:0.02	Usher placements: BA.1.13.1(1/1)	B	Other	GISAID
hCoV-19/Sweden/1596241263/2022	BA.2	0	NA	Omicron (BA.2-like)	1	0	scorpio call: Alt alleles 64; Ref alleles 0; Amb alleles 0; Oth alleles 0	PUSHER-v1.17	4.1.3	0.3.17	v0.1.10	False	pass	Ambiguous_content:0.02	Usher placements: BA.2(1/1)	B	BA.2	GISAID
hCoV-19/Colombia/DC-INS-VG-18923/2022	BA.2	0.222222222222222	NA	Omicron (BA.2-like)	0.95	0	scorpio call: Alt alleles 61; Ref alleles 0; Amb alleles 3; Oth alleles 0	PUSHER-v1.17	4.1.3	0.3.17	v0.1.10	False	pass	Ambiguous_content:0.08	Usher placements: BA.2(7/9) BA.2.65(2/9)	B	BA.2	GISAID
hCoV-19/Canada/MB-CPL-411217/2022	BA.2	0	NA	Omicron (BA.2-like)	0.98	0	scorpio call: Alt alleles 63; Ref alleles 0; Amb alleles 1; Oth alleles 0	PANGO-v1.17	4.1.3	0.3.17	v0.1.10	True	pass	Ambiguous_content:0.02	Assigned from designation hash.	B	BA.2	GISAID
hCoV-19/Aruba/AW-RIVM-101159/2022	BA.2	0	NA	Omicron (BA.2-like)	1	0	scorpio call: Alt alleles 64; Ref alleles 0; Amb alleles 0; Oth alleles 0	PUSHER-v1.17	4.1.3	0.3.17	v0.1.10	False	pass	Ambiguous_content:0.02	Usher placements: BA.2(1/1)	B	BA.2	GISAID
hCoV-19/DRC/INRB-RDC-759/2022	BA.4.1	0.333333333333333	NA	Omicron (BA.4-like)	1	0	scorpio call: Alt alleles 64; Ref alleles 0; Amb alleles 0; Oth alleles 0	PUSHER-v1.17	4.1.3	0.3.17	v0.1.10	False	pass	Ambiguous_content:0.05	Usher placements: BA.4.1(2/3) BA.4.1.5(1/3)	B	Other	GISAID
hCoV-19/HongKong/HK-HKPU-PUU038285338/2022	BA.2.36	0	NA	Omicron (BA.2-like)	1	0	scorpio call: Alt alleles 64; Ref alleles 0; Amb alleles 0; Oth alleles 0	PUSHER-v1.17	4.1.3	0.3.17	v0.1.10	False	pass	Ambiguous_content:0.02	Usher placements: BA.2.36(1/1)	B	Other	GISAID
hCoV-19/Maldives/MAV186020/2022	BA.2	0	NA	Omicron (BA.2-like)	0.89	0	scorpio call: Alt alleles 57; Ref alleles 0; Amb alleles 7; Oth alleles 0	PUSHER-v1.17	4.1.3	0.3.17	v0.1.10	False	pass	Ambiguous_content:0.05	Usher placements: BA.2(1/1)	B	BA.2	GISAID
hCoV-19/Cameroon/CERI-KRISP-K040723/2022	BA.1.15	0	NA	Omicron (BA.1-like)	0.93	0	scorpio call: Alt alleles 55; Ref alleles 0; Amb alleles 1; Oth alleles 3	PUSHER-v1.17	4.1.3	0.3.17	v0.1.10	False	pass	Ambiguous_content:0.02	Usher placements: BA.1.15(1/1)	B	Other	GISAID
hCoV-19/Australia/VIC59525/2022	BA.2	0	NA	Omicron (BA.2-like)	0.97	0	scorpio call: Alt alleles 62; Ref alleles 0; Amb alleles 1; Oth alleles 1	PUSHER-v1.17	4.1.3	0.3.17	v0.1.10	False	pass	Ambiguous_content:0.04	Usher placements: BA.2(5/5)	B	BA.2	GISAID
hCoV-19/TrinidadandTobago/134575/2022	BA.1.17.2	0	NA	Omicron (BA.1-like)	0.93	0	scorpio call: Alt alleles 55; Ref alleles 0; Amb alleles 1; Oth alleles 3	PUSHER-v1.17	4.1.3	0.3.17	v0.1.10	False	pass	Ambiguous_content:0.02	Usher placements: BA.1.17.2(1/1)	B	Other	GISAID
hCoV-19/Denmark/DCGC-458350/2022	BA.2.9	0	NA	Omicron (BA.2-like)	0.95	0	scorpio call: Alt alleles 61; Ref alleles 0; Amb alleles 1; Oth alleles 2	PANGO-v1.17	4.1.3	0.3.17	v0.1.10	True	pass	Ambiguous_content:0.02	Assigned from designation hash.	B	Other	GISAID
hCoV-19/Ecuador/NIC-INSPI-404030/2022	BA.1	0	NA	Omicron (BA.1-like)	0.93	0	scorpio call: Alt alleles 55; Ref alleles 0; Amb alleles 1; Oth alleles 3	PUSHER-v1.17	4.1.3	0.3.17	v0.1.10	False	pass	Ambiguous_content:0.02	Usher placements: BA.1(1/1)	B	BA.1	GISAID
hCoV-19/USA/NC-CORVASEQ-UNC-5540/2022	BA.2.9	0	NA	Omicron (BA.2-like)	1	0	scorpio call: Alt alleles 64; Ref alleles 0; Amb alleles 0; Oth alleles 0	PUSHER-v1.17	4.1.3	0.3.17	v0.1.10	False	pass	Ambiguous_content:0.02	Usher placements: BA.2.9(1/1)	B	Other	GISAID
hCoV-19/Guadeloupe/CERBAHC-01903459/2022	BA.1.15	0	NA	Omicron (BA.1-like)	0.86	0	scorpio call: Alt alleles 51; Ref alleles 0; Amb alleles 4; Oth alleles 4	PUSHER-v1.17	4.1.3	0.3.17	v0.1.10	False	pass	Ambiguous_content:0.03	Usher placements: BA.1.15(1/1)	B	Other	GISAID
hCoV-19/Ecuador/USFQ-2731/2022	BA.1	0	NA	Probable Omicron (BA.1-like)	0.64	0	scorpio call: Alt alleles 38; Ref alleles 0; Amb alleles 18; Oth alleles 3	PUSHER-v1.17	4.1.3	0.3.17	v0.1.10	False	pass	Ambiguous_content:0.07	Usher placements: BA.1(8/8)	B	BA.1	GISAID
hCoV-19/ElSalvador/INC-LNSP-169/2022	BA.1.17	0	NA	Omicron (BA.1-like)	0.93	0	scorpio call: Alt alleles 55; Ref alleles 0; Amb alleles 1; Oth alleles 3	PUSHER-v1.17	4.1.3	0.3.17	v0.1.10	False	pass	Ambiguous_content:0.02	Usher placements: BA.1.17(1/1)	B	Other	GISAID
hCoV-19/Paraguay/435175/2022	BA.1.1	0	NA	Omicron (BA.1-like)	0.86	0	scorpio call: Alt alleles 51; Ref alleles 0; Amb alleles 5; Oth alleles 3	PUSHER-v1.17	4.1.3	0.3.17	v0.1.10	False	pass	Ambiguous_content:0.04	Usher placements: BA.1.1(4/4)	B	Other	GISAID
hCoV-19/Algeria/18190/2022	BA.2.23	0	NA	Omicron (Unassigned)	0.88	0	scorpio call: Alt alleles 29; Ref alleles 0; Amb alleles 4; Oth alleles 0	PUSHER-v1.17	4.1.3	0.3.17	v0.1.10	False	pass	Ambiguous_content:0.08	Usher placements: BA.2.23(3/3); scorpio found insufficient support to assign a specific lineage	B	Other	GISAID
hCoV-19/TrinidadandTobago/157327/2022	BA.2	0.666666666666667	NA	Omicron (BA.2-like)	0.89	0	scorpio call: Alt alleles 57; Ref alleles 0; Amb alleles 7; Oth alleles 0	PUSHER-v1.17	4.1.3	0.3.17	v0.1.10	False	pass	Ambiguous_content:0.03	Usher placements: BA.2(1/3) BA.2.29(1/3) BA.2.7(1/3)	B	BA.2	GISAID
hCoV-19/Kenya/SS8370/2022	BA.2	0.5	NA	Omicron (BA.2-like)	0.89	0	scorpio call: Alt alleles 57; Ref alleles 0; Amb alleles 7; Oth alleles 0	PUSHER-v1.17	4.1.3	0.3.17	v0.1.10	False	pass	Ambiguous_content:0.04	Usher placements: BA.2(2/4) BA.2.24(1/4) BA.2.7(1/4)	B	BA.2	GISAID
hCoV-19/Morocco/771/2022	BA.2	0	NA	Omicron (BA.2-like)	1	0	scorpio call: Alt alleles 64; Ref alleles 0; Amb alleles 0; Oth alleles 0	PUSHER-v1.17	4.1.3	0.3.17	v0.1.10	False	pass	Ambiguous_content:0.02	Usher placements: BA.2(1/1)	B	BA.2	GISAID
hCoV-19/Guatemala/INC-LNS-222/2022	BA.1.15	0	NA	Omicron (BA.1-like)	0.93	0	scorpio call: Alt alleles 55; Ref alleles 0; Amb alleles 1; Oth alleles 3	PUSHER-v1.17	4.1.3	0.3.17	v0.1.10	False	pass	Ambiguous_content:0.02	Usher placements: BA.1.15(2/2)	B	Other	GISAID
hCoV-19/Suriname/SR-994/2022	BA.1.1	0	NA	Omicron (BA.1-like)	0.88	0	scorpio call: Alt alleles 52; Ref alleles 0; Amb alleles 4; Oth alleles 3	PUSHER-v1.17	4.1.3	0.3.17	v0.1.10	False	pass	Ambiguous_content:0.03	Usher placements: BA.1.1(1/1)	B	Other	GISAID
hCoV-19/SriLanka/aicbu5136/2022	BA.2	0.444444444444444	NA	Omicron (BA.2-like)	0.94	0	scorpio call: Alt alleles 60; Ref alleles 0; Amb alleles 4; Oth alleles 0	PUSHER-v1.17	4.1.3	0.3.17	v0.1.10	False	pass	Ambiguous_content:0.07	Usher placements: BA.2(5/9) BA.2.65(4/9)	B	BA.2	GISAID
hCoV-19/Guatemala/INC-LNS-247/2022	BA.1.1	0	NA	Omicron (BA.1-like)	0.93	0	scorpio call: Alt alleles 55; Ref alleles 0; Amb alleles 1; Oth alleles 3	PANGO-v1.17	4.1.3	0.3.17	v0.1.10	True	pass	Ambiguous_content:0.02	Assigned from designation hash.	B	Other	GISAID
hCoV-19/Algeria/14198/2022	BA.2	0	NA	Omicron (BA.2-like)	0.98	0	scorpio call: Alt alleles 63; Ref alleles 0; Amb alleles 1; Oth alleles 0	PANGO-v1.17	4.1.3	0.3.17	v0.1.10	True	pass	Ambiguous_content:0.02	Assigned from designation hash.	B	BA.2	GISAID
hCoV-19/Curacao/CW-RIVM-96583/2022	BA.2	0	NA	Omicron (BA.2-like)	1	0	scorpio call: Alt alleles 64; Ref alleles 0; Amb alleles 0; Oth alleles 0	PUSHER-v1.17	4.1.3	0.3.17	v0.1.10	False	pass	Ambiguous_content:0.02	Usher placements: BA.2(1/1)	B	BA.2	GISAID
hCoV-19/Paraguay/448493/2022	BA.1.17	0	NA	Omicron (Unassigned)	0.76	0.06	scorpio call: Alt alleles 25; Ref alleles 2; Amb alleles 6; Oth alleles 0	PUSHER-v1.17	4.1.3	0.3.17	v0.1.10	False	pass	Ambiguous_content:0.04	Usher placements: BA.1.17(1/1); scorpio found insufficient support to assign a specific lineage	B	Other	GISAID
hCoV-19/Canada/BC-BCCDC-437620/2022	BA.2	0	NA	Omicron (BA.2-like)	1	0	scorpio call: Alt alleles 64; Ref alleles 0; Amb alleles 0; Oth alleles 0	PUSHER-v1.17	4.1.3	0.3.17	v0.1.10	False	pass	Ambiguous_content:0.02	Usher placements: BA.2(1/1)	B	BA.2	GISAID
hCoV-19/Guyana/2367-GMI/2022	BA.1.17.2	0	NA	Omicron (Unassigned)	0.94	0.03	scorpio call: Alt alleles 31; Ref alleles 1; Amb alleles 0; Oth alleles 1	PUSHER-v1.17	4.1.3	0.3.17	v0.1.10	False	pass	Ambiguous_content:0.02	Usher placements: BA.1.17.2(1/1); scorpio found insufficient support to assign a specific lineage	B	Other	GISAID
hCoV-19/Lithuania/MR-LUHS-42-09/2022	BA.2.9	0	NA	Omicron (BA.2-like)	1	0	scorpio call: Alt alleles 64; Ref alleles 0; Amb alleles 0; Oth alleles 0	PUSHER-v1.17	4.1.3	0.3.17	v0.1.10	False	pass	Ambiguous_content:0.05	Usher placements: BA.2.9(1/1)	B	Other	GISAID
hCoV-19/Indonesia/BA-NIHRD-WGS-22-04754/2022	BA.2.12.1	0	NA	Probable Omicron (BA.2-like)	0.94	0.06	scorpio call: Alt alleles 60; Ref alleles 4; Amb alleles 0; Oth alleles 0	PUSHER-v1.17	4.1.3	0.3.17	v0.1.10	False	pass	Ambiguous_content:0.02	Usher placements: BA.2.12.1(1/1)	B	Other	GISAID
hCoV-19/SouthKorea/KDCA66781/2022	BA.2.3	0	NA	Omicron (BA.2-like)	0.97	0.03	scorpio call: Alt alleles 62; Ref alleles 2; Amb alleles 0; Oth alleles 0	PUSHER-v1.17	4.1.3	0.3.17	v0.1.10	False	pass	Ambiguous_content:0.04	Usher placements: BA.2.3(1/1)	B	Other	GISAID
hCoV-19/TrinidadandTobago/155394/2022	BA.2.9	0	NA	Omicron (BA.2-like)	0.89	0	scorpio call: Alt alleles 57; Ref alleles 0; Amb alleles 7; Oth alleles 0	PUSHER-v1.17	4.1.3	0.3.17	v0.1.10	False	pass	Ambiguous_content:0.04	Usher placements: BA.2.9(1/1)	B	Other	GISAID
hCoV-19/Canada/BC-BCCDC-441050/2022	BA.2	0.333333333333333	NA	Omicron (BA.2-like)	1	0	scorpio call: Alt alleles 64; Ref alleles 0; Amb alleles 0; Oth alleles 0	PUSHER-v1.17	4.1.3	0.3.17	v0.1.10	False	pass	Ambiguous_content:0.02	Usher placements: BA.2(2/3) BA.2.37(1/3)	B	BA.2	GISAID
hCoV-19/USA/ID-IVREF-790362/2022	BA.1.1	0	NA	Omicron (BA.1-like)	0.93	0	scorpio call: Alt alleles 55; Ref alleles 0; Amb alleles 1; Oth alleles 3	PUSHER-v1.17	4.1.3	0.3.17	v0.1.10	False	pass	Ambiguous_content:0.02	Usher placements: BA.1.1(2/2)	B	Other	GISAID
hCoV-19/Maldives/MAV165028/2022	BA.2	0	NA	Omicron (BA.2-like)	0.89	0	scorpio call: Alt alleles 57; Ref alleles 0; Amb alleles 7; Oth alleles 0	PUSHER-v1.17	4.1.3	0.3.17	v0.1.10	False	pass	Ambiguous_content:0.03	Usher placements: BA.2(2/2)	B	BA.2	GISAID
hCoV-19/Belgium/ZNA_25149358/2022	BA.1.18	0	NA	Omicron (BA.1-like)	0.78	0	scorpio call: Alt alleles 46; Ref alleles 0; Amb alleles 11; Oth alleles 2	PANGO-v1.17	4.1.3	0.3.17	v0.1.10	True	pass	Ambiguous_content:0.04	Assigned from designation hash.	B	Other	GISAID
hCoV-19/Cambodia/935668/2022	BA.2.3	0	NA	Omicron (Unassigned)	1	0	scorpio call: Alt alleles 33; Ref alleles 0; Amb alleles 0; Oth alleles 0	PANGO-v1.17	4.1.3	0.3.17	v0.1.10	True	pass	Ambiguous_content:0.05	Assigned from designation hash.	B	Other	GISAID
hCoV-19/Georgia/Tb-sNGS4946/2022	BA.2	0.545454545454545	NA	Omicron (BA.2-like)	0.91	0	scorpio call: Alt alleles 58; Ref alleles 0; Amb alleles 6; Oth alleles 0	PUSHER-v1.17	4.1.3	0.3.17	v0.1.10	False	pass	Ambiguous_content:0.05	Usher placements: BA.2(5/11) BA.2.13(2/11) BA.2.51(1/11) BA.2.56(3/11)	B	BA.2	GISAID
hCoV-19/Nigeria/NCDC-NR-GL-003658/2022	BA.2	0.555555555555556	NA	Omicron (Unassigned)	0.76	0	scorpio call: Alt alleles 25; Ref alleles 0; Amb alleles 8; Oth alleles 0	PUSHER-v1.17	4.1.3	0.3.17	v0.1.10	False	pass	Ambiguous_content:0.08	Usher placements: BA.2(8/18) BA.2.13(4/18) BA.2.24(2/18) BA.2.51(1/18) BA.2.56(3/18); scorpio found insufficient support to assign a specific lineage	B	BA.2	GISAID
hCoV-19/Poland/PZH-UMB-17866/2022	BA.2	0.75	NA	Omicron (BA.2-like)	1	0	scorpio call: Alt alleles 64; Ref alleles 0; Amb alleles 0; Oth alleles 0	PANGO-v1.17	4.1.3	0.3.17	v0.1.10	True	pass	Ambiguous_content:0.02	Assigned from designation hash.	B	BA.2	GISAID
hCoV-19/Canada/BC-BCCDC-435967/2022	BA.2	0	NA	Omicron (BA.2-like)	1	0	scorpio call: Alt alleles 64; Ref alleles 0; Amb alleles 0; Oth alleles 0	PANGO-v1.17	4.1.3	0.3.17	v0.1.10	True	pass	Ambiguous_content:0.02	Assigned from designation hash.	B	BA.2	GISAID
hCoV-19/USA/OH-CDC-QDX36112048/2022	BA.2	0.333333333333333	NA	Omicron (BA.2-like)	1	0	scorpio call: Alt alleles 64; Ref alleles 0; Amb alleles 0; Oth alleles 0	PUSHER-v1.17	4.1.3	0.3.17	v0.1.10	False	pass	Ambiguous_content:0.02	Usher placements: BA.2(2/3) BA.2.16(1/3)	B	BA.2	GISAID
hCoV-19/Australia/NT-RDH-162/2022	BA.1.17	0	NA	Omicron (BA.1-like)	0.93	0	scorpio call: Alt alleles 55; Ref alleles 0; Amb alleles 1; Oth alleles 3	PANGO-v1.17	4.1.3	0.3.17	v0.1.10	True	pass	Ambiguous_content:0.02	Assigned from designation hash.	B	Other	GISAID
hCoV-19/Bonaire/BQ-RIVM-85187/2022	BA.1	0	NA	Omicron (BA.1-like)	0.93	0	scorpio call: Alt alleles 55; Ref alleles 0; Amb alleles 1; Oth alleles 3	PUSHER-v1.17	4.1.3	0.3.17	v0.1.10	False	pass	Ambiguous_content:0.02	Usher placements: BA.1(1/1)	B	BA.1	GISAID
hCoV-19/Guatemala/INC-LNS-253/2022	BA.1.1	0	NA	Omicron (BA.1-like)	0.93	0	scorpio call: Alt alleles 55; Ref alleles 0; Amb alleles 1; Oth alleles 3	PANGO-v1.17	4.1.3	0.3.17	v0.1.10	True	pass	Ambiguous_content:0.02	Assigned from designation hash.	B	Other	GISAID
hCoV-19/Paraguay/424573/2022	BA.1	0	NA	Omicron (BA.1-like)	0.86	0.03	scorpio call: Alt alleles 51; Ref alleles 2; Amb alleles 3; Oth alleles 3	PUSHER-v1.17	4.1.3	0.3.17	v0.1.10	False	pass	Ambiguous_content:0.03	Usher placements: BA.1(1/1)	B	BA.1	GISAID
hCoV-19/Luxembourg/LNS3398206/2022	BA.2	0	NA	Omicron (BA.2-like)	1	0	scorpio call: Alt alleles 64; Ref alleles 0; Amb alleles 0; Oth alleles 0	PUSHER-v1.17	4.1.3	0.3.17	v0.1.10	False	pass	Ambiguous_content:0.02	Usher placements: BA.2(1/1)	B	BA.2	GISAID
hCoV-19/Indonesia/JK-CW62-0878/2022	BA.2	0	NA	Omicron (BA.2-like)	1	0	scorpio call: Alt alleles 64; Ref alleles 0; Amb alleles 0; Oth alleles 0	PUSHER-v1.17	4.1.3	0.3.17	v0.1.10	False	pass	Ambiguous_content:0.02	Usher placements: BA.2(1/1)	B	BA.2	GISAID
hCoV-19/Zambia/CHAZ-CHS2033/2022	BA.2	0	NA	Omicron (BA.2-like)	0.94	0.03	scorpio call: Alt alleles 60; Ref alleles 2; Amb alleles 2; Oth alleles 0	PUSHER-v1.17	4.1.3	0.3.17	v0.1.10	False	pass	Ambiguous_content:0.03	Usher placements: BA.2(1/1)	B	BA.2	GISAID
hCoV-19/Uganda/ILRI_COVM03514/2022	BA.1	0.25	NA	Omicron (BA.1-like)	0.76	0	scorpio call: Alt alleles 45; Ref alleles 0; Amb alleles 11; Oth alleles 3	PUSHER-v1.17	4.1.3	0.3.17	v0.1.10	False	pass	Ambiguous_content:0.07	Usher placements: BA.1(3/4) BA.1.12(1/4)	B	BA.1	GISAID
hCoV-19/CostaRica/INC-4630-755890/2022	BA.2.9	0	NA	Omicron (BA.2-like)	1	0	scorpio call: Alt alleles 64; Ref alleles 0; Amb alleles 0; Oth alleles 0	PUSHER-v1.17	4.1.3	0.3.17	v0.1.10	False	pass	Ambiguous_content:0.02	Usher placements: BA.2.9(1/1)	B	Other	GISAID
hCoV-19/Australia/ACT4699/2022	BA.1.1	0	NA	Omicron (BA.1-like)	0.88	0	scorpio call: Alt alleles 52; Ref alleles 0; Amb alleles 4; Oth alleles 3	PUSHER-v1.17	4.1.3	0.3.17	v0.1.10	False	pass	Ambiguous_content:0.04	Usher placements: BA.1.1(3/3)	B	Other	GISAID
hCoV-19/Curacao/CW-RIVM-99727/2022	BA.2.30	0	NA	Omicron (BA.2-like)	1	0	scorpio call: Alt alleles 64; Ref alleles 0; Amb alleles 0; Oth alleles 0	PUSHER-v1.17	4.1.3	0.3.17	v0.1.10	False	pass	Ambiguous_content:0.02	Usher placements: BA.2.30(1/1)	B	Other	GISAID
hCoV-19/USA/MS-SRL_331083523/2022	BA.1.1	0	NA	Omicron (BA.1-like)	0.92	0	scorpio call: Alt alleles 54; Ref alleles 0; Amb alleles 2; Oth alleles 3	PUSHER-v1.17	4.1.3	0.3.17	v0.1.10	False	pass	Ambiguous_content:0.08	Usher placements: BA.1.1(4/4)	B	Other	GISAID
hCoV-19/USA/DE-DHSS-B1198309/2022	BA.2	0	NA	Omicron (BA.2-like)	1	0	scorpio call: Alt alleles 64; Ref alleles 0; Amb alleles 0; Oth alleles 0	PUSHER-v1.17	4.1.3	0.3.17	v0.1.10	False	pass	Ambiguous_content:0.05	Usher placements: BA.2(2/2)	B	BA.2	GISAID
hCoV-19/Estonia/RC0355635/2022	BA.1	0	NA	Omicron (BA.1-like)	0.92	0	scorpio call: Alt alleles 54; Ref alleles 0; Amb alleles 1; Oth alleles 4	PUSHER-v1.17	4.1.3	0.3.17	v0.1.10	False	pass	Ambiguous_content:0.02	Usher placements: BA.1(1/1)	B	BA.1	GISAID
hCoV-19/Guatemala/3723-LNS/2022	BA.1.1	0	NA	Omicron (BA.1-like)	0.93	0	scorpio call: Alt alleles 55; Ref alleles 0; Amb alleles 1; Oth alleles 3	PANGO-v1.17	4.1.3	0.3.17	v0.1.10	True	pass	Ambiguous_content:0.02	Assigned from designation hash.	B	Other	GISAID
hCoV-19/Seychelles/SS7727/2022	BA.1.1	0	NA	Omicron (BA.1-like)	0.92	0	scorpio call: Alt alleles 54; Ref alleles 0; Amb alleles 2; Oth alleles 3	PUSHER-v1.17	4.1.3	0.3.17	v0.1.10	False	pass	Ambiguous_content:0.08	Usher placements: BA.1.1(4/4)	B	Other	GISAID
hCoV-19/Rwanda/NRLNAT4297/2022	BA.1	0	NA	Omicron (BA.1-like)	0.93	0	scorpio call: Alt alleles 55; Ref alleles 0; Amb alleles 1; Oth alleles 3	PUSHER-v1.17	4.1.3	0.3.17	v0.1.10	False	pass	Ambiguous_content:0.02	Usher placements: BA.1(1/1)	B	BA.1	GISAID
hCoV-19/Guadeloupe/IPP09002/2022	BA.1.1	0	NA	Omicron (BA.1-like)	0.93	0	scorpio call: Alt alleles 55; Ref alleles 0; Amb alleles 1; Oth alleles 3	PUSHER-v1.17	4.1.3	0.3.17	v0.1.10	False	pass	Ambiguous_content:0.03	Usher placements: BA.1.1(2/2)	B	Other	GISAID
hCoV-19/Israel/ICH-741238743/2022	BA.4.1	0	NA	Omicron (BA.4-like)	0.84	0	scorpio call: Alt alleles 54; Ref alleles 0; Amb alleles 10; Oth alleles 0	PANGO-v1.17	4.1.3	0.3.17	v0.1.10	True	pass	Ambiguous_content:0.06	Assigned from designation hash.	B	Other	GISAID
hCoV-19/Kazakhstan/ALA-NRL-S1419/2022	BA.2	0	NA	Omicron (BA.2-like)	0.95	0.02	scorpio call: Alt alleles 61; Ref alleles 1; Amb alleles 2; Oth alleles 0	PUSHER-v1.17	4.1.3	0.3.17	v0.1.10	False	pass	Ambiguous_content:0.02	Usher placements: BA.2(2/2)	B	BA.2	GISAID
hCoV-19/Mexico/CHP_InDRE_FB13844_E07316584950_S13148/2022	BA.1.1	0	NA	Omicron (BA.1-like)	0.93	0	scorpio call: Alt alleles 55; Ref alleles 0; Amb alleles 1; Oth alleles 3	PUSHER-v1.17	4.1.3	0.3.17	v0.1.10	False	pass	Ambiguous_content:0.02	Usher placements: BA.1.1(2/2)	B	Other	GISAID
hCoV-19/Uruguay/DLSP_751/2022	BA.1.1	0	NA	Omicron (BA.1-like)	0.93	0	scorpio call: Alt alleles 55; Ref alleles 0; Amb alleles 1; Oth alleles 3	PUSHER-v1.17	4.1.3	0.3.17	v0.1.10	False	pass	Ambiguous_content:0.02	Usher placements: BA.1.1(2/2)	B	Other	GISAID
hCoV-19/Zambia/CHAZ-CHS1617/2022	BA.2	0	NA	Omicron (BA.2-like)	1	0	scorpio call: Alt alleles 64; Ref alleles 0; Amb alleles 0; Oth alleles 0	PANGO-v1.17	4.1.3	0.3.17	v0.1.10	True	pass	Ambiguous_content:0.02	Assigned from designation hash.	B	BA.2	GISAID
hCoV-19/Norway/6938/2022	BA.2	0	NA	Omicron (BA.2-like)	1	0	scorpio call: Alt alleles 64; Ref alleles 0; Amb alleles 0; Oth alleles 0	PUSHER-v1.17	4.1.3	0.3.17	v0.1.10	False	pass	Ambiguous_content:0.02	Usher placements: BA.2(1/1)	B	BA.2	GISAID
hCoV-19/Portugal/PT27037/2022	BA.2	0	NA	Omicron (BA.2-like)	1	0	scorpio call: Alt alleles 64; Ref alleles 0; Amb alleles 0; Oth alleles 0	PUSHER-v1.17	4.1.3	0.3.17	v0.1.10	False	pass	Ambiguous_content:0.02	Usher placements: BA.2(2/2)	B	BA.2	GISAID
hCoV-19/Guadeloupe/IPP10994/2022	BA.1.1	0	NA	Omicron (BA.1-like)	0.93	0	scorpio call: Alt alleles 55; Ref alleles 0; Amb alleles 1; Oth alleles 3	PUSHER-v1.17	4.1.3	0.3.17	v0.1.10	False	pass	Ambiguous_content:0.02	Usher placements: BA.1.1(2/2)	B	Other	GISAID
hCoV-19/Botswana/R74B93_BHP_AAC59000/2022	BA.2	0.222222222222222	NA	Omicron (Unassigned)	1	0	scorpio call: Alt alleles 33; Ref alleles 0; Amb alleles 0; Oth alleles 0	PUSHER-v1.17	4.1.3	0.3.17	v0.1.10	False	pass	Ambiguous_content:0.07	Usher placements: BA.2(7/9) BA.2.10(1/9) BA.2.65(1/9); scorpio found insufficient support to assign a specific lineage	B	BA.2	GISAID
hCoV-19/France/ARA-HCL022061451001/2022	BA.2	0	NA	Omicron (BA.2-like)	0.92	0	scorpio call: Alt alleles 59; Ref alleles 0; Amb alleles 5; Oth alleles 0	PANGO-v1.17	4.1.3	0.3.17	v0.1.10	True	pass	Ambiguous_content:0.03	Assigned from designation hash.	B	BA.2	GISAID
hCoV-19/Bangladesh/icddrb-CHAMPS-BDAA03072/2022	BA.2.10	0	NA	Omicron (BA.2-like)	0.92	0.02	scorpio call: Alt alleles 59; Ref alleles 1; Amb alleles 4; Oth alleles 0	PUSHER-v1.17	4.1.3	0.3.17	v0.1.10	False	pass	Ambiguous_content:0.07	Usher placements: BA.2.10(1/1)	B	Other	GISAID
hCoV-19/Taiwan/NTU142/2022	BA.2	0.333333333333333	NA	Omicron (BA.2-like)	0.97	0.03	scorpio call: Alt alleles 62; Ref alleles 2; Amb alleles 0; Oth alleles 0	PUSHER-v1.17	4.1.3	0.3.17	v0.1.10	False	pass	Ambiguous_content:0.02	Usher placements: BA.2(2/3) BA.2.10(1/3)	B	BA.2	GISAID
hCoV-19/USA/CO-CDC-MMB14788155/2022	BA.2.3	0	NA	Omicron (BA.2-like)	1	0	scorpio call: Alt alleles 64; Ref alleles 0; Amb alleles 0; Oth alleles 0	PANGO-v1.17	4.1.3	0.3.17	v0.1.10	True	pass	Ambiguous_content:0.02	Assigned from designation hash.	B	Other	GISAID
hCoV-19/Georgia/Tb-sNGS4484/2022	BA.1.1	0	NA	Omicron (BA.1-like)	0.86	0	scorpio call: Alt alleles 51; Ref alleles 0; Amb alleles 5; Oth alleles 3	PUSHER-v1.17	4.1.3	0.3.17	v0.1.10	False	pass	Ambiguous_content:0.04	Usher placements: BA.1.1(2/2)	B	Other	GISAID
hCoV-19/Georgia/Tb-sNGS3773/2022	BA.2	0.545454545454545	NA	Omicron (BA.2-like)	0.89	0	scorpio call: Alt alleles 57; Ref alleles 0; Amb alleles 7; Oth alleles 0	PUSHER-v1.17	4.1.3	0.3.17	v0.1.10	False	pass	Ambiguous_content:0.05	Usher placements: BA.2(5/11) BA.2.13(2/11) BA.2.51(1/11) BA.2.56(3/11)	B	BA.2	GISAID
hCoV-19/Eswatini/N40403/2022	BA.2	0	NA	Omicron (BA.2-like)	0.97	0.02	scorpio call: Alt alleles 62; Ref alleles 1; Amb alleles 1; Oth alleles 0	PUSHER-v1.17	4.1.3	0.3.17	v0.1.10	False	pass	Ambiguous_content:0.02	Usher placements: BA.2(2/2)	B	BA.2	GISAID
hCoV-19/Mexico/PUE_InDRE_FB14275_E21316893643_S13407/2022	BA.2.9	0	NA	Omicron (BA.2-like)	0.97	0.03	scorpio call: Alt alleles 62; Ref alleles 2; Amb alleles 0; Oth alleles 0	PUSHER-v1.17	4.1.3	0.3.17	v0.1.10	False	pass	Ambiguous_content:0.02	Usher placements: BA.2.9(1/1)	B	Other	GISAID
hCoV-19/TrinidadandTobago/142948/2022	BA.2	0	NA	Omicron (BA.2-like)	0.98	0.02	scorpio call: Alt alleles 63; Ref alleles 1; Amb alleles 0; Oth alleles 0	PUSHER-v1.17	4.1.3	0.3.17	v0.1.10	False	pass	Ambiguous_content:0.02	Usher placements: BA.2(1/1)	B	BA.2	GISAID
hCoV-19/DominicanRepublic/1844541-LNSPDD/2022	BA.1.1	0	NA	Omicron (BA.1-like)	0.73	0.02	scorpio call: Alt alleles 43; Ref alleles 1; Amb alleles 13; Oth alleles 2	PUSHER-v1.17	4.1.3	0.3.17	v0.1.10	False	pass	Ambiguous_content:0.08	Usher placements: BA.1.1(1/1)	B	Other	GISAID
hCoV-19/DRC/INRB-RDC-690/2022	BE.1	0	NA	Omicron (BA.5-like)	0.92	0.02	scorpio call: Alt alleles 56; Ref alleles 1; Amb alleles 4; Oth alleles 0	PUSHER-v1.17	4.1.3	0.3.17	v0.1.10	False	pass	Ambiguous_content:0.08	Usher placements: BE.1(2/2)	B	Other	GISAID
hCoV-19/Nigeria/NCDC-NR-GL-003865/2022	BA.1.18	0	NA	Omicron (BA.1-like)	0.86	0	scorpio call: Alt alleles 51; Ref alleles 0; Amb alleles 5; Oth alleles 3	PUSHER-v1.17	4.1.3	0.3.17	v0.1.10	False	pass	Ambiguous_content:0.05	Usher placements: BA.1.18(1/1)	B	Other	GISAID
hCoV-19/NewZealand/22CH3459/2022	BA.2.10	0	NA	Omicron (BA.2-like)	0.92	0	scorpio call: Alt alleles 59; Ref alleles 0; Amb alleles 5; Oth alleles 0	PUSHER-v1.17	4.1.3	0.3.17	v0.1.10	False	pass	Ambiguous_content:0.08	Usher placements: BA.2.10(4/4)	B	Other	GISAID
hCoV-19/SouthKorea/KDCA39704/2022	BA.2	0	NA	Omicron (BA.2-like)	1	0	scorpio call: Alt alleles 64; Ref alleles 0; Amb alleles 0; Oth alleles 0	PUSHER-v1.17	4.1.3	0.3.17	v0.1.10	False	pass	Ambiguous_content:0.02	Usher placements: BA.2(1/1)	B	BA.2	GISAID
hCoV-19/Colombia/ANT-LDSP2794/2022	BA.2	0	NA	Omicron (Unassigned)	0.97	0	scorpio call: Alt alleles 32; Ref alleles 0; Amb alleles 1; Oth alleles 0	PUSHER-v1.17	4.1.3	0.3.17	v0.1.10	False	pass	Ambiguous_content:0.05	Usher placements: BA.2(1/1); scorpio found insufficient support to assign a specific lineage	B	BA.2	GISAID
hCoV-19/Norway/22949/2022	BA.2	0.5	NA	Omicron (BA.2-like)	1	0	scorpio call: Alt alleles 64; Ref alleles 0; Amb alleles 0; Oth alleles 0	PANGO-v1.17	4.1.3	0.3.17	v0.1.10	True	pass	Ambiguous_content:0.02	Assigned from designation hash.	B	BA.2	GISAID
hCoV-19/Canada/QC-1nIUH-5526869043/2022	BA.1.15	0	NA	Omicron (BA.1-like)	0.88	0	scorpio call: Alt alleles 52; Ref alleles 0; Amb alleles 4; Oth alleles 3	PUSHER-v1.17	4.1.3	0.3.17	v0.1.10	False	pass	Ambiguous_content:0.03	Usher placements: BA.1.15(1/1)	B	Other	GISAID
hCoV-19/USA/AK-USAFSAM-S14304/2022	BA.1.1	0	NA	Omicron (BA.1-like)	0.93	0	scorpio call: Alt alleles 55; Ref alleles 0; Amb alleles 1; Oth alleles 3	PUSHER-v1.17	4.1.3	0.3.17	v0.1.10	False	pass	Ambiguous_content:0.02	Usher placements: BA.1.1(2/2)	B	Other	GISAID
hCoV-19/SouthAfrica/CERI-KRISP-K041849/2022	BE.1	0	NA	Omicron (Unassigned)	0.97	0.03	scorpio call: Alt alleles 32; Ref alleles 1; Amb alleles 0; Oth alleles 0	PUSHER-v1.17	4.1.3	0.3.17	v0.1.10	False	pass	Ambiguous_content:0.02	Usher placements: BE.1(1/1); scorpio found insufficient support to assign a specific lineage	B	Other	GISAID
hCoV-19/Pakistan/NIH-B36-S7/2022	BA.2	0.333333333333333	NA	Omicron (BA.2-like)	0.89	0	scorpio call: Alt alleles 57; Ref alleles 0; Amb alleles 7; Oth alleles 0	PUSHER-v1.17	4.1.3	0.3.17	v0.1.10	False	pass	Ambiguous_content:0.02	Usher placements: BA.2(2/3) BA.2.5(1/3)	B	BA.2	GISAID
hCoV-19/Algeria/16372/2022	BA.2	0.5	NA	Omicron (BA.2-like)	0.98	0	scorpio call: Alt alleles 63; Ref alleles 0; Amb alleles 1; Oth alleles 0	PUSHER-v1.17	4.1.3	0.3.17	v0.1.10	False	pass	Ambiguous_content:0.06	Usher placements: BA.2(3/6) BA.2.65(3/6)	B	BA.2	GISAID
hCoV-19/Nepal/EPN-B1536/2022	BA.2	0	NA	Omicron (BA.2-like)	0.98	0	scorpio call: Alt alleles 63; Ref alleles 0; Amb alleles 1; Oth alleles 0	PUSHER-v1.17	4.1.3	0.3.17	v0.1.10	False	pass	Ambiguous_content:0.02	Usher placements: BA.2(1/1)	B	BA.2	GISAID
hCoV-19/Mexico/MOR-INMEGEN-70-51/2022	BA.2	0.5	NA	Omicron (BA.2-like)	1	0	scorpio call: Alt alleles 64; Ref alleles 0; Amb alleles 0; Oth alleles 0	PANGO-v1.17	4.1.3	0.3.17	v0.1.10	True	pass	Ambiguous_content:0.03	Assigned from designation hash.	B	BA.2	GISAID
hCoV-19/Mexico/TLA_InDRE_FB13865_E29316566584_S13192/2022	BA.2.9	0	NA	Omicron (BA.2-like)	1	0	scorpio call: Alt alleles 64; Ref alleles 0; Amb alleles 0; Oth alleles 0	PUSHER-v1.17	4.1.3	0.3.17	v0.1.10	False	pass	Ambiguous_content:0.02	Usher placements: BA.2.9(1/1)	B	Other	GISAID
hCoV-19/Guyana/1657-GMI/2022	BA.1.1	0	NA	Omicron (BA.1-like)	0.88	0.03	scorpio call: Alt alleles 52; Ref alleles 2; Amb alleles 1; Oth alleles 4	PUSHER-v1.17	4.1.3	0.3.17	v0.1.10	False	pass	Ambiguous_content:0.02	Usher placements: BA.1.1(1/1)	B	Other	GISAID
hCoV-19/Mexico/DUR_InDRE_FB9676_E10314653014_S12004/2022	BA.1.20	0	NA	Omicron (BA.1-like)	0.85	0	scorpio call: Alt alleles 50; Ref alleles 0; Amb alleles 5; Oth alleles 4	PANGO-v1.17	4.1.3	0.3.17	v0.1.10	True	pass	Ambiguous_content:0.03	Assigned from designation hash.	B	Other	GISAID
hCoV-19/Mexico/TAB_InDRE_FB13868_E27316632963_S13188/2022	BA.2	0.5	NA	Omicron (BA.2-like)	1	0	scorpio call: Alt alleles 64; Ref alleles 0; Amb alleles 0; Oth alleles 0	PUSHER-v1.17	4.1.3	0.3.17	v0.1.10	False	pass	Ambiguous_content:0.02	Usher placements: BA.2(1/2) BA.2.10(1/2)	B	BA.2	GISAID
hCoV-19/Mexico/VER_InDRE_FB8861_E30314528906_S11813/2022	BA.1	0	NA	Omicron (BA.1-like)	0.9	0.03	scorpio call: Alt alleles 53; Ref alleles 2; Amb alleles 1; Oth alleles 3	PANGO-v1.17	4.1.3	0.3.17	v0.1.10	True	pass	Ambiguous_content:0.02	Assigned from designation hash.	B	BA.1	GISAID
hCoV-19/Seychelles/F153159/2022	BA.2	0.5	NA	Omicron (BA.2-like)	1	0	scorpio call: Alt alleles 64; Ref alleles 0; Amb alleles 0; Oth alleles 0	PUSHER-v1.17	4.1.3	0.3.17	v0.1.10	False	pass	Ambiguous_content:0.02	Usher placements: BA.2(1/2) BA.2.65(1/2)	B	BA.2	GISAID
hCoV-19/Brazil/SP-IB_156545/2022	BA.2.9	0	NA	Omicron (BA.2-like)	0.98	0.02	scorpio call: Alt alleles 63; Ref alleles 1; Amb alleles 0; Oth alleles 0	PUSHER-v1.17	4.1.3	0.3.17	v0.1.10	False	pass	Ambiguous_content:0.02	Usher placements: BA.2.9(1/1)	B	Other	GISAID
hCoV-19/Uruguay/DLSP_406/2022	BA.1.1	0	NA	Omicron (BA.1-like)	0.93	0	scorpio call: Alt alleles 55; Ref alleles 0; Amb alleles 1; Oth alleles 3	PANGO-v1.17	4.1.3	0.3.17	v0.1.10	True	pass	Ambiguous_content:0.02	Assigned from designation hash.	B	Other	GISAID
hCoV-19/Serbia/K798270-04/2022	BA.2	0.5	NA	Omicron (BA.2-like)	1	0	scorpio call: Alt alleles 64; Ref alleles 0; Amb alleles 0; Oth alleles 0	PUSHER-v1.17	4.1.3	0.3.17	v0.1.10	False	pass	Ambiguous_content:0.02	Usher placements: BA.2(1/2) BA.2.10(1/2)	B	BA.2	GISAID
hCoV-19/NewZealand/22CV3558/2022	BA.2	0	NA	Omicron (BA.2-like)	1	0	scorpio call: Alt alleles 64; Ref alleles 0; Amb alleles 0; Oth alleles 0	PUSHER-v1.17	4.1.3	0.3.17	v0.1.10	False	pass	Ambiguous_content:0.05	Usher placements: BA.2(3/3)	B	BA.2	GISAID
hCoV-19/Brazil/PR-NVBS16359GENOV828934975771/2022	BA.1	0	NA	Omicron (BA.1-like)	0.85	0.05	scorpio call: Alt alleles 50; Ref alleles 3; Amb alleles 3; Oth alleles 3	PUSHER-v1.17	4.1.3	0.3.17	v0.1.10	False	pass	Ambiguous_content:0.02	Usher placements: BA.1(1/1)	B	BA.1	GISAID
hCoV-19/NewZealand/22CH3917/2022	BA.2	0	NA	Omicron (BA.2-like)	1	0	scorpio call: Alt alleles 64; Ref alleles 0; Amb alleles 0; Oth alleles 0	PUSHER-v1.17	4.1.3	0.3.17	v0.1.10	False	pass	Ambiguous_content:0.05	Usher placements: BA.2(4/4)	B	BA.2	GISAID
hCoV-19/Japan/PG-243865/2022	BA.2.3.13	0	NA	Omicron (BA.2-like)	1	0	scorpio call: Alt alleles 64; Ref alleles 0; Amb alleles 0; Oth alleles 0	PANGO-v1.17	4.1.3	0.3.17	v0.1.10	True	pass	Ambiguous_content:0.02	Assigned from designation hash.	B	Other	GISAID
hCoV-19/Australia/SA262865/2022	BA.2.3	0	NA	Omicron (BA.2-like)	1	0	scorpio call: Alt alleles 64; Ref alleles 0; Amb alleles 0; Oth alleles 0	PANGO-v1.17	4.1.3	0.3.17	v0.1.10	True	pass	Ambiguous_content:0.02	Assigned from designation hash.	B	Other	GISAID
hCoV-19/Brazil/GO-LACEN-1644/2022	BA.2	0	NA	Omicron (BA.2-like)	0.95	0.05	scorpio call: Alt alleles 61; Ref alleles 3; Amb alleles 0; Oth alleles 0	PUSHER-v1.17	4.1.3	0.3.17	v0.1.10	False	pass	Ambiguous_content:0.02	Usher placements: BA.2(1/1)	B	BA.2	GISAID
hCoV-19/Australia/NSW-ICPMR-18438/2021	BA.1.17	0	NA	Omicron (BA.1-like)	0.93	0	scorpio call: Alt alleles 55; Ref alleles 0; Amb alleles 1; Oth alleles 3	PANGO-v1.17	4.1.3	0.3.17	v0.1.10	True	pass	Ambiguous_content:0.02	Assigned from designation hash.	B	Other	GISAID
hCoV-19/SouthAfrica/CERI-KRISP-K039628/2022	BA.4	0	NA	Omicron (BA.4-like)	0.92	0.02	scorpio call: Alt alleles 59; Ref alleles 1; Amb alleles 4; Oth alleles 0	PUSHER-v1.17	4.1.3	0.3.17	v0.1.10	False	pass	Ambiguous_content:0.07	Usher placements: BA.4(1/1)	B	BA.4	GISAID
hCoV-19/Germany/BW-RKI-I-696470/2022	BA.2	0	NA	Omicron (BA.2-like)	1	0	scorpio call: Alt alleles 64; Ref alleles 0; Amb alleles 0; Oth alleles 0	PUSHER-v1.17	4.1.3	0.3.17	v0.1.10	False	pass	Ambiguous_content:0.03	Usher placements: BA.2(1/1)	B	BA.2	GISAID
hCoV-19/Ecuador/USFQ-3347/2022	BA.1.1	0	NA	Omicron (BA.1-like)	0.9	0	scorpio call: Alt alleles 53; Ref alleles 0; Amb alleles 4; Oth alleles 2	PUSHER-v1.17	4.1.3	0.3.17	v0.1.10	False	pass	Ambiguous_content:0.05	Usher placements: BA.1.1(3/3)	B	Other	GISAID
hCoV-19/Chile/RM-42707/2022	BA.2	0.5	NA	Omicron (BA.2-like)	0.95	0.03	scorpio call: Alt alleles 61; Ref alleles 2; Amb alleles 0; Oth alleles 1	PUSHER-v1.17	4.1.3	0.3.17	v0.1.10	False	pass	Ambiguous_content:0.02	Usher placements: BA.2(2/4) BA.2.10(1/4) BA.2.56(1/4)	B	BA.2	GISAID
hCoV-19/TrinidadandTobago/142551/2022	BA.2.9	0	NA	Omicron (BA.2-like)	0.98	0.02	scorpio call: Alt alleles 63; Ref alleles 1; Amb alleles 0; Oth alleles 0	PUSHER-v1.17	4.1.3	0.3.17	v0.1.10	False	pass	Ambiguous_content:0.02	Usher placements: BA.2.9(1/1)	B	Other	GISAID
hCoV-19/Zambia/CHAZ-CHS2029/2022	BA.4	0	NA	Omicron (Unassigned)	0.85	0.03	scorpio call: Alt alleles 28; Ref alleles 1; Amb alleles 4; Oth alleles 0	PUSHER-v1.17	4.1.3	0.3.17	v0.1.10	False	pass	Ambiguous_content:0.08	Usher placements: BA.4(1/1); scorpio found insufficient support to assign a specific lineage	B	BA.4	GISAID
hCoV-19/Ecuador/NIC-INSPI-78174/2022	BA.1	0	NA	Omicron (BA.1-like)	0.93	0	scorpio call: Alt alleles 55; Ref alleles 0; Amb alleles 1; Oth alleles 3	PUSHER-v1.17	4.1.3	0.3.17	v0.1.10	False	pass	Ambiguous_content:0.02	Usher placements: BA.1(1/1)	B	BA.1	GISAID
hCoV-19/Indonesia/JK-GS-GSILab-883470/2022	BA.1.13.1	0	NA	Omicron (BA.1-like)	0.93	0	scorpio call: Alt alleles 55; Ref alleles 0; Amb alleles 1; Oth alleles 3	PANGO-v1.17	4.1.3	0.3.17	v0.1.10	True	pass	Ambiguous_content:0.02	Assigned from designation hash.	B	Other	GISAID
hCoV-19/Nepal/NPHL-S-1519/2022	BA.2	0	NA	Omicron (BA.2-like)	0.89	0.08	scorpio call: Alt alleles 57; Ref alleles 5; Amb alleles 0; Oth alleles 2	PUSHER-v1.17	4.1.3	0.3.17	v0.1.10	False	pass	Ambiguous_content:0.02	Usher placements: BA.2(3/3)	B	BA.2	GISAID
hCoV-19/Mexico/OAX_InDRE_FB14029_E20316723053_S13279/2022	BA.2.9	0	NA	Omicron (BA.2-like)	0.98	0.02	scorpio call: Alt alleles 63; Ref alleles 1; Amb alleles 0; Oth alleles 0	PUSHER-v1.17	4.1.3	0.3.17	v0.1.10	False	pass	Ambiguous_content:0.02	Usher placements: BA.2.9(1/1)	B	Other	GISAID
hCoV-19/USA/NY-CDC-QDX35777299/2022	BA.2	0	NA	Omicron (BA.2-like)	1	0	scorpio call: Alt alleles 64; Ref alleles 0; Amb alleles 0; Oth alleles 0	PANGO-v1.17	4.1.3	0.3.17	v0.1.10	True	pass	Ambiguous_content:0.02	Assigned from designation hash.	B	BA.2	GISAID
hCoV-19/Cameroon/CERI-KRISP-K040715/2022	BA.1.17	0	NA	Omicron (BA.1-like)	0.93	0	scorpio call: Alt alleles 55; Ref alleles 0; Amb alleles 1; Oth alleles 3	PUSHER-v1.17	4.1.3	0.3.17	v0.1.10	False	pass	Ambiguous_content:0.02	Usher placements: BA.1.17(1/1)	B	Other	GISAID
hCoV-19/USA/CA-CDC-LC0617374/2022	BA.2.65	0	NA	Omicron (BA.2-like)	1	0	scorpio call: Alt alleles 64; Ref alleles 0; Amb alleles 0; Oth alleles 0	PANGO-v1.17	4.1.3	0.3.17	v0.1.10	True	pass	Ambiguous_content:0.02	Assigned from designation hash.	B	Other	GISAID
hCoV-19/Romania/SC031527/2022	BA.2	0	NA	Omicron (BA.2-like)	0.97	0	scorpio call: Alt alleles 62; Ref alleles 0; Amb alleles 0; Oth alleles 2	PUSHER-v1.17	4.1.3	0.3.17	v0.1.10	False	pass	Ambiguous_content:0.02	Usher placements: BA.2(4/4)	B	BA.2	GISAID
hCoV-19/Malawi/MLW-00458/2022	BA.1.9	0.5	NA	Omicron (BA.1-like)	0.86	0.03	scorpio call: Alt alleles 51; Ref alleles 2; Amb alleles 3; Oth alleles 3	PUSHER-v1.17	4.1.3	0.3.17	v0.1.10	False	pass	Ambiguous_content:0.04	Usher placements: BA.1(2/6) BA.1.19(1/6) BA.1.9(3/6)	B	Other	GISAID
hCoV-19/USA/OH-CDC-QDX35777379/2022	BA.2	0	NA	Omicron (BA.2-like)	1	0	scorpio call: Alt alleles 64; Ref alleles 0; Amb alleles 0; Oth alleles 0	PANGO-v1.17	4.1.3	0.3.17	v0.1.10	True	pass	Ambiguous_content:0.02	Assigned from designation hash.	B	BA.2	GISAID
hCoV-19/USA/TX-HMH-MCoV-88461/2022	BA.1.15	0	NA	Omicron (BA.1-like)	0.93	0	scorpio call: Alt alleles 55; Ref alleles 0; Amb alleles 1; Oth alleles 3	PUSHER-v1.17	4.1.3	0.3.17	v0.1.10	False	pass	Ambiguous_content:0.02	Usher placements: BA.1.15(1/1)	B	Other	GISAID
hCoV-19/Canada/QC-L00460435001/2022	BA.2.21	0	NA	Omicron (BA.2-like)	1	0	scorpio call: Alt alleles 64; Ref alleles 0; Amb alleles 0; Oth alleles 0	PANGO-v1.17	4.1.3	0.3.17	v0.1.10	True	pass	Ambiguous_content:0.02	Assigned from designation hash.	B	Other	GISAID
hCoV-19/Nigeria/ISTH-E0029/2022	BA.1.1	0.5	NA	Omicron (BA.1-like)	0.9	0.02	scorpio call: Alt alleles 53; Ref alleles 1; Amb alleles 1; Oth alleles 4	PUSHER-v1.17	4.1.3	0.3.17	v0.1.10	False	pass	Ambiguous_content:0.02	Usher placements: BA.1.1(1/2) BA.1.1.7(1/2)	B	Other	GISAID
hCoV-19/Singapore/872/2022	BA.1.1	0	NA	Omicron (BA.1-like)	0.92	0	scorpio call: Alt alleles 54; Ref alleles 0; Amb alleles 2; Oth alleles 3	PANGO-v1.17	4.1.3	0.3.17	v0.1.10	True	pass	Ambiguous_content:0.02	Assigned from designation hash.	B	Other	GISAID
hCoV-19/Mozambique/INS-PMB0593671/2022	BA.2	0	NA	Omicron (BA.2-like)	0.95	0.03	scorpio call: Alt alleles 61; Ref alleles 2; Amb alleles 0; Oth alleles 1	PANGO-v1.17	4.1.3	0.3.17	v0.1.10	True	pass	Ambiguous_content:0.02	Assigned from designation hash.	B	BA.2	GISAID
hCoV-19/USA/PA-BOL-M22033053/2022	BA.1.1	0	NA	Omicron (BA.1-like)	0.86	0	scorpio call: Alt alleles 51; Ref alleles 0; Amb alleles 5; Oth alleles 3	PUSHER-v1.17	4.1.3	0.3.17	v0.1.10	False	pass	Ambiguous_content:0.04	Usher placements: BA.1.1(1/1)	B	Other	GISAID
hCoV-19/Ghana/UHAS-K674/2020	B.1.1	0.333333333333333	NA		NA	NA		PANGO-v1.17	4.1.3	0.3.17	v0.1.10	True	pass	Ambiguous_content:0.03	Assigned from designation hash.	B	Other	GISAID
hCoV-19/Switzerland/BL-ETHZ-37597473/2022	BA.2	0	NA	Omicron (BA.2-like)	0.98	0.02	scorpio call: Alt alleles 63; Ref alleles 1; Amb alleles 0; Oth alleles 0	PUSHER-v1.17	4.1.3	0.3.17	v0.1.10	False	pass	Ambiguous_content:0.02	Usher placements: BA.2(1/1)	B	BA.2	GISAID
hCoV-19/Malaysia/UNIMAS-HSIBUML274/2022	BA.2.40.1	0	NA	Omicron (BA.2-like)	0.98	0	scorpio call: Alt alleles 63; Ref alleles 0; Amb alleles 0; Oth alleles 1	PUSHER-v1.17	4.1.3	0.3.17	v0.1.10	False	pass	Ambiguous_content:0.02	Usher placements: BA.2.40.1(1/1)	B	Other	GISAID
hCoV-19/Libya/79742-96/2022	BA.2.3	0	NA	Omicron (BA.2-like)	1	0	scorpio call: Alt alleles 64; Ref alleles 0; Amb alleles 0; Oth alleles 0	PUSHER-v1.17	4.1.3	0.3.17	v0.1.10	False	pass	Ambiguous_content:0.05	Usher placements: BA.2.3(2/2)	B	Other	GISAID
hCoV-19/USA/NM-UNM-TRL_177/2022	BA.2	0	NA	Omicron (BA.2-like)	0.98	0	scorpio call: Alt alleles 63; Ref alleles 0; Amb alleles 1; Oth alleles 0	PUSHER-v1.17	4.1.3	0.3.17	v0.1.10	False	pass	Ambiguous_content:0.02	Usher placements: BA.2(1/1)	B	BA.2	GISAID
hCoV-19/Brazil/SC-LACENSC-421260929/2022	BA.1	0	NA	Omicron (BA.1-like)	0.88	0	scorpio call: Alt alleles 52; Ref alleles 0; Amb alleles 4; Oth alleles 3	PUSHER-v1.17	4.1.3	0.3.17	v0.1.10	False	pass	Ambiguous_content:0.03	Usher placements: BA.1(1/1)	B	BA.1	GISAID
hCoV-19/DRC/INRB-RDC-818/2022	BA.4.1	0.4	NA	Omicron (BA.4-like)	0.94	0	scorpio call: Alt alleles 60; Ref alleles 0; Amb alleles 3; Oth alleles 1	PUSHER-v1.17	4.1.3	0.3.17	v0.1.10	False	pass	Ambiguous_content:0.07	Usher placements: BA.4(3/10) BA.4.1(6/10) BA.4.1.5(1/10)	B	Other	GISAID
hCoV-19/Chile/AP-PUC_MVL_2544/2022	BA.1.1	0	NA	Omicron (BA.1-like)	0.83	0.02	scorpio call: Alt alleles 49; Ref alleles 1; Amb alleles 6; Oth alleles 3	PUSHER-v1.17	4.1.3	0.3.17	v0.1.10	False	pass	Ambiguous_content:0.04	Usher placements: BA.1.1(3/3)	B	Other	GISAID
hCoV-19/USA/MA-CDCBI-CRSP_YDSX4GKDP5YMSMO6/2022	BA.5.2	0	NA	Omicron (BA.5-like)	0.97	0.02	scorpio call: Alt alleles 59; Ref alleles 1; Amb alleles 0; Oth alleles 1	PANGO-v1.17	4.1.3	0.3.17	v0.1.10	True	pass	Ambiguous_content:0.02	Assigned from designation hash.	B	Other	GISAID
hCoV-19/Japan/TKYkbm25662/2022	BA.2	0	NA	Omicron (BA.2-like)	1	0	scorpio call: Alt alleles 64; Ref alleles 0; Amb alleles 0; Oth alleles 0	PUSHER-v1.17	4.1.3	0.3.17	v0.1.10	False	pass	Ambiguous_content:0.02	Usher placements: BA.2(1/1)	B	BA.2	GISAID
hCoV-19/CaboVerde/SL-AG0016/2022	BA.2	0	NA	Omicron (BA.2-like)	0.97	0.02	scorpio call: Alt alleles 62; Ref alleles 1; Amb alleles 1; Oth alleles 0	PUSHER-v1.17	4.1.3	0.3.17	v0.1.10	False	pass	Ambiguous_content:0.05	Usher placements: BA.2(1/1)	B	BA.2	GISAID
hCoV-19/CaboVerde/ST6046/2022	BA.2	0	NA	Omicron (BA.2-like)	1	0	scorpio call: Alt alleles 64; Ref alleles 0; Amb alleles 0; Oth alleles 0	PUSHER-v1.17	4.1.3	0.3.17	v0.1.10	False	pass	Ambiguous_content:0.05	Usher placements: BA.2(1/1)	B	BA.2	GISAID
hCoV-19/Morocco/IPM20419318/2022	BA.5.2	0	NA	Omicron (BA.5-like)	0.97	0.03	scorpio call: Alt alleles 59; Ref alleles 2; Amb alleles 0; Oth alleles 0	PANGO-v1.17	4.1.3	0.3.17	v0.1.10	True	pass	Ambiguous_content:0.03	Assigned from designation hash.	B	Other	GISAID
hCoV-19/Morocco/IPM20417066/2022	BA.2	0	NA	Omicron (BA.2-like)	0.97	0.02	scorpio call: Alt alleles 62; Ref alleles 1; Amb alleles 1; Oth alleles 0	PUSHER-v1.17	4.1.3	0.3.17	v0.1.10	False	pass	Ambiguous_content:0.02	Usher placements: BA.2(2/2)	B	BA.2	GISAID
hCoV-19/USA/NH-CDCBI-CRSP_BH6A3QCW4FGONKVM/2022	BA.5.6	0	NA	Omicron (BA.5-like)	0.98	0.02	scorpio call: Alt alleles 60; Ref alleles 1; Amb alleles 0; Oth alleles 0	PUSHER-v1.17	4.1.3	0.3.17	v0.1.10	False	pass	Ambiguous_content:0.02	Usher placements: BA.5.6(1/1)	B	Other	GISAID
hCoV-19/NewZealand/22CH5817/2022	BA.5.2	0	NA	Omicron (BA.5-like)	0.97	0.02	scorpio call: Alt alleles 59; Ref alleles 1; Amb alleles 1; Oth alleles 0	PUSHER-v1.17	4.1.3	0.3.17	v0.1.10	False	pass	Ambiguous_content:0.02	Usher placements: BA.5.2(1/1)	B	Other	GISAID
hCoV-19/Libya/80894-93/2022	BA.2.3	0	NA	Omicron (BA.2-like)	1	0	scorpio call: Alt alleles 64; Ref alleles 0; Amb alleles 0; Oth alleles 0	PUSHER-v1.17	4.1.3	0.3.17	v0.1.10	False	pass	Ambiguous_content:0.03	Usher placements: BA.2.3(2/2)	B	Other	GISAID
hCoV-19/Qatar/DA-USAFSAM-S17166/2022	BA.4	0	NA	Omicron (BA.4-like)	0.94	0	scorpio call: Alt alleles 60; Ref alleles 0; Amb alleles 4; Oth alleles 0	PUSHER-v1.17	4.1.3	0.3.17	v0.1.10	False	pass	Ambiguous_content:0.05	Usher placements: BA.4(1/1)	B	BA.4	GISAID
hCoV-19/Morocco/IPM20417875/2022	BA.2	0.333333333333333	NA	Omicron (BA.2-like)	0.98	0.02	scorpio call: Alt alleles 63; Ref alleles 1; Amb alleles 0; Oth alleles 0	PANGO-v1.17	4.1.3	0.3.17	v0.1.10	True	pass	Ambiguous_content:0.02	Assigned from designation hash.	B	BA.2	GISAID
hCoV-19/NewZealand/22CV5112/2022	BA.2	0	NA	Omicron (BA.2-like)	0.98	0	scorpio call: Alt alleles 63; Ref alleles 0; Amb alleles 1; Oth alleles 0	PUSHER-v1.17	4.1.3	0.3.17	v0.1.10	False	pass	Ambiguous_content:0.02	Usher placements: BA.2(2/2)	B	BA.2	GISAID
hCoV-19/Bangladesh/icddrb-GSB13-187/2022	BA.2	0.5	NA	Omicron (BA.2-like)	0.98	0.02	scorpio call: Alt alleles 63; Ref alleles 1; Amb alleles 0; Oth alleles 0	PUSHER-v1.17	4.1.3	0.3.17	v0.1.10	False	pass	Ambiguous_content:0.02	Usher placements: BA.2(1/2) BA.2.31(1/2)	B	BA.2	GISAID
hCoV-19/Brazil/BA-FIOCRUZ-13168/2022	BA.1.14	0.5	NA	Omicron (BA.1-like)	0.93	0	scorpio call: Alt alleles 55; Ref alleles 0; Amb alleles 1; Oth alleles 3	PANGO-v1.17	4.1.3	0.3.17	v0.1.10	True	pass	Ambiguous_content:0.02	Assigned from designation hash.	B	Other	GISAID
hCoV-19/Mexico/SON-SEARCH-122777/2022	BA.2.18	0	NA	Omicron (BA.2-like)	0.98	0	scorpio call: Alt alleles 63; Ref alleles 0; Amb alleles 0; Oth alleles 1	PUSHER-v1.17	4.1.3	0.3.17	v0.1.10	False	pass	Ambiguous_content:0.03	Usher placements: BA.2.18(1/1)	B	Other	GISAID
hCoV-19/SouthKorea/KDCA80723/2022	BA.2.3.12	0	NA	Omicron (BA.2-like)	1	0	scorpio call: Alt alleles 64; Ref alleles 0; Amb alleles 0; Oth alleles 0	PUSHER-v1.17	4.1.3	0.3.17	v0.1.10	False	pass	Ambiguous_content:0.02	Usher placements: BA.2.3.12(1/1)	B	Other	GISAID
hCoV-19/SouthKorea/KDCA81490/2022	BA.2	0.4	NA	Omicron (BA.2-like)	0.95	0.02	scorpio call: Alt alleles 61; Ref alleles 1; Amb alleles 2; Oth alleles 0	PUSHER-v1.17	4.1.3	0.3.17	v0.1.10	False	pass	Ambiguous_content:0.06	Usher placements: BA.2(3/5) BA.2.65(2/5)	B	BA.2	GISAID
hCoV-19/Brazil/SC-NVBS17915GENOV045618716912/2022	BA.2	0.333333333333333	NA	Omicron (BA.2-like)	0.98	0.02	scorpio call: Alt alleles 63; Ref alleles 1; Amb alleles 0; Oth alleles 0	PUSHER-v1.17	4.1.3	0.3.17	v0.1.10	False	pass	Ambiguous_content:0.03	Usher placements: BA.2(2/3) BA.2.65(1/3)	B	BA.2	GISAID
hCoV-19/Denmark/DCGC-540167/2022	BE.1	0	NA	Omicron (BA.5-like)	0.98	0.02	scorpio call: Alt alleles 60; Ref alleles 1; Amb alleles 0; Oth alleles 0	PUSHER-v1.17	4.1.3	0.3.17	v0.1.10	False	pass	Ambiguous_content:0.02	Usher placements: BE.1(1/1)	B	Other	GISAID
hCoV-19/Bangladesh/icddrb-TND-02-0623/2022	BE.4	0	NA	Omicron (BA.5-like)	0.95	0.02	scorpio call: Alt alleles 58; Ref alleles 1; Amb alleles 2; Oth alleles 0	PANGO-v1.17	4.1.3	0.3.17	v0.1.10	True	pass	Ambiguous_content:0.03	Assigned from designation hash.	B	Other	GISAID
hCoV-19/CostaRica/INC-4873-758363/2022	BA.2.3	0	NA	Omicron (BA.2-like)	1	0	scorpio call: Alt alleles 64; Ref alleles 0; Amb alleles 0; Oth alleles 0	PUSHER-v1.17	4.1.3	0.3.17	v0.1.10	False	pass	Ambiguous_content:0.02	Usher placements: BA.2.3(1/1)	B	Other	GISAID
hCoV-19/Brazil/DF-NVBS18415GENOV829203182708/2022	BA.2	0	NA	Probable Omicron (BA.2-like)	0.95	0.05	scorpio call: Alt alleles 61; Ref alleles 3; Amb alleles 0; Oth alleles 0	PUSHER-v1.17	4.1.3	0.3.17	v0.1.10	False	pass	Ambiguous_content:0.02	Usher placements: BA.2(1/1)	B	BA.2	GISAID
hCoV-19/Indonesia/JK-CW62-1229/2022	BA.5.5	0	NA	Omicron (BA.5-like)	0.98	0.02	scorpio call: Alt alleles 60; Ref alleles 1; Amb alleles 0; Oth alleles 0	PUSHER-v1.17	4.1.3	0.3.17	v0.1.10	False	pass	Ambiguous_content:0.02	Usher placements: BA.5.5(1/1)	B	Other	GISAID
hCoV-19/USA/AK-CDC-LC0723602/2022	BA.5.5	0	NA	Omicron (BA.5-like)	0.98	0.02	scorpio call: Alt alleles 60; Ref alleles 1; Amb alleles 0; Oth alleles 0	PANGO-v1.17	4.1.3	0.3.17	v0.1.10	True	pass	Ambiguous_content:0.02	Assigned from designation hash.	B	Other	GISAID
hCoV-19/TrinidadandTobago/145669/2022	BA.5.2.33	0	NA	Probable Omicron (BA.5-like)	0.95	0.05	scorpio call: Alt alleles 58; Ref alleles 3; Amb alleles 0; Oth alleles 0	PUSHER-v1.17	4.1.3	0.3.17	v0.1.10	False	pass	Ambiguous_content:0.02	Usher placements: BA.5.2.33(1/1)	B	Other	GISAID
hCoV-19/TrinidadandTobago/145528/2022	BA.2	0	NA	Omicron (BA.2-like)	0.97	0.03	scorpio call: Alt alleles 62; Ref alleles 2; Amb alleles 0; Oth alleles 0	PUSHER-v1.17	4.1.3	0.3.17	v0.1.10	False	pass	Ambiguous_content:0.02	Usher placements: BA.2(1/1)	B	BA.2	GISAID
hCoV-19/Brazil/PR-NVBS17847GENOV829052381567/2022	BA.1.1	0	NA	Omicron (BA.1-like)	0.93	0	scorpio call: Alt alleles 55; Ref alleles 0; Amb alleles 1; Oth alleles 3	PUSHER-v1.17	4.1.3	0.3.17	v0.1.10	False	pass	Ambiguous_content:0.02	Usher placements: BA.1.1(2/2)	B	Other	GISAID
hCoV-19/Brazil/PR-NVBS17897GENOV829097616839/2022	BA.2	0	NA	Omicron (BA.2-like)	1	0	scorpio call: Alt alleles 64; Ref alleles 0; Amb alleles 0; Oth alleles 0	PANGO-v1.17	4.1.3	0.3.17	v0.1.10	True	pass	Ambiguous_content:0.02	Assigned from designation hash.	B	BA.2	GISAID
hCoV-19/Australia/QLD0x00FC78/2022	BA.2.42	0	NA	Omicron (BA.2-like)	1	0	scorpio call: Alt alleles 64; Ref alleles 0; Amb alleles 0; Oth alleles 0	PUSHER-v1.17	4.1.3	0.3.17	v0.1.10	False	pass	Ambiguous_content:0.03	Usher placements: BA.2.42(1/1)	B	Other	GISAID
hCoV-19/Argentina/PAIS-E1069/2022	BA.2.9	0	NA	Omicron (BA.2-like)	0.95	0.02	scorpio call: Alt alleles 61; Ref alleles 1; Amb alleles 2; Oth alleles 0	PUSHER-v1.17	4.1.3	0.3.17	v0.1.10	False	pass	Ambiguous_content:0.06	Usher placements: BA.2.9(2/2)	B	Other	GISAID
hCoV-19/Paraguay/467556/2022	BE.1	0	NA	Omicron (BA.5-like)	0.93	0.05	scorpio call: Alt alleles 57; Ref alleles 3; Amb alleles 1; Oth alleles 0	PUSHER-v1.17	4.1.3	0.3.17	v0.1.10	False	pass	Ambiguous_content:0.02	Usher placements: BE.1(2/2)	B	Other	GISAID
hCoV-19/Paraguay/465368/2022	BA.2.56	0	NA	Omicron (BA.2-like)	0.94	0.02	scorpio call: Alt alleles 60; Ref alleles 1; Amb alleles 3; Oth alleles 0	PUSHER-v1.17	4.1.3	0.3.17	v0.1.10	False	pass	Ambiguous_content:0.02	Usher placements: BA.2.56(1/1)	B	Other	GISAID
hCoV-19/Paraguay/464036/2022	BA.2.9	0	NA	Omicron (BA.2-like)	0.95	0	scorpio call: Alt alleles 61; Ref alleles 0; Amb alleles 3; Oth alleles 0	PUSHER-v1.17	4.1.3	0.3.17	v0.1.10	False	pass	Ambiguous_content:0.02	Usher placements: BA.2.9(2/2)	B	Other	GISAID
hCoV-19/NewZealand/22CV7324/2022	BA.2	0	NA	Omicron (BA.2-like)	0.98	0	scorpio call: Alt alleles 63; Ref alleles 0; Amb alleles 1; Oth alleles 0	PUSHER-v1.17	4.1.3	0.3.17	v0.1.10	False	pass	Ambiguous_content:0.02	Usher placements: BA.2(1/1)	B	BA.2	GISAID
hCoV-19/NewZealand/22CV6668/2022	BA.2	0	NA	Omicron (BA.2-like)	0.98	0	scorpio call: Alt alleles 63; Ref alleles 0; Amb alleles 1; Oth alleles 0	PUSHER-v1.17	4.1.3	0.3.17	v0.1.10	False	pass	Ambiguous_content:0.02	Usher placements: BA.2(2/2)	B	BA.2	GISAID
hCoV-19/NewZealand/22CH6203/2022	BA.5.2	0	NA	Omicron (BA.5-like)	0.97	0.02	scorpio call: Alt alleles 59; Ref alleles 1; Amb alleles 1; Oth alleles 0	PUSHER-v1.17	4.1.3	0.3.17	v0.1.10	False	pass	Ambiguous_content:0.02	Usher placements: BA.5.2(1/1)	B	Other	GISAID
hCoV-19/NewZealand/22CH6269/2022	BA.2	0	NA	Omicron (BA.2-like)	0.98	0	scorpio call: Alt alleles 63; Ref alleles 0; Amb alleles 1; Oth alleles 0	PUSHER-v1.17	4.1.3	0.3.17	v0.1.10	False	pass	Ambiguous_content:0.02	Usher placements: BA.2(1/1)	B	BA.2	GISAID
hCoV-19/NewZealand/22CH5801/2022	BA.2.42	0	NA	Omicron (BA.2-like)	0.98	0	scorpio call: Alt alleles 63; Ref alleles 0; Amb alleles 1; Oth alleles 0	PUSHER-v1.17	4.1.3	0.3.17	v0.1.10	False	pass	Ambiguous_content:0.02	Usher placements: BA.2.42(1/1)	B	Other	GISAID
hCoV-19/Canada/QC-L00496535001/2022	BE.1	0	NA	Omicron (BA.5-like)	0.98	0.02	scorpio call: Alt alleles 60; Ref alleles 1; Amb alleles 0; Oth alleles 0	PANGO-v1.17	4.1.3	0.3.17	v0.1.10	True	pass	Ambiguous_content:0.04	Assigned from designation hash.	B	Other	GISAID
hCoV-19/Luxembourg/LNS8266375/2022	BA.2.12.1	0	NA	Omicron (BA.2-like)	1	0	scorpio call: Alt alleles 64; Ref alleles 0; Amb alleles 0; Oth alleles 0	PUSHER-v1.17	4.1.3	0.3.17	v0.1.10	False	pass	Ambiguous_content:0.02	Usher placements: BA.2.12.1(1/1)	B	Other	GISAID
hCoV-19/Romania/211924/2022	BA.5.1	0	NA	Omicron (BA.5-like)	0.98	0.02	scorpio call: Alt alleles 60; Ref alleles 1; Amb alleles 0; Oth alleles 0	PANGO-v1.17	4.1.3	0.3.17	v0.1.10	True	pass	Ambiguous_content:0.02	Assigned from designation hash.	B	Other	GISAID
hCoV-19/Mexico/COA_LANGEBIO_IMSS_25934_NC/2022	BA.4.4	0	NA	Omicron (Unassigned)	0.88	0.06	scorpio call: Alt alleles 29; Ref alleles 2; Amb alleles 2; Oth alleles 0	PUSHER-v1.17	4.1.3	0.3.17	v0.1.10	False	pass	Ambiguous_content:0.07	Usher placements: BA.4.4(1/1); scorpio found insufficient support to assign a specific lineage	B	Other	GISAID
hCoV-19/Iran/BB2156/2022	BA.2	0.25	NA	Omicron (BA.2-like)	1	0	scorpio call: Alt alleles 64; Ref alleles 0; Amb alleles 0; Oth alleles 0	PUSHER-v1.17	4.1.3	0.3.17	v0.1.10	False	pass	Ambiguous_content:0.05	Usher placements: BA.2(3/4) BA.2.4(1/4)	B	BA.2	GISAID
hCoV-19/Iran/BB18238/2022	BA.2	0.166666666666667	NA	Omicron (BA.2-like)	0.95	0	scorpio call: Alt alleles 61; Ref alleles 0; Amb alleles 3; Oth alleles 0	PUSHER-v1.17	4.1.3	0.3.17	v0.1.10	False	pass	Ambiguous_content:0.07	Usher placements: BA.2(5/6) BA.2.51(1/6)	B	BA.2	GISAID
hCoV-19/Iran/BB2159/2022	BA.2	0	NA	Omicron (BA.2-like)	0.92	0	scorpio call: Alt alleles 59; Ref alleles 0; Amb alleles 5; Oth alleles 0	PUSHER-v1.17	4.1.3	0.3.17	v0.1.10	False	pass	Ambiguous_content:0.08	Usher placements: BA.2(5/5)	B	BA.2	GISAID
hCoV-19/Mexico/ZAC_LANGEBIO_IMSS_9573/2022	BA.4.1	0	NA	Omicron (BA.4-like)	1	0	scorpio call: Alt alleles 64; Ref alleles 0; Amb alleles 0; Oth alleles 0	PANGO-v1.17	4.1.3	0.3.17	v0.1.10	True	pass	Ambiguous_content:0.02	Assigned from designation hash.	B	Other	GISAID
hCoV-19/Mexico/SLP_LANGEBIO_IMSS_9576/2022	BA.5.1.6	0	NA	Omicron (BA.5-like)	0.97	0.03	scorpio call: Alt alleles 59; Ref alleles 2; Amb alleles 0; Oth alleles 0	PANGO-v1.17	4.1.3	0.3.17	v0.1.10	True	pass	Ambiguous_content:0.02	Assigned from designation hash.	B	Other	GISAID
hCoV-19/Mexico/CHH_LANGEBIO_IMSS_9399/2022	BA.5.2.1	0	NA	Omicron (BA.5-like)	0.98	0.02	scorpio call: Alt alleles 60; Ref alleles 1; Amb alleles 0; Oth alleles 0	PANGO-v1.17	4.1.3	0.3.17	v0.1.10	True	pass	Ambiguous_content:0.02	Assigned from designation hash.	B	Other	GISAID
hCoV-19/Mexico/SLP_LANGEBIO_IMSS_9579/2022	BA.5.1	0	NA	Omicron (BA.5-like)	0.98	0.02	scorpio call: Alt alleles 60; Ref alleles 1; Amb alleles 0; Oth alleles 0	PANGO-v1.17	4.1.3	0.3.17	v0.1.10	True	pass	Ambiguous_content:0.02	Assigned from designation hash.	B	Other	GISAID
hCoV-19/Mexico/SLP_LANGEBIO_IMSS_9578/2022	BA.5.1	0	NA	Omicron (BA.5-like)	0.98	0.02	scorpio call: Alt alleles 60; Ref alleles 1; Amb alleles 0; Oth alleles 0	PANGO-v1.17	4.1.3	0.3.17	v0.1.10	True	pass	Ambiguous_content:0.02	Assigned from designation hash.	B	Other	GISAID
hCoV-19/Mexico/SLP_LANGEBIO_IMSS_9580/2022	BA.2.40.1	0	NA	Omicron (BA.2-like)	0.97	0.02	scorpio call: Alt alleles 62; Ref alleles 1; Amb alleles 0; Oth alleles 1	PUSHER-v1.17	4.1.3	0.3.17	v0.1.10	False	pass	Ambiguous_content:0.02	Usher placements: BA.2.40.1(1/1)	B	Other	GISAID
hCoV-19/Pakistan/NIH-B64-S9/2022	BA.5.2	0	NA	Omicron (BA.5-like)	0.95	0.02	scorpio call: Alt alleles 58; Ref alleles 1; Amb alleles 2; Oth alleles 0	PANGO-v1.17	4.1.3	0.3.17	v0.1.10	True	pass	Ambiguous_content:0.04	Assigned from designation hash.	B	Other	GISAID
hCoV-19/BosniaandHerzegovina/AGCOB2635/2022	BA.5.2.2	0	NA	Omicron (Unassigned)	0.94	0.06	scorpio call: Alt alleles 31; Ref alleles 2; Amb alleles 0; Oth alleles 0	PUSHER-v1.17	4.1.3	0.3.17	v0.1.10	False	pass	Ambiguous_content:0.05	Usher placements: BA.5.2.2(2/2); scorpio found insufficient support to assign a specific lineage	B	Other	GISAID
hCoV-19/BosniaandHerzegovina/AGCK1844/2022	BA.2	0	NA	Omicron (BA.2-like)	0.86	0.02	scorpio call: Alt alleles 55; Ref alleles 1; Amb alleles 8; Oth alleles 0	PUSHER-v1.17	4.1.3	0.3.17	v0.1.10	False	pass	Ambiguous_content:0.08	Usher placements: BA.2(1/1)	B	BA.2	GISAID
hCoV-19/SouthAfrica/SU-NHLS_5515/2022	BA.5.2.22	0	NA	Omicron (BA.5-like)	0.97	0.02	scorpio call: Alt alleles 59; Ref alleles 1; Amb alleles 1; Oth alleles 0	PUSHER-v1.17	4.1.3	0.3.17	v0.1.10	False	pass	Ambiguous_content:0.02	Usher placements: BA.5.2.22(1/1)	B	Other	GISAID
hCoV-19/SouthAfrica/SU-NHLS_5520/2022	BA.5.1	0	NA	Omicron (BA.5-like)	0.98	0.02	scorpio call: Alt alleles 60; Ref alleles 1; Amb alleles 0; Oth alleles 0	PANGO-v1.17	4.1.3	0.3.17	v0.1.10	True	pass	Ambiguous_content:0.02	Assigned from designation hash.	B	Other	GISAID
hCoV-19/SouthAfrica/SU-NHLS_5530/2022	BA.5.1	0	NA	Omicron (BA.5-like)	0.97	0.02	scorpio call: Alt alleles 59; Ref alleles 1; Amb alleles 1; Oth alleles 0	PUSHER-v1.17	4.1.3	0.3.17	v0.1.10	False	pass	Ambiguous_content:0.02	Usher placements: BA.5.1(1/1)	B	Other	GISAID
hCoV-19/Algeria/2357/2022	BA.2	0	NA	Omicron (Unassigned)	0.82	0	scorpio call: Alt alleles 27; Ref alleles 0; Amb alleles 6; Oth alleles 0	PUSHER-v1.17	4.1.3	0.3.17	v0.1.10	False	pass	Ambiguous_content:0.09	Usher placements: BA.2(2/2); scorpio found insufficient support to assign a specific lineage	B	BA.2	GISAID
hCoV-19/Kuwait/Jaber2220240505/2022	BA.5.2	0.333333333333333	NA	Omicron (Unassigned)	0.97	0.03	scorpio call: Alt alleles 32; Ref alleles 1; Amb alleles 0; Oth alleles 0	PANGO-v1.17	4.1.3	0.3.17	v0.1.10	True	pass	Ambiguous_content:0.06	Assigned from designation hash.	B	Other	GISAID
hCoV-19/Uganda/460/2022	BA.2.31.1	0	NA	Omicron (BA.2-like)	0.91	0	scorpio call: Alt alleles 58; Ref alleles 0; Amb alleles 6; Oth alleles 0	PUSHER-v1.17	4.1.3	0.3.17	v0.1.10	False	pass	Ambiguous_content:0.06	Usher placements: BA.2.31.1(1/1)	B	Other	GISAID
hCoV-19/Uganda/461/2022	BA.2.31.1	0	NA	Omicron (BA.2-like)	0.95	0	scorpio call: Alt alleles 61; Ref alleles 0; Amb alleles 3; Oth alleles 0	PANGO-v1.17	4.1.3	0.3.17	v0.1.10	True	pass	Ambiguous_content:0.04	Assigned from designation hash.	B	Other	GISAID
hCoV-19/Uganda/463/2022	BA.2.31.1	0	NA	Omicron (BA.2-like)	0.91	0	scorpio call: Alt alleles 58; Ref alleles 0; Amb alleles 6; Oth alleles 0	PUSHER-v1.17	4.1.3	0.3.17	v0.1.10	False	pass	Ambiguous_content:0.07	Usher placements: BA.2.31.1(1/1)	B	Other	GISAID
hCoV-19/Uganda/470/2022	BA.2.31.1	0	NA	Omicron (BA.2-like)	0.97	0	scorpio call: Alt alleles 62; Ref alleles 0; Amb alleles 2; Oth alleles 0	PANGO-v1.17	4.1.3	0.3.17	v0.1.10	True	pass	Ambiguous_content:0.03	Assigned from designation hash.	B	Other	GISAID
hCoV-19/Uganda/488/2022	BA.2.31.1	0	NA	Omicron (BA.2-like)	0.98	0	scorpio call: Alt alleles 63; Ref alleles 0; Amb alleles 1; Oth alleles 0	PANGO-v1.17	4.1.3	0.3.17	v0.1.10	True	pass	Ambiguous_content:0.02	Assigned from designation hash.	B	Other	GISAID
hCoV-19/Uganda/462/2022	BA.2.31.1	0	NA	Omicron (BA.2-like)	0.97	0	scorpio call: Alt alleles 62; Ref alleles 0; Amb alleles 2; Oth alleles 0	PANGO-v1.17	4.1.3	0.3.17	v0.1.10	True	pass	Ambiguous_content:0.03	Assigned from designation hash.	B	Other	GISAID
hCoV-19/Australia/QLD0x00F9BC/2022	BA.2	0	NA	Omicron (BA.2-like)	1	0	scorpio call: Alt alleles 64; Ref alleles 0; Amb alleles 0; Oth alleles 0	PUSHER-v1.17	4.1.3	0.3.17	v0.1.10	False	pass	Ambiguous_content:0.02	Usher placements: BA.2(1/1)	B	BA.2	GISAID
hCoV-19/USA/VA-CDC-LC0753175/2022	BA.5.6	0	NA	Omicron (BA.5-like)	0.98	0.02	scorpio call: Alt alleles 60; Ref alleles 1; Amb alleles 0; Oth alleles 0	PANGO-v1.17	4.1.3	0.3.17	v0.1.10	True	pass	Ambiguous_content:0.02	Assigned from designation hash.	B	Other	GISAID
hCoV-19/DominicanRepublic/2004656-LNSPDD/2022	BA.4.6	0	NA	Omicron (BA.4-like)	1	0	scorpio call: Alt alleles 64; Ref alleles 0; Amb alleles 0; Oth alleles 0	PANGO-v1.17	4.1.3	0.3.17	v0.1.10	True	pass	Ambiguous_content:0.02	Assigned from designation hash.	B	Other	GISAID
hCoV-19/DominicanRepublic/2015582-LNSPDD/2022	BA.4.6	0	NA	Omicron (BA.4-like)	0.98	0.02	scorpio call: Alt alleles 63; Ref alleles 1; Amb alleles 0; Oth alleles 0	PUSHER-v1.17	4.1.3	0.3.17	v0.1.10	False	pass	Ambiguous_content:0.02	Usher placements: BA.4.6(1/1)	B	Other	GISAID
hCoV-19/DominicanRepublic/2014124-LNSPDD/2022	BA.2	0.5	NA	Omicron (BA.2-like)	0.98	0.02	scorpio call: Alt alleles 63; Ref alleles 1; Amb alleles 0; Oth alleles 0	PUSHER-v1.17	4.1.3	0.3.17	v0.1.10	False	pass	Ambiguous_content:0.02	Usher placements: BA.2(2/4) BA.2.10(1/4) BA.2.29(1/4)	B	BA.2	GISAID
hCoV-19/Kazakhstan/389/2022	BA.1.1	0	NA	Omicron (BA.1-like)	0.92	0.02	scorpio call: Alt alleles 54; Ref alleles 1; Amb alleles 2; Oth alleles 2	PUSHER-v1.17	4.1.3	0.3.17	v0.1.10	False	pass	Ambiguous_content:0.07	Usher placements: BA.1.1(4/4)	B	Other	GISAID
hCoV-19/Belgium/ULG-27198/2022	BA.5.2	0	NA	Omicron (BA.5-like)	0.98	0.02	scorpio call: Alt alleles 60; Ref alleles 1; Amb alleles 0; Oth alleles 0	PANGO-v1.17	4.1.3	0.3.17	v0.1.10	True	pass	Ambiguous_content:0.02	Assigned from designation hash.	B	Other	GISAID
hCoV-19/USA/SD-SDPHL-1468/2022	BA.4.1	0	NA	Omicron (BA.4-like)	0.98	0	scorpio call: Alt alleles 63; Ref alleles 0; Amb alleles 1; Oth alleles 0	PANGO-v1.17	4.1.3	0.3.17	v0.1.10	True	pass	Ambiguous_content:0.07	Assigned from designation hash.	B	Other	GISAID
hCoV-19/DominicanRepublic/2004627-LNSPDD/2022	BA.4.4	0	NA	Omicron (BA.4-like)	1	0	scorpio call: Alt alleles 64; Ref alleles 0; Amb alleles 0; Oth alleles 0	PUSHER-v1.17	4.1.3	0.3.17	v0.1.10	False	pass	Ambiguous_content:0.02	Usher placements: BA.4.4(1/1)	B	Other	GISAID
hCoV-19/Chile/RM-PUC_MVL_2712/2022	BA.2	0	NA	Omicron (BA.2-like)	1	0	scorpio call: Alt alleles 64; Ref alleles 0; Amb alleles 0; Oth alleles 0	PUSHER-v1.17	4.1.3	0.3.17	v0.1.10	False	pass	Ambiguous_content:0.02	Usher placements: BA.2(1/1)	B	BA.2	GISAID
hCoV-19/Portugal/PT37854/2022	BA.5.1	0	NA	Omicron (BA.5-like)	0.98	0.02	scorpio call: Alt alleles 60; Ref alleles 1; Amb alleles 0; Oth alleles 0	PUSHER-v1.17	4.1.3	0.3.17	v0.1.10	False	pass	Ambiguous_content:0.02	Usher placements: BA.5.1(1/1)	B	Other	GISAID
hCoV-19/Croatia/38110/2022	XAZ	0	NA	Omicron (BA.5-like)	0.98	0.02	scorpio call: Alt alleles 60; Ref alleles 1; Amb alleles 0; Oth alleles 0	PANGO-v1.17	4.1.3	0.3.17	v0.1.10	True	pass	Ambiguous_content:0.03	Assigned from designation hash.	B	Other	GISAID
hCoV-19/Brazil/DF-LACENDF-530018182/2022	BA.5.1	0.5	NA	Omicron (BA.5-like)	0.98	0.02	scorpio call: Alt alleles 60; Ref alleles 1; Amb alleles 0; Oth alleles 0	PUSHER-v1.17	4.1.3	0.3.17	v0.1.10	False	pass	Ambiguous_content:0.02	Usher placements: BA.5.1(1/2) BA.5.1.22(1/2)	B	Other	GISAID
hCoV-19/Congo/FCRM-194-CeRMI614/2022	BA.2.36	0.333333333333333	NA	Omicron (BA.2-like)	0.97	0	scorpio call: Alt alleles 62; Ref alleles 0; Amb alleles 2; Oth alleles 0	PUSHER-v1.17	4.1.3	0.3.17	v0.1.10	False	pass	Ambiguous_content:0.07	Usher placements: BA.2(1/3) BA.2.36(2/3)	B	Other	GISAID
hCoV-19/Congo/FCRM-198-16718/2022	BA.5.2	0	NA	Omicron (BA.5-like)	0.9	0.02	scorpio call: Alt alleles 55; Ref alleles 1; Amb alleles 5; Oth alleles 0	PUSHER-v1.17	4.1.3	0.3.17	v0.1.10	False	pass	Ambiguous_content:0.08	Usher placements: BA.5.2(2/2)	B	Other	GISAID
hCoV-19/Congo/FCRM-197-16692/2022	BA.4.1	0.166666666666667	NA	Omicron (BA.4-like)	0.97	0	scorpio call: Alt alleles 62; Ref alleles 0; Amb alleles 2; Oth alleles 0	PUSHER-v1.17	4.1.3	0.3.17	v0.1.10	False	pass	Ambiguous_content:0.07	Usher placements: BA.4.1(5/6) BA.4.1.5(1/6)	B	Other	GISAID
hCoV-19/CostaRica/INC-5033-756733/2022	BA.2	0	NA	Omicron (BA.2-like)	1	0	scorpio call: Alt alleles 64; Ref alleles 0; Amb alleles 0; Oth alleles 0	PUSHER-v1.17	4.1.3	0.3.17	v0.1.10	False	pass	Ambiguous_content:0.02	Usher placements: BA.2(2/2)	B	BA.2	GISAID
hCoV-19/Philippines/PH-RITM-1774/2022	BA.5.2	0	NA	Omicron (Unassigned)	0.97	0.03	scorpio call: Alt alleles 32; Ref alleles 1; Amb alleles 0; Oth alleles 0	PUSHER-v1.17	4.1.3	0.3.17	v0.1.10	False	pass	Ambiguous_content:0.06	Usher placements: BA.5.2(2/2); scorpio found insufficient support to assign a specific lineage	B	Other	GISAID
hCoV-19/Russia/SPE-RII-MH70508S/2022	BA.2.12.1	0	NA	Omicron (BA.2-like)	0.92	0.02	scorpio call: Alt alleles 59; Ref alleles 1; Amb alleles 4; Oth alleles 0	PUSHER-v1.17	4.1.3	0.3.17	v0.1.10	False	pass	Ambiguous_content:0.05	Usher placements: BA.2.12.1(4/4)	B	Other	GISAID
hCoV-19/Colombia/VAC-FVL-94411081/2022	BA.2	0.4	NA	Omicron (BA.2-like)	0.98	0	scorpio call: Alt alleles 63; Ref alleles 0; Amb alleles 1; Oth alleles 0	PUSHER-v1.17	4.1.3	0.3.17	v0.1.10	False	pass	Ambiguous_content:0.04	Usher placements: BA.2(3/5) BA.2.5(1/5) BA.2.65(1/5)	B	BA.2	GISAID
hCoV-19/USA/MD-HP34177-PIDBIZVMKO/2022	BA.5.1.24	0	NA	Omicron (BA.5-like)	0.98	0.02	scorpio call: Alt alleles 60; Ref alleles 1; Amb alleles 0; Oth alleles 0	PANGO-v1.17	4.1.3	0.3.17	v0.1.10	True	pass	Ambiguous_content:0.03	Assigned from designation hash.	B	Other	GISAID
hCoV-19/USA/SC-CDC-LC0729023/2022	BA.5.2	0	NA	Omicron (BA.5-like)	0.98	0.02	scorpio call: Alt alleles 60; Ref alleles 1; Amb alleles 0; Oth alleles 0	PUSHER-v1.17	4.1.3	0.3.17	v0.1.10	False	pass	Ambiguous_content:0.02	Usher placements: BA.5.2(1/1)	B	Other	GISAID
hCoV-19/Latvia/763152/2022	BA.2.9	0.5	NA	Omicron (BA.2-like)	0.98	0.02	scorpio call: Alt alleles 63; Ref alleles 1; Amb alleles 0; Oth alleles 0	PUSHER-v1.17	4.1.3	0.3.17	v0.1.10	False	pass	Ambiguous_content:0.03	Usher placements: BA.2.9(2/4) BA.2.9.5(2/4)	B	Other	GISAID
hCoV-19/USA/SD-CDC-2-6087492/2022	BA.2.36	0	NA	Omicron (BA.2-like)	1	0	scorpio call: Alt alleles 64; Ref alleles 0; Amb alleles 0; Oth alleles 0	PUSHER-v1.17	4.1.3	0.3.17	v0.1.10	False	pass	Ambiguous_content:0.02	Usher placements: BA.2.36(1/1)	B	Other	GISAID
hCoV-19/U.S.VirginIslands/VI-CDC-2-6050967/2022	BA.2.3	0	NA	Omicron (BA.2-like)	1	0	scorpio call: Alt alleles 64; Ref alleles 0; Amb alleles 0; Oth alleles 0	PUSHER-v1.17	4.1.3	0.3.17	v0.1.10	False	pass	Ambiguous_content:0.02	Usher placements: BA.2.3(1/1)	B	Other	GISAID
hCoV-19/India/TN-CDFD-J-1471/2022	BA.2.38	0	NA	Omicron (BA.2-like)	0.97	0.02	scorpio call: Alt alleles 62; Ref alleles 1; Amb alleles 0; Oth alleles 1	PUSHER-v1.17	4.1.3	0.3.17	v0.1.10	False	pass	Ambiguous_content:0.05	Usher placements: BA.2.38(1/1)	B	Other	GISAID
hCoV-19/Peru/LIM-INS-21068/2022	BA.5.1	0	NA	Omicron (BA.5-like)	0.98	0.02	scorpio call: Alt alleles 60; Ref alleles 1; Amb alleles 0; Oth alleles 0	PUSHER-v1.17	4.1.3	0.3.17	v0.1.10	False	pass	Ambiguous_content:0.02	Usher placements: BA.5.1(1/1)	B	Other	GISAID
hCoV-19/Kazakhstan/495/2022	BA.2	0.333333333333333	NA	Omicron (BA.2-like)	1	0	scorpio call: Alt alleles 64; Ref alleles 0; Amb alleles 0; Oth alleles 0	PUSHER-v1.17	4.1.3	0.3.17	v0.1.10	False	pass	Ambiguous_content:0.02	Usher placements: BA.2(2/3) BA.2.29(1/3)	B	BA.2	GISAID
hCoV-19/Kazakhstan/502/2022	BA.2	0.333333333333333	NA	Omicron (BA.2-like)	0.98	0.02	scorpio call: Alt alleles 63; Ref alleles 1; Amb alleles 0; Oth alleles 0	PUSHER-v1.17	4.1.3	0.3.17	v0.1.10	False	pass	Ambiguous_content:0.02	Usher placements: BA.2(2/3) BA.2.23(1/3)	B	BA.2	GISAID
hCoV-19/Malaysia/IIUM21205/2022	BA.5.2	0	NA	Omicron (BA.5-like)	0.97	0.02	scorpio call: Alt alleles 59; Ref alleles 1; Amb alleles 1; Oth alleles 0	PANGO-v1.17	4.1.3	0.3.17	v0.1.10	True	pass	Ambiguous_content:0.02	Assigned from designation hash.	B	Other	GISAID
hCoV-19/Malaysia/IIUM21202/2022	BA.5.2	0	NA	Omicron (BA.5-like)	0.95	0.02	scorpio call: Alt alleles 58; Ref alleles 1; Amb alleles 2; Oth alleles 0	PANGO-v1.17	4.1.3	0.3.17	v0.1.10	True	pass	Ambiguous_content:0.02	Assigned from designation hash.	B	Other	GISAID
hCoV-19/Botswana/R153B26_BHP_1078004/2022	BA.4	0	NA	Omicron (BA.4-like)	0.98	0	scorpio call: Alt alleles 63; Ref alleles 0; Amb alleles 0; Oth alleles 1	PUSHER-v1.17	4.1.3	0.3.17	v0.1.10	False	pass	Ambiguous_content:0.03	Usher placements: BA.4(1/1)	B	BA.4	GISAID
hCoV-19/Ghana/WACCBIP-GS3117/2022	BA.2.13	0	NA	Omicron (Unassigned)	0.76	0	scorpio call: Alt alleles 25; Ref alleles 0; Amb alleles 8; Oth alleles 0	PUSHER-v1.17	4.1.3	0.3.17	v0.1.10	False	pass	Ambiguous_content:0.1	Usher placements: BA.2.13(1/1); scorpio found insufficient support to assign a specific lineage	B	Other	GISAID
hCoV-19/Ghana/WACCBIP-GS3101/2022	BA.4.1	0	NA	Omicron (BA.4-like)	0.95	0	scorpio call: Alt alleles 61; Ref alleles 0; Amb alleles 3; Oth alleles 0	PUSHER-v1.17	4.1.3	0.3.17	v0.1.10	False	pass	Ambiguous_content:0.03	Usher placements: BA.4.1(1/1)	B	Other	GISAID
hCoV-19/ElSalvador/INC-LNSP-183/2022	BA.1.18	0	NA	Probable Omicron (BA.1-like)	0.68	0	scorpio call: Alt alleles 40; Ref alleles 0; Amb alleles 16; Oth alleles 3	PUSHER-v1.17	4.1.3	0.3.17	v0.1.10	False	pass	Ambiguous_content:0.06	Usher placements: BA.1.18(1/1)	B	Other	GISAID
hCoV-19/ElSalvador/INC-LNSP-193/2022	BA.1.18	0	NA	Omicron (BA.1-like)	0.93	0	scorpio call: Alt alleles 55; Ref alleles 0; Amb alleles 1; Oth alleles 3	PUSHER-v1.17	4.1.3	0.3.17	v0.1.10	False	pass	Ambiguous_content:0.03	Usher placements: BA.1.18(1/1)	B	Other	GISAID
hCoV-19/Mauritius/CERI-KRISP-K044661/2022	BA.2.9	0	NA	Omicron (BA.2-like)	1	0	scorpio call: Alt alleles 64; Ref alleles 0; Amb alleles 0; Oth alleles 0	PUSHER-v1.17	4.1.3	0.3.17	v0.1.10	False	pass	Ambiguous_content:0.05	Usher placements: BA.2.9(1/1)	B	Other	GISAID
hCoV-19/Mauritius/CERI-KRISP-K044573/2022	BA.2.38	0	NA	Omicron (BA.2-like)	0.98	0	scorpio call: Alt alleles 63; Ref alleles 0; Amb alleles 0; Oth alleles 1	PUSHER-v1.17	4.1.3	0.3.17	v0.1.10	False	pass	Ambiguous_content:0.05	Usher placements: BA.2.38(1/1)	B	Other	GISAID
hCoV-19/USA/AZ-ASU85079/2022	BA.5.1	0	NA	Omicron (BA.5-like)	0.98	0.02	scorpio call: Alt alleles 60; Ref alleles 1; Amb alleles 0; Oth alleles 0	PUSHER-v1.17	4.1.3	0.3.17	v0.1.10	False	pass	Ambiguous_content:0.02	Usher placements: BA.5.1(1/1)	B	Other	GISAID
hCoV-19/Ghana/WACCBIP-GS3144/2022	BA.4.1	0	NA	Omicron (BA.4-like)	0.92	0	scorpio call: Alt alleles 59; Ref alleles 0; Amb alleles 5; Oth alleles 0	PUSHER-v1.17	4.1.3	0.3.17	v0.1.10	False	pass	Ambiguous_content:0.05	Usher placements: BA.4.1(1/1)	B	Other	GISAID
hCoV-19/USA/KS-KHEL-11346/2022	BA.5.2.1	0	NA	Omicron (BA.5-like)	0.98	0.02	scorpio call: Alt alleles 60; Ref alleles 1; Amb alleles 0; Oth alleles 0	PANGO-v1.17	4.1.3	0.3.17	v0.1.10	True	pass	Ambiguous_content:0.05	Assigned from designation hash.	B	Other	GISAID
hCoV-19/Ghana/WACCBIP-GS3089/2022	BA.4.1	0	NA	Omicron (BA.4-like)	0.94	0	scorpio call: Alt alleles 60; Ref alleles 0; Amb alleles 4; Oth alleles 0	PANGO-v1.17	4.1.3	0.3.17	v0.1.10	True	pass	Ambiguous_content:0.08	Assigned from designation hash.	B	Other	GISAID
hCoV-19/Spain/MD-HRYC-71994012/2022	BA.5.1	0	NA	Omicron (BA.5-like)	0.98	0.02	scorpio call: Alt alleles 60; Ref alleles 1; Amb alleles 0; Oth alleles 0	PUSHER-v1.17	4.1.3	0.3.17	v0.1.10	False	pass	Ambiguous_content:0.02	Usher placements: BA.5.1(1/1)	B	Other	GISAID
hCoV-19/Brunei/7122116382/2022	BA.2	0.25	NA	Omicron (BA.2-like)	0.94	0.02	scorpio call: Alt alleles 60; Ref alleles 1; Amb alleles 3; Oth alleles 0	PUSHER-v1.17	4.1.3	0.3.17	v0.1.10	False	pass	Ambiguous_content:0.02	Usher placements: BA.2(3/4) BA.2.36(1/4)	B	BA.2	GISAID
hCoV-19/SouthAfrica/NICD-N47708/2022	BA.4	0	NA	Omicron (BA.4-like)	0.95	0.05	scorpio call: Alt alleles 61; Ref alleles 3; Amb alleles 0; Oth alleles 0	PUSHER-v1.17	4.1.3	0.3.17	v0.1.10	False	pass	Ambiguous_content:0.02	Usher placements: BA.4(1/1)	B	BA.4	GISAID
hCoV-19/Colombia/DC-UNIANDES-G037654/2022	BA.1.20	0	NA	Omicron (BA.1-like)	0.68	0	scorpio call: Alt alleles 40; Ref alleles 0; Amb alleles 17; Oth alleles 2	PUSHER-v1.17	4.1.3	0.3.17	v0.1.10	False	pass	Ambiguous_content:0.06	Usher placements: BA.1.20(4/4)	B	Other	GISAID
hCoV-19/Estonia/6111581-01/2022	BA.4	0	NA	Omicron (BA.4-like)	1	0	scorpio call: Alt alleles 64; Ref alleles 0; Amb alleles 0; Oth alleles 0	PUSHER-v1.17	4.1.3	0.3.17	v0.1.10	False	pass	Ambiguous_content:0.03	Usher placements: BA.4(1/1)	B	BA.4	GISAID
hCoV-19/Austria/LB-R00087-S216/2022	BA.2.56	0	NA	Omicron (BA.2-like)	1	0	scorpio call: Alt alleles 64; Ref alleles 0; Amb alleles 0; Oth alleles 0	PUSHER-v1.17	4.1.3	0.3.17	v0.1.10	False	pass	Ambiguous_content:0.02	Usher placements: BA.2.56(1/1)	B	Other	GISAID
hCoV-19/DRC/INRB-RDC-952/2022	BA.4.1	0.166666666666667	NA	Omicron (BA.4-like)	0.97	0	scorpio call: Alt alleles 62; Ref alleles 0; Amb alleles 2; Oth alleles 0	PUSHER-v1.17	4.1.3	0.3.17	v0.1.10	False	pass	Ambiguous_content:0.07	Usher placements: BA.4.1(5/6) BA.4.1.5(1/6)	B	Other	GISAID
hCoV-19/Greece/26889/2022	BA.2.78	0.5	NA	Omicron (BA.2-like)	1	0	scorpio call: Alt alleles 64; Ref alleles 0; Amb alleles 0; Oth alleles 0	PUSHER-v1.17	4.1.3	0.3.17	v0.1.10	False	pass	Ambiguous_content:0.03	Usher placements: BA.2(1/4) BA.2.56(1/4) BA.2.78(2/4)	B	Other	GISAID
hCoV-19/Norway/24698/2022	BA.2.56	0	NA	Omicron (BA.2-like)	1	0	scorpio call: Alt alleles 64; Ref alleles 0; Amb alleles 0; Oth alleles 0	PUSHER-v1.17	4.1.3	0.3.17	v0.1.10	False	pass	Ambiguous_content:0.02	Usher placements: BA.2.56(1/1)	B	Other	GISAID
hCoV-19/Kazakhstan/496/2022	BA.5.8	0	NA	Omicron (BA.5-like)	0.98	0.02	scorpio call: Alt alleles 60; Ref alleles 1; Amb alleles 0; Oth alleles 0	PANGO-v1.17	4.1.3	0.3.17	v0.1.10	True	pass	Ambiguous_content:0.02	Assigned from designation hash.	B	Other	GISAID
hCoV-19/Kazakhstan/499/2022	BA.2	0	NA	Omicron (BA.2-like)	1	0	scorpio call: Alt alleles 64; Ref alleles 0; Amb alleles 0; Oth alleles 0	PUSHER-v1.17	4.1.3	0.3.17	v0.1.10	False	pass	Ambiguous_content:0.02	Usher placements: BA.2(1/1)	B	BA.2	GISAID
hCoV-19/Malaysia/IIUM21203/2022	BA.5.2.44	0	NA	Omicron (BA.5-like)	0.97	0.02	scorpio call: Alt alleles 59; Ref alleles 1; Amb alleles 1; Oth alleles 0	PANGO-v1.17	4.1.3	0.3.17	v0.1.10	True	pass	Ambiguous_content:0.03	Assigned from designation hash.	B	Other	GISAID
hCoV-19/Brazil/MG-FUNED-311266338/2022	BA.2	0	NA	Omicron (BA.2-like)	0.92	0.05	scorpio call: Alt alleles 59; Ref alleles 3; Amb alleles 2; Oth alleles 0	PUSHER-v1.17	4.1.3	0.3.17	v0.1.10	False	pass	Ambiguous_content:0.04	Usher placements: BA.2(1/1)	B	BA.2	GISAID
hCoV-19/Zambia/29337-1/2022	BA.2	0	NA	Omicron (BA.2-like)	0.98	0.02	scorpio call: Alt alleles 63; Ref alleles 1; Amb alleles 0; Oth alleles 0	PUSHER-v1.17	4.1.3	0.3.17	v0.1.10	False	pass	Ambiguous_content:0.02	Usher placements: BA.2(1/1)	B	BA.2	GISAID
hCoV-19/Japan/OPHO-Hb69-280/2022	BA.5.2	0	NA	Omicron (BA.5-like)	0.93	0.03	scorpio call: Alt alleles 57; Ref alleles 2; Amb alleles 2; Oth alleles 0	PUSHER-v1.17	4.1.3	0.3.17	v0.1.10	False	pass	Ambiguous_content:0.02	Usher placements: BA.5.2(2/2)	B	Other	GISAID
hCoV-19/Japan/OPHO-Hb69-302/2022	BA.2	0	NA	Omicron (BA.2-like)	0.98	0.02	scorpio call: Alt alleles 63; Ref alleles 1; Amb alleles 0; Oth alleles 0	PUSHER-v1.17	4.1.3	0.3.17	v0.1.10	False	pass	Ambiguous_content:0.02	Usher placements: BA.2(3/3)	B	BA.2	GISAID
hCoV-19/Japan/TKYnat2023/2022	BA.2.3.13	0	NA	Omicron (BA.2-like)	1	0	scorpio call: Alt alleles 64; Ref alleles 0; Amb alleles 0; Oth alleles 0	PANGO-v1.17	4.1.3	0.3.17	v0.1.10	True	pass	Ambiguous_content:0.02	Assigned from designation hash.	B	Other	GISAID
hCoV-19/USA/IA-SHL-2127852/2022	BE.3	0	NA	Omicron (BA.5-like)	0.98	0.02	scorpio call: Alt alleles 60; Ref alleles 1; Amb alleles 0; Oth alleles 0	PANGO-v1.17	4.1.3	0.3.17	v0.1.10	True	pass	Ambiguous_content:0.05	Assigned from designation hash.	B	Other	GISAID
hCoV-19/Norway/Ahus-4045/2022	BA.5.1	0	NA	Omicron (Unassigned)	0.91	0.03	scorpio call: Alt alleles 30; Ref alleles 1; Amb alleles 2; Oth alleles 0	PUSHER-v1.17	4.1.3	0.3.17	v0.1.10	False	pass	Ambiguous_content:0.03	Usher placements: BA.5.1(2/2); scorpio found insufficient support to assign a specific lineage	B	Other	GISAID
hCoV-19/CzechRepublic/NRL_s4168/2022	BA.2.9	0.5	NA	Omicron (BA.2-like)	0.92	0.02	scorpio call: Alt alleles 59; Ref alleles 1; Amb alleles 4; Oth alleles 0	PUSHER-v1.17	4.1.3	0.3.17	v0.1.10	False	pass	Ambiguous_content:0.03	Usher placements: BA.2.36(1/2) BA.2.9(1/2)	B	Other	GISAID
hCoV-19/USA/UT-UPHL-220714331091/2022	BA.4.1	0	NA	Omicron (BA.4-like)	1	0	scorpio call: Alt alleles 64; Ref alleles 0; Amb alleles 0; Oth alleles 0	PANGO-v1.17	4.1.3	0.3.17	v0.1.10	True	pass	Ambiguous_content:0.02	Assigned from designation hash.	B	Other	GISAID
hCoV-19/UnitedArabEmirates/UZB_5482022071117/2022	BA.5.1	0	NA	Omicron (BA.5-like)	0.97	0.03	scorpio call: Alt alleles 59; Ref alleles 2; Amb alleles 0; Oth alleles 0	PUSHER-v1.17	4.1.3	0.3.17	v0.1.10	False	pass	Ambiguous_content:0.04	Usher placements: BA.5.1(2/2)	B	Other	GISAID
hCoV-19/Algeria/UZB_548202207114/2022	BA.5.1.23	0	NA	Omicron (BA.5-like)	0.97	0.03	scorpio call: Alt alleles 59; Ref alleles 2; Amb alleles 0; Oth alleles 0	PANGO-v1.17	4.1.3	0.3.17	v0.1.10	True	pass	Ambiguous_content:0.02	Assigned from designation hash.	B	Other	GISAID
hCoV-19/USA/AR-PHL-M00601111-F1-1/2022	BA.5.5	0	NA	Omicron (BA.5-like)	0.97	0.03	scorpio call: Alt alleles 59; Ref alleles 2; Amb alleles 0; Oth alleles 0	PANGO-v1.17	4.1.3	0.3.17	v0.1.10	True	pass	Ambiguous_content:0.02	Assigned from designation hash.	B	Other	GISAID
hCoV-19/USA/AR-PHL-M00600786-F1-1/2022	BA.5.1.1	0	NA	Omicron (BA.5-like)	0.98	0.02	scorpio call: Alt alleles 60; Ref alleles 1; Amb alleles 0; Oth alleles 0	PANGO-v1.17	4.1.3	0.3.17	v0.1.10	True	pass	Ambiguous_content:0.02	Assigned from designation hash.	B	Other	GISAID
hCoV-19/Indonesia/JB-GS-WJHL-ITB-W03907/2022	BA.5.2	0.5	NA	Omicron (BA.5-like)	0.98	0.02	scorpio call: Alt alleles 60; Ref alleles 1; Amb alleles 0; Oth alleles 0	PANGO-v1.17	4.1.3	0.3.17	v0.1.10	True	pass	Ambiguous_content:0.02	Assigned from designation hash.	B	Other	GISAID
hCoV-19/USA/IN-CDC-STM-TRQYRD2A8/2022	BA.5.1	0	NA	Omicron (BA.5-like)	0.98	0.02	scorpio call: Alt alleles 60; Ref alleles 1; Amb alleles 0; Oth alleles 0	PUSHER-v1.17	4.1.3	0.3.17	v0.1.10	False	pass	Ambiguous_content:0.02	Usher placements: BA.5.1(1/1)	B	Other	GISAID
hCoV-19/USA/AL-CDC-STM-6T3JQX3PJ/2022	BA.5.2.31	0	NA	Omicron (BA.5-like)	0.98	0.02	scorpio call: Alt alleles 60; Ref alleles 1; Amb alleles 0; Oth alleles 0	PANGO-v1.17	4.1.3	0.3.17	v0.1.10	True	pass	Ambiguous_content:0.02	Assigned from designation hash.	B	Other	GISAID
hCoV-19/USA/NM-CDC-STM-E22XU9B8X/2022	BA.5.1.1	0	NA	Omicron (BA.5-like)	0.98	0.02	scorpio call: Alt alleles 60; Ref alleles 1; Amb alleles 0; Oth alleles 0	PUSHER-v1.17	4.1.3	0.3.17	v0.1.10	False	pass	Ambiguous_content:0.02	Usher placements: BA.5.1.1(1/1)	B	Other	GISAID
hCoV-19/USA/FL-CDC-STM-NE7W7XXD2/2022	BA.5.2	0	NA	Omicron (BA.5-like)	0.98	0.02	scorpio call: Alt alleles 60; Ref alleles 1; Amb alleles 0; Oth alleles 0	PANGO-v1.17	4.1.3	0.3.17	v0.1.10	True	pass	Ambiguous_content:0.02	Assigned from designation hash.	B	Other	GISAID
hCoV-19/USA/PA-CDC-STM-6ZXVEBFT3/2022	BA.5.5	0	NA	Omicron (BA.5-like)	0.98	0.02	scorpio call: Alt alleles 60; Ref alleles 1; Amb alleles 0; Oth alleles 0	PUSHER-v1.17	4.1.3	0.3.17	v0.1.10	False	pass	Ambiguous_content:0.02	Usher placements: BA.5.5(1/1)	B	Other	GISAID
hCoV-19/USA/NJ-CDC-STM-XF2MC446Y/2022	BA.5.6	0	NA	Omicron (BA.5-like)	0.98	0.02	scorpio call: Alt alleles 60; Ref alleles 1; Amb alleles 0; Oth alleles 0	PANGO-v1.17	4.1.3	0.3.17	v0.1.10	True	pass	Ambiguous_content:0.02	Assigned from designation hash.	B	Other	GISAID
hCoV-19/USA/TX-CDC-STM-6NW9B6QRA/2022	BA.4.4	0	NA	Omicron (BA.4-like)	1	0	scorpio call: Alt alleles 64; Ref alleles 0; Amb alleles 0; Oth alleles 0	PUSHER-v1.17	4.1.3	0.3.17	v0.1.10	False	pass	Ambiguous_content:0.02	Usher placements: BA.4.4(1/1)	B	Other	GISAID
hCoV-19/Thailand/DMSc-11582/2022	BA.2	0	NA	Omicron (BA.2-like)	0.98	0.02	scorpio call: Alt alleles 63; Ref alleles 1; Amb alleles 0; Oth alleles 0	PUSHER-v1.17	4.1.3	0.3.17	v0.1.10	False	pass	Ambiguous_content:0.02	Usher placements: BA.2(2/2)	B	BA.2	GISAID
hCoV-19/Bonaire/BQ-RIVM-104531/2022	BA.2	0	NA	Omicron (BA.2-like)	1	0	scorpio call: Alt alleles 64; Ref alleles 0; Amb alleles 0; Oth alleles 0	PUSHER-v1.17	4.1.3	0.3.17	v0.1.10	False	pass	Ambiguous_content:0.02	Usher placements: BA.2(1/1)	B	BA.2	GISAID
hCoV-19/Bonaire/BQ-RIVM-105501/2022	BA.5.1	0	NA	Omicron (BA.5-like)	0.98	0.02	scorpio call: Alt alleles 60; Ref alleles 1; Amb alleles 0; Oth alleles 0	PANGO-v1.17	4.1.3	0.3.17	v0.1.10	True	pass	Ambiguous_content:0.02	Assigned from designation hash.	B	Other	GISAID
hCoV-19/Bonaire/BQ-RIVM-105498/2022	BA.5.2	0	NA	Omicron (BA.5-like)	0.98	0.02	scorpio call: Alt alleles 60; Ref alleles 1; Amb alleles 0; Oth alleles 0	PANGO-v1.17	4.1.3	0.3.17	v0.1.10	True	pass	Ambiguous_content:0.02	Assigned from designation hash.	B	Other	GISAID
hCoV-19/Bonaire/BQ-RIVM-105495/2022	BA.5.1	0	NA	Omicron (BA.5-like)	0.98	0.02	scorpio call: Alt alleles 60; Ref alleles 1; Amb alleles 0; Oth alleles 0	PUSHER-v1.17	4.1.3	0.3.17	v0.1.10	False	pass	Ambiguous_content:0.02	Usher placements: BA.5.1(1/1)	B	Other	GISAID
hCoV-19/Bonaire/BQ-RIVM-105500/2022	BA.5.1	0	NA	Omicron (Unassigned)	0.97	0.03	scorpio call: Alt alleles 32; Ref alleles 1; Amb alleles 0; Oth alleles 0	PUSHER-v1.17	4.1.3	0.3.17	v0.1.10	False	pass	Ambiguous_content:0.05	Usher placements: BA.5.1(1/1); scorpio found insufficient support to assign a specific lineage	B	Other	GISAID
hCoV-19/Bonaire/BQ-RIVM-105499/2022	BA.4	0	NA	Omicron (BA.4-like)	1	0	scorpio call: Alt alleles 64; Ref alleles 0; Amb alleles 0; Oth alleles 0	PUSHER-v1.17	4.1.3	0.3.17	v0.1.10	False	pass	Ambiguous_content:0.04	Usher placements: BA.4(1/1)	B	BA.4	GISAID
hCoV-19/Canada/SK-RRPL-465301/2022	BA.5.2.1	0.5	NA	Omicron (BA.5-like)	0.95	0.02	scorpio call: Alt alleles 58; Ref alleles 1; Amb alleles 2; Oth alleles 0	PANGO-v1.17	4.1.3	0.3.17	v0.1.10	True	pass	Ambiguous_content:0.08	Assigned from designation hash.	B	Other	GISAID
hCoV-19/Belize/CML-515/2022	BA.2	0.333333333333333	NA	Omicron (BA.2-like)	0.98	0	scorpio call: Alt alleles 63; Ref alleles 0; Amb alleles 1; Oth alleles 0	PUSHER-v1.17	4.1.3	0.3.17	v0.1.10	False	pass	Ambiguous_content:0.05	Usher placements: BA.2(2/3) BA.2.65(1/3)	B	BA.2	GISAID
hCoV-19/Canada/MB-CPL-464258/2022	BA.2.12.1	0	NA	Omicron (BA.2-like)	1	0	scorpio call: Alt alleles 64; Ref alleles 0; Amb alleles 0; Oth alleles 0	PUSHER-v1.17	4.1.3	0.3.17	v0.1.10	False	pass	Ambiguous_content:0.02	Usher placements: BA.2.12.1(1/1)	B	Other	GISAID
hCoV-19/USA/WA-CDC-UW22070578066/2022	BA.5.1.25	0	NA	Omicron (BA.5-like)	0.97	0.02	scorpio call: Alt alleles 59; Ref alleles 1; Amb alleles 1; Oth alleles 0	PANGO-v1.17	4.1.3	0.3.17	v0.1.10	True	pass	Ambiguous_content:0.02	Assigned from designation hash.	B	Other	GISAID
hCoV-19/Brazil/SP-FIOCRUZ-93040CE/2022	BA.2	0	NA	Omicron (BA.2-like)	1	0	scorpio call: Alt alleles 64; Ref alleles 0; Amb alleles 0; Oth alleles 0	PUSHER-v1.17	4.1.3	0.3.17	v0.1.10	False	pass	Ambiguous_content:0.03	Usher placements: BA.2(1/1)	B	BA.2	GISAID
hCoV-19/Brazil/CE-FIOCRUZ-93183CE/2022	BA.5.2.10	0	NA	Omicron (BA.5-like)	0.98	0.02	scorpio call: Alt alleles 60; Ref alleles 1; Amb alleles 0; Oth alleles 0	PANGO-v1.17	4.1.3	0.3.17	v0.1.10	True	pass	Ambiguous_content:0.04	Assigned from designation hash.	B	Other	GISAID
hCoV-19/Paraguay/469966/2022	BA.5.3.1	0	NA	Omicron (Unassigned)	0.88	0.06	scorpio call: Alt alleles 29; Ref alleles 2; Amb alleles 2; Oth alleles 0	PUSHER-v1.17	4.1.3	0.3.17	v0.1.10	False	pass	Ambiguous_content:0.02	Usher placements: BA.5.3.1(1/1); scorpio found insufficient support to assign a specific lineage	B	Other	GISAID
hCoV-19/Beijing/456/2022	BA.2	0	NA	Omicron (BA.2-like)	0.97	0.03	scorpio call: Alt alleles 62; Ref alleles 2; Amb alleles 0; Oth alleles 0	PUSHER-v1.17	4.1.3	0.3.17	v0.1.10	False	pass	Ambiguous_content:0.02	Usher placements: BA.2(1/1)	B	BA.2	GISAID
hCoV-19/Beijing/542/2022	BA.2	0	NA	Omicron (BA.2-like)	0.97	0.03	scorpio call: Alt alleles 62; Ref alleles 2; Amb alleles 0; Oth alleles 0	PUSHER-v1.17	4.1.3	0.3.17	v0.1.10	False	pass	Ambiguous_content:0.02	Usher placements: BA.2(1/1)	B	BA.2	GISAID
hCoV-19/Brazil/BA-FIOCRUZ-PVM101615/2022	BA.4.1	0	NA	Omicron (Unassigned)	0.94	0	scorpio call: Alt alleles 31; Ref alleles 0; Amb alleles 2; Oth alleles 0	PUSHER-v1.17	4.1.3	0.3.17	v0.1.10	False	pass	Ambiguous_content:0.02	Usher placements: BA.4.1(1/1); scorpio found insufficient support to assign a specific lineage	B	Other	GISAID
hCoV-19/Brazil/BA-FIOCRUZ-PVM101633/2022	BA.4.1	0.333333333333333	NA	Omicron (Unassigned)	0.91	0	scorpio call: Alt alleles 30; Ref alleles 0; Amb alleles 3; Oth alleles 0	PUSHER-v1.17	4.1.3	0.3.17	v0.1.10	False	pass	Ambiguous_content:0.03	Usher placements: BA.4.1(2/3) BA.4.1.9(1/3); scorpio found insufficient support to assign a specific lineage	B	Other	GISAID
hCoV-19/Brazil/BA-FIOCRUZ-PVM101872/2022	BA.4.1	0	NA	Omicron (BA.4-like)	0.98	0	scorpio call: Alt alleles 63; Ref alleles 0; Amb alleles 1; Oth alleles 0	PANGO-v1.17	4.1.3	0.3.17	v0.1.10	True	pass	Ambiguous_content:0.02	Assigned from designation hash.	B	Other	GISAID
hCoV-19/Brazil/BA-FIOCRUZ-PVM101714/2022	BA.2.3	0	NA	Omicron (BA.2-like)	0.98	0	scorpio call: Alt alleles 63; Ref alleles 0; Amb alleles 1; Oth alleles 0	PUSHER-v1.17	4.1.3	0.3.17	v0.1.10	False	pass	Ambiguous_content:0.02	Usher placements: BA.2.3(1/1)	B	Other	GISAID
hCoV-19/Colombia/BOL-UNIMOL-VG-843/2022	BA.4.1	0	NA	Omicron (BA.4-like)	0.97	0	scorpio call: Alt alleles 62; Ref alleles 0; Amb alleles 2; Oth alleles 0	PUSHER-v1.17	4.1.3	0.3.17	v0.1.10	False	pass	Ambiguous_content:0.07	Usher placements: BA.4.1(1/1)	B	Other	GISAID
hCoV-19/Sweden/1596086763/2022	BA.4.1	0	NA	Omicron (BA.2-like)	0.95	0.05	scorpio call: Alt alleles 61; Ref alleles 3; Amb alleles 0; Oth alleles 0	PUSHER-v1.17	4.1.3	0.3.17	v0.1.10	False	pass	Ambiguous_content:0.05	Usher placements: BA.4.1(1/1); scorpio lineage BA.2 conflicts with inference lineage BA.4.1	B	Other	GISAID
hCoV-19/Chile/LL-80656/2022	BA.4.1	0	NA	Omicron (BA.4-like)	0.97	0	scorpio call: Alt alleles 62; Ref alleles 0; Amb alleles 1; Oth alleles 1	PUSHER-v1.17	4.1.3	0.3.17	v0.1.10	False	pass	Ambiguous_content:0.03	Usher placements: BA.4.1(2/2)	B	Other	GISAID
hCoV-19/Chile/RM-82711/2022	BA.5.2	0	NA	Omicron (BA.5-like)	0.95	0.03	scorpio call: Alt alleles 58; Ref alleles 2; Amb alleles 0; Oth alleles 1	PUSHER-v1.17	4.1.3	0.3.17	v0.1.10	False	pass	Ambiguous_content:0.02	Usher placements: BA.5.2(1/1)	B	Other	GISAID
hCoV-19/Chile/LL-81676/2022	BA.4.1	0	NA	Omicron (BA.4-like)	0.94	0	scorpio call: Alt alleles 60; Ref alleles 0; Amb alleles 2; Oth alleles 2	PUSHER-v1.17	4.1.3	0.3.17	v0.1.10	False	pass	Ambiguous_content:0.02	Usher placements: BA.4.1(1/1)	B	Other	GISAID
hCoV-19/Chile/VS-81711/2022	BA.4.1	0	NA	Omicron (BA.4-like)	0.95	0	scorpio call: Alt alleles 61; Ref alleles 0; Amb alleles 2; Oth alleles 1	PUSHER-v1.17	4.1.3	0.3.17	v0.1.10	False	pass	Ambiguous_content:0.02	Usher placements: BA.4.1(1/1)	B	Other	GISAID
hCoV-19/USA/AK-CDC-LC0757353/2022	BA.5.5	0	NA	Omicron (BA.5-like)	0.98	0.02	scorpio call: Alt alleles 60; Ref alleles 1; Amb alleles 0; Oth alleles 0	PUSHER-v1.17	4.1.3	0.3.17	v0.1.10	False	pass	Ambiguous_content:0.04	Usher placements: BA.5.5(1/1)	B	Other	GISAID
hCoV-19/USA/RI-CDC-LC0755622/2022	BA.5.1	0.5	NA	Omicron (BA.5-like)	0.93	0.02	scorpio call: Alt alleles 57; Ref alleles 1; Amb alleles 3; Oth alleles 0	PANGO-v1.17	4.1.3	0.3.17	v0.1.10	True	pass	Ambiguous_content:0.04	Assigned from designation hash.	B	Other	GISAID
hCoV-19/USA/WA-CDC-LC0756752/2022	BA.5.1	0	NA	Omicron (BA.5-like)	0.98	0.02	scorpio call: Alt alleles 60; Ref alleles 1; Amb alleles 0; Oth alleles 0	PANGO-v1.17	4.1.3	0.3.17	v0.1.10	True	pass	Ambiguous_content:0.02	Assigned from designation hash.	B	Other	GISAID
hCoV-19/USA/RI-CDC-LC0755951/2022	BA.2.12.1	0	NA	Omicron (BA.2-like)	1	0	scorpio call: Alt alleles 64; Ref alleles 0; Amb alleles 0; Oth alleles 0	PUSHER-v1.17	4.1.3	0.3.17	v0.1.10	False	pass	Ambiguous_content:0.02	Usher placements: BA.2.12.1(1/1)	B	Other	GISAID
hCoV-19/Chile/AN-84043/2022	BA.4.1	0	NA	Omicron (BA.4-like)	0.98	0	scorpio call: Alt alleles 63; Ref alleles 0; Amb alleles 1; Oth alleles 0	PUSHER-v1.17	4.1.3	0.3.17	v0.1.10	False	pass	Ambiguous_content:0.03	Usher placements: BA.4.1(1/1)	B	Other	GISAID
hCoV-19/Chile/BI-84595/2022	BA.4.1	0	NA	Omicron (BA.4-like)	0.92	0	scorpio call: Alt alleles 59; Ref alleles 0; Amb alleles 3; Oth alleles 2	PUSHER-v1.17	4.1.3	0.3.17	v0.1.10	False	pass	Ambiguous_content:0.02	Usher placements: BA.4.1(1/1)	B	Other	GISAID
hCoV-19/Thailand/TUC-L22-44718/2022	BA.2.56	0	NA	Omicron (BA.2-like)	1	0	scorpio call: Alt alleles 64; Ref alleles 0; Amb alleles 0; Oth alleles 0	PUSHER-v1.17	4.1.3	0.3.17	v0.1.10	False	pass	Ambiguous_content:0.03	Usher placements: BA.2.56(1/1)	B	Other	GISAID
hCoV-19/Thailand/TUC-L22-44719/2022	BA.5.2	0.333333333333333	NA	Omicron (BA.5-like)	0.98	0.02	scorpio call: Alt alleles 60; Ref alleles 1; Amb alleles 0; Oth alleles 0	PANGO-v1.17	4.1.3	0.3.17	v0.1.10	True	pass	Ambiguous_content:0.04	Assigned from designation hash.	B	Other	GISAID
hCoV-19/Slovakia/BA_22_00032234/2022	BA.5.1.1	0	NA	Omicron (BA.5-like)	0.97	0.03	scorpio call: Alt alleles 59; Ref alleles 2; Amb alleles 0; Oth alleles 0	PANGO-v1.17	4.1.3	0.3.17	v0.1.10	True	pass	Ambiguous_content:0.02	Assigned from designation hash.	B	Other	GISAID
hCoV-19/Kosovo/CO-00850_XXK000_9670_05_Niph_2022/2022	BA.2	0	NA	Omicron (BA.2-like)	1	0	scorpio call: Alt alleles 64; Ref alleles 0; Amb alleles 0; Oth alleles 0	PUSHER-v1.17	4.1.3	0.3.17	v0.1.10	False	pass	Ambiguous_content:0.02	Usher placements: BA.2(1/1)	B	BA.2	GISAID
hCoV-19/Kosovo/CO-00850_XXK000_1628_Gjak_04_2022/2022	BA.2.9	0	NA	Omicron (BA.2-like)	1	0	scorpio call: Alt alleles 64; Ref alleles 0; Amb alleles 0; Oth alleles 0	PUSHER-v1.17	4.1.3	0.3.17	v0.1.10	False	pass	Ambiguous_content:0.02	Usher placements: BA.2.9(1/1)	B	Other	GISAID
hCoV-19/Kenya/SS9276/2022	BA.5.6	0	NA	Omicron (Unassigned)	0.94	0.03	scorpio call: Alt alleles 31; Ref alleles 1; Amb alleles 1; Oth alleles 0	PUSHER-v1.17	4.1.3	0.3.17	v0.1.10	False	pass	Ambiguous_content:0.09	Usher placements: BA.5.6(4/4); scorpio found insufficient support to assign a specific lineage	B	Other	GISAID
hCoV-19/Pakistan/IDRL-AKU-KHI-63863-S8/2022	BA.5.2	0.733333333333333	NA	Omicron (BA.5-like)	0.92	0.03	scorpio call: Alt alleles 56; Ref alleles 2; Amb alleles 3; Oth alleles 0	PANGO-v1.17	4.1.3	0.3.17	v0.1.10	True	pass	Ambiguous_content:0.04	Assigned from designation hash.	B	Other	GISAID
hCoV-19/Brazil/un-NVBS19328GENOV45619172755/2022	BA.2	0	NA	Omicron (BA.2-like)	1	0	scorpio call: Alt alleles 64; Ref alleles 0; Amb alleles 0; Oth alleles 0	PUSHER-v1.17	4.1.3	0.3.17	v0.1.10	False	pass	Ambiguous_content:0.02	Usher placements: BA.2(1/1)	B	BA.2	GISAID
hCoV-19/CaboVerde/SV-AG0029/2022	BA.5.1	0	NA	Omicron (BA.5-like)	0.92	0.02	scorpio call: Alt alleles 56; Ref alleles 1; Amb alleles 4; Oth alleles 0	PUSHER-v1.17	4.1.3	0.3.17	v0.1.10	False	pass	Ambiguous_content:0.06	Usher placements: BA.5.1(2/2)	B	Other	GISAID
hCoV-19/CaboVerde/ST-AG0031/2022	BA.5.1	0	NA	Omicron (BA.5-like)	0.98	0.02	scorpio call: Alt alleles 60; Ref alleles 1; Amb alleles 0; Oth alleles 0	PUSHER-v1.17	4.1.3	0.3.17	v0.1.10	False	pass	Ambiguous_content:0.05	Usher placements: BA.5.1(2/2)	B	Other	GISAID
hCoV-19/CaboVerde/ST5984/2022	BA.2	0.5	NA	Omicron (BA.2-like)	0.98	0.02	scorpio call: Alt alleles 63; Ref alleles 1; Amb alleles 0; Oth alleles 0	PUSHER-v1.17	4.1.3	0.3.17	v0.1.10	False	pass	Ambiguous_content:0.05	Usher placements: BA.2(1/2) BA.2.35(1/2)	B	BA.2	GISAID
hCoV-19/CaboVerde/ST6020/2022	BA.5.1	0	NA	Omicron (BA.5-like)	0.98	0.02	scorpio call: Alt alleles 60; Ref alleles 1; Amb alleles 0; Oth alleles 0	PUSHER-v1.17	4.1.3	0.3.17	v0.1.10	False	pass	Ambiguous_content:0.05	Usher placements: BA.5.1(2/2)	B	Other	GISAID
hCoV-19/CaboVerde/SL-AG0005/2022	BA.2	0	NA	Omicron (BA.2-like)	1	0	scorpio call: Alt alleles 64; Ref alleles 0; Amb alleles 0; Oth alleles 0	PUSHER-v1.17	4.1.3	0.3.17	v0.1.10	False	pass	Ambiguous_content:0.05	Usher placements: BA.2(3/3)	B	BA.2	GISAID
hCoV-19/CaboVerde/ST5969/2022	BA.2	0	NA	Omicron (BA.2-like)	1	0	scorpio call: Alt alleles 64; Ref alleles 0; Amb alleles 0; Oth alleles 0	PUSHER-v1.17	4.1.3	0.3.17	v0.1.10	False	pass	Ambiguous_content:0.05	Usher placements: BA.2(1/1)	B	BA.2	GISAID
hCoV-19/Paraguay/462423/2022	BA.2	0.5	NA	Omicron (BA.2-like)	0.95	0	scorpio call: Alt alleles 61; Ref alleles 0; Amb alleles 3; Oth alleles 0	PUSHER-v1.17	4.1.3	0.3.17	v0.1.10	False	pass	Ambiguous_content:0.03	Usher placements: BA.2(1/2) BA.2.24(1/2)	B	BA.2	GISAID
hCoV-19/Paraguay/460480/2022	BA.5.6	0.333333333333333	NA	Omicron (Unassigned)	0.85	0.06	scorpio call: Alt alleles 28; Ref alleles 2; Amb alleles 3; Oth alleles 0	PUSHER-v1.17	4.1.3	0.3.17	v0.1.10	False	pass	Ambiguous_content:0.04	Usher placements: BA.5.6(2/3) BA.5.6.3(1/3); scorpio found insufficient support to assign a specific lineage	B	Other	GISAID
hCoV-19/Paraguay/463541/2022	BA.2	0	NA	Omicron (BA.2-like)	0.95	0	scorpio call: Alt alleles 61; Ref alleles 0; Amb alleles 3; Oth alleles 0	PUSHER-v1.17	4.1.3	0.3.17	v0.1.10	False	pass	Ambiguous_content:0.03	Usher placements: BA.2(1/1)	B	BA.2	GISAID
hCoV-19/Morocco/IPM20418505/2022	BA.2	0	NA	Omicron (BA.2-like)	0.97	0.03	scorpio call: Alt alleles 62; Ref alleles 2; Amb alleles 0; Oth alleles 0	PUSHER-v1.17	4.1.3	0.3.17	v0.1.10	False	pass	Ambiguous_content:0.02	Usher placements: BA.2(2/2)	B	BA.2	GISAID
hCoV-19/Morocco/IPM20416667/2022	BA.2	0.25	NA	Omicron (BA.2-like)	0.97	0.02	scorpio call: Alt alleles 62; Ref alleles 1; Amb alleles 1; Oth alleles 0	PUSHER-v1.17	4.1.3	0.3.17	v0.1.10	False	pass	Ambiguous_content:0.03	Usher placements: BA.2(3/4) BA.2.10(1/4)	B	BA.2	GISAID
hCoV-19/Morocco/IPM20419167/2022	BA.2.40.1	0.6875	NA	Omicron (BA.2-like)	0.97	0.02	scorpio call: Alt alleles 62; Ref alleles 1; Amb alleles 0; Oth alleles 1	PUSHER-v1.17	4.1.3	0.3.17	v0.1.10	False	pass	Ambiguous_content:0.05	Usher placements: BA.2(4/16) BA.2.10(2/16) BA.2.38(2/16) BA.2.40.1(5/16) BA.2.65(3/16)	B	Other	GISAID
hCoV-19/Cambodia/233779/2022	BA.2.9.5	0	NA	Omicron (BA.2-like)	1	0	scorpio call: Alt alleles 64; Ref alleles 0; Amb alleles 0; Oth alleles 0	PANGO-v1.17	4.1.3	0.3.17	v0.1.10	True	pass	Ambiguous_content:0.02	Assigned from designation hash.	B	Other	GISAID
hCoV-19/USA/VT-CDCBI-CRSP_GLMPFJBB64JRHOA4/2022	BA.5.5	0	NA	Omicron (BA.5-like)	0.98	0.02	scorpio call: Alt alleles 60; Ref alleles 1; Amb alleles 0; Oth alleles 0	PANGO-v1.17	4.1.3	0.3.17	v0.1.10	True	pass	Ambiguous_content:0.02	Assigned from designation hash.	B	Other	GISAID
hCoV-19/Ecuador/NIC-INSPI-114209/2022	BA.2	0	NA	Omicron (BA.2-like)	1	0	scorpio call: Alt alleles 64; Ref alleles 0; Amb alleles 0; Oth alleles 0	PUSHER-v1.17	4.1.3	0.3.17	v0.1.10	False	pass	Ambiguous_content:0.03	Usher placements: BA.2(2/2)	B	BA.2	GISAID
hCoV-19/Turkey/HSGM-GS5093/2022	BA.2	0	NA	Omicron (BA.2-like)	0.97	0	scorpio call: Alt alleles 62; Ref alleles 0; Amb alleles 0; Oth alleles 2	PUSHER-v1.17	4.1.3	0.3.17	v0.1.10	False	pass	Ambiguous_content:0.02	Usher placements: BA.2(3/3)	B	BA.2	GISAID
hCoV-19/Colombia/MAG-UCCSMR-VG865/2022	BA.2	0.666666666666667	NA	Omicron (BA.2-like)	0.97	0	scorpio call: Alt alleles 62; Ref alleles 0; Amb alleles 2; Oth alleles 0	PUSHER-v1.17	4.1.3	0.3.17	v0.1.10	False	pass	Ambiguous_content:0.04	Usher placements: BA.2(2/6) BA.2.10(1/6) BA.2.23(1/6) BA.2.56(1/6) BA.2.65(1/6)	B	BA.2	GISAID
hCoV-19/Philippines/PH-RITM-1772/2022	BA.5.2	0	NA	Omicron (BA.5-like)	0.98	0.02	scorpio call: Alt alleles 60; Ref alleles 1; Amb alleles 0; Oth alleles 0	PANGO-v1.17	4.1.3	0.3.17	v0.1.10	True	pass	Ambiguous_content:0.02	Assigned from designation hash.	B	Other	GISAID
hCoV-19/Andorra/AND-261_221381273401-GC/2022	BA.2	0	NA	Omicron (BA.2-like)	1	0	scorpio call: Alt alleles 64; Ref alleles 0; Amb alleles 0; Oth alleles 0	PUSHER-v1.17	4.1.3	0.3.17	v0.1.10	False	pass	Ambiguous_content:0.05	Usher placements: BA.2(3/3)	B	BA.2	GISAID
hCoV-19/Kazakhstan/523/2022	BA.2	0.5	NA	Omicron (BA.2-like)	0.83	0	scorpio call: Alt alleles 53; Ref alleles 0; Amb alleles 11; Oth alleles 0	PUSHER-v1.17	4.1.3	0.3.17	v0.1.10	False	pass	Ambiguous_content:0.04	Usher placements: BA.2(3/6) BA.2.13(2/6) BA.2.51(1/6)	B	BA.2	GISAID
hCoV-19/CostaRica/INC-5101-759210/2022	BA.4.4	0	NA	Omicron (BA.4-like)	1	0	scorpio call: Alt alleles 64; Ref alleles 0; Amb alleles 0; Oth alleles 0	PUSHER-v1.17	4.1.3	0.3.17	v0.1.10	False	pass	Ambiguous_content:0.02	Usher placements: BA.4.4(1/1)	B	Other	GISAID
hCoV-19/CostaRica/INC-5080-759174/2022	BA.2.9	0	NA	Omicron (BA.2-like)	0.98	0.02	scorpio call: Alt alleles 63; Ref alleles 1; Amb alleles 0; Oth alleles 0	PUSHER-v1.17	4.1.3	0.3.17	v0.1.10	False	pass	Ambiguous_content:0.02	Usher placements: BA.2.9(1/1)	B	Other	GISAID
hCoV-19/CostaRica/INC-4938-759109/2022	BA.2.9	0	NA	Omicron (BA.2-like)	0.97	0.02	scorpio call: Alt alleles 62; Ref alleles 1; Amb alleles 0; Oth alleles 1	PUSHER-v1.17	4.1.3	0.3.17	v0.1.10	False	pass	Ambiguous_content:0.02	Usher placements: BA.2.9(1/1)	B	Other	GISAID
hCoV-19/Latvia/2206039383/2022	BA.2.37	0	NA	Omicron (BA.2-like)	0.98	0.02	scorpio call: Alt alleles 63; Ref alleles 1; Amb alleles 0; Oth alleles 0	PUSHER-v1.17	4.1.3	0.3.17	v0.1.10	False	pass	Ambiguous_content:0.02	Usher placements: BA.2.37(1/1)	B	Other	GISAID
hCoV-19/Latvia/2202086131/2022	BA.2	0.5	NA	Omicron (BA.2-like)	1	0	scorpio call: Alt alleles 64; Ref alleles 0; Amb alleles 0; Oth alleles 0	PUSHER-v1.17	4.1.3	0.3.17	v0.1.10	False	pass	Ambiguous_content:0.02	Usher placements: BA.2(1/2) BA.2.9(1/2)	B	BA.2	GISAID
hCoV-19/Latvia/2203011320/2022	BA.1.17.2	0	NA	Omicron (BA.1-like)	0.93	0	scorpio call: Alt alleles 55; Ref alleles 0; Amb alleles 1; Oth alleles 3	PUSHER-v1.17	4.1.3	0.3.17	v0.1.10	False	pass	Ambiguous_content:0.02	Usher placements: BA.1.17.2(1/1)	B	Other	GISAID
hCoV-19/Latvia/4081899/2022	BA.1.1	0	NA	Omicron (BA.1-like)	0.93	0	scorpio call: Alt alleles 55; Ref alleles 0; Amb alleles 1; Oth alleles 3	PANGO-v1.17	4.1.3	0.3.17	v0.1.10	True	pass	Ambiguous_content:0.02	Assigned from designation hash.	B	Other	GISAID
hCoV-19/Italy/SIC-CQRC-3422038393/2022	BA.2	0.470588235294118	NA	Omicron (BA.2-like)	0.86	0	scorpio call: Alt alleles 55; Ref alleles 0; Amb alleles 9; Oth alleles 0	PUSHER-v1.17	4.1.3	0.3.17	v0.1.10	False	pass	Ambiguous_content:0.09	Usher placements: BA.2(9/17) BA.2.56(5/17) BA.2.65(3/17)	B	BA.2	GISAID
hCoV-19/Algeria/29074/2022	BA.2	0	NA	Omicron (Unassigned)	0.82	0.03	scorpio call: Alt alleles 27; Ref alleles 1; Amb alleles 5; Oth alleles 0	PUSHER-v1.17	4.1.3	0.3.17	v0.1.10	False	pass	Ambiguous_content:0.04	Usher placements: BA.2(1/1); scorpio found insufficient support to assign a specific lineage	B	BA.2	GISAID
hCoV-19/Mexico/TAB-INMEGEN-77-176/2022	BA.4.1	0	NA	Omicron (BA.4-like)	1	0	scorpio call: Alt alleles 64; Ref alleles 0; Amb alleles 0; Oth alleles 0	PUSHER-v1.17	4.1.3	0.3.17	v0.1.10	False	pass	Ambiguous_content:0.03	Usher placements: BA.4.1(1/1)	B	Other	GISAID
hCoV-19/Botswana/R144B06_BHP_AAC95318/2022	BA.4.1	0.25	NA	Omicron (BA.4-like)	0.98	0	scorpio call: Alt alleles 63; Ref alleles 0; Amb alleles 1; Oth alleles 0	PUSHER-v1.17	4.1.3	0.3.17	v0.1.10	False	pass	Ambiguous_content:0.06	Usher placements: BA.4.1(3/4) BA.4.1.5(1/4)	B	Other	GISAID
hCoV-19/HongKong/CM22001778/2022	BA.2.48	0	NA	Omicron (BA.2-like)	0.97	0	scorpio call: Alt alleles 62; Ref alleles 0; Amb alleles 2; Oth alleles 0	PUSHER-v1.17	4.1.3	0.3.17	v0.1.10	False	pass	Ambiguous_content:0.04	Usher placements: BA.2.48(1/1)	B	Other	GISAID
hCoV-19/HongKong/VK22164738/2022	BA.5.1	0	NA	Omicron (BA.5-like)	0.98	0.02	scorpio call: Alt alleles 60; Ref alleles 1; Amb alleles 0; Oth alleles 0	PUSHER-v1.17	4.1.3	0.3.17	v0.1.10	False	pass	Ambiguous_content:0.02	Usher placements: BA.5.1(1/1)	B	Other	GISAID
hCoV-19/Botswana/R133B48_BHP_ZG1740793/2022	BA.4.1	0.166666666666667	NA	Omicron (BA.4-like)	0.94	0	scorpio call: Alt alleles 60; Ref alleles 0; Amb alleles 3; Oth alleles 1	PUSHER-v1.17	4.1.3	0.3.17	v0.1.10	False	pass	Ambiguous_content:0.07	Usher placements: BA.4.1(5/6) BA.4.1.5(1/6)	B	Other	GISAID
hCoV-19/SouthAfrica/NCV1639/2022	BA.4	0	NA	Omicron (BA.4-like)	1	0	scorpio call: Alt alleles 64; Ref alleles 0; Amb alleles 0; Oth alleles 0	PUSHER-v1.17	4.1.3	0.3.17	v0.1.10	False	pass	Ambiguous_content:0.02	Usher placements: BA.4(1/1)	B	BA.4	GISAID
hCoV-19/Algeria/26932/2022	BA.2	0	NA	Omicron (BA.2-like)	0.95	0	scorpio call: Alt alleles 61; Ref alleles 0; Amb alleles 3; Oth alleles 0	PUSHER-v1.17	4.1.3	0.3.17	v0.1.10	False	pass	Ambiguous_content:0.03	Usher placements: BA.2(2/2)	B	BA.2	GISAID
hCoV-19/Algeria/26941/2022	BA.5.2	0.5	NA	Omicron (BA.5-like)	0.92	0.02	scorpio call: Alt alleles 56; Ref alleles 1; Amb alleles 3; Oth alleles 1	PANGO-v1.17	4.1.3	0.3.17	v0.1.10	True	pass	Ambiguous_content:0.03	Assigned from designation hash.	B	Other	GISAID
hCoV-19/USA/HI-H2212504/2022	BA.2	0	NA	Omicron (BA.2-like)	0.98	0	scorpio call: Alt alleles 63; Ref alleles 0; Amb alleles 1; Oth alleles 0	PUSHER-v1.17	4.1.3	0.3.17	v0.1.10	False	pass	Ambiguous_content:0.02	Usher placements: BA.2(1/1)	B	BA.2	GISAID
hCoV-19/Canada/MB-CPL-442914/2022	BA.2.12.1	0	NA	Omicron (BA.2-like)	1	0	scorpio call: Alt alleles 64; Ref alleles 0; Amb alleles 0; Oth alleles 0	PUSHER-v1.17	4.1.3	0.3.17	v0.1.10	False	pass	Ambiguous_content:0.02	Usher placements: BA.2.12.1(1/1)	B	Other	GISAID
hCoV-19/USA/KS-KHEL-11107/2022	BA.5.5	0	NA	Omicron (BA.5-like)	0.98	0.02	scorpio call: Alt alleles 60; Ref alleles 1; Amb alleles 0; Oth alleles 0	PUSHER-v1.17	4.1.3	0.3.17	v0.1.10	False	pass	Ambiguous_content:0.05	Usher placements: BA.5.5(1/1)	B	Other	GISAID
hCoV-19/Taiwan/NTU187/2022	BA.2	0.333333333333333	NA	Omicron (BA.2-like)	0.97	0.03	scorpio call: Alt alleles 62; Ref alleles 2; Amb alleles 0; Oth alleles 0	PANGO-v1.17	4.1.3	0.3.17	v0.1.10	True	pass	Ambiguous_content:0.02	Assigned from designation hash.	B	BA.2	GISAID
hCoV-19/Mexico/CMX_IBT_IMSS_8317/2022	BA.5.1.23	0	NA	Omicron (BA.5-like)	0.98	0.02	scorpio call: Alt alleles 60; Ref alleles 1; Amb alleles 0; Oth alleles 0	PANGO-v1.17	4.1.3	0.3.17	v0.1.10	True	pass	Ambiguous_content:0.02	Assigned from designation hash.	B	Other	GISAID
hCoV-19/Brazil/PE-FIOCRUZ-IAM10051/2022	BA.2	0.444444444444444	NA	Omicron (BA.2-like)	0.94	0.03	scorpio call: Alt alleles 60; Ref alleles 2; Amb alleles 2; Oth alleles 0	PUSHER-v1.17	4.1.3	0.3.17	v0.1.10	False	pass	Ambiguous_content:0.05	Usher placements: BA.2(5/9) BA.2.11(1/9) BA.2.56(3/9)	B	BA.2	GISAID
hCoV-19/Germany/BW-RKI-I-863744/2022	BA.2.9	0	NA	Omicron (BA.2-like)	1	0	scorpio call: Alt alleles 64; Ref alleles 0; Amb alleles 0; Oth alleles 0	PUSHER-v1.17	4.1.3	0.3.17	v0.1.10	False	pass	Ambiguous_content:0.02	Usher placements: BA.2.9(1/1)	B	Other	GISAID
hCoV-19/Brazil/ES-LACENES-321230295/2022	BA.2.23	0	NA	Omicron (BA.2-like)	0.94	0.02	scorpio call: Alt alleles 60; Ref alleles 1; Amb alleles 3; Oth alleles 0	PUSHER-v1.17	4.1.3	0.3.17	v0.1.10	False	pass	Ambiguous_content:0.03	Usher placements: BA.2.23(1/1)	B	Other	GISAID
hCoV-19/Qatar/DA-USAFSAM-S17135/2022	BA.2.1	0	NA	Omicron (BA.2-like)	0.95	0	scorpio call: Alt alleles 61; Ref alleles 0; Amb alleles 3; Oth alleles 0	PUSHER-v1.17	4.1.3	0.3.17	v0.1.10	False	pass	Ambiguous_content:0.08	Usher placements: BA.2.1(5/5)	B	Other	GISAID
hCoV-19/Qatar/DA-USAFSAM-S17131/2022	BA.2	0	NA	Omicron (BA.2-like)	1	0	scorpio call: Alt alleles 64; Ref alleles 0; Amb alleles 0; Oth alleles 0	PUSHER-v1.17	4.1.3	0.3.17	v0.1.10	False	pass	Ambiguous_content:0.02	Usher placements: BA.2(1/1)	B	BA.2	GISAID
hCoV-19/Qatar/DA-USAFSAM-S17137/2022	BA.2.13	0	NA	Omicron (BA.2-like)	1	0	scorpio call: Alt alleles 64; Ref alleles 0; Amb alleles 0; Oth alleles 0	PANGO-v1.17	4.1.3	0.3.17	v0.1.10	True	pass	Ambiguous_content:0.02	Assigned from designation hash.	B	Other	GISAID
hCoV-19/Nepal/NPHL-S-1571/2022	BA.2	0	NA	Omicron (Unassigned)	0.73	0.06	scorpio call: Alt alleles 24; Ref alleles 2; Amb alleles 6; Oth alleles 1	PUSHER-v1.17	4.1.3	0.3.17	v0.1.10	False	pass	Ambiguous_content:0.05	Usher placements: BA.2(3/3); scorpio found insufficient support to assign a specific lineage	B	BA.2	GISAID
hCoV-19/Nepal/NPHL-S-1550/2022	BA.2.38.2	0	NA	Omicron (BA.2-like)	0.92	0.03	scorpio call: Alt alleles 59; Ref alleles 2; Amb alleles 0; Oth alleles 3	PANGO-v1.17	4.1.3	0.3.17	v0.1.10	True	pass	Ambiguous_content:0.02	Assigned from designation hash.	B	Other	GISAID
hCoV-19/Japan/4GA-828/2022	BA.2.29	0	NA	Omicron (BA.2-like)	1	0	scorpio call: Alt alleles 64; Ref alleles 0; Amb alleles 0; Oth alleles 0	PUSHER-v1.17	4.1.3	0.3.17	v0.1.10	False	pass	Ambiguous_content:0.02	Usher placements: BA.2.29(1/1)	B	Other	GISAID
hCoV-19/Uganda/347/2022	BA.5.8	0	NA	Omicron (Unassigned)	0.88	0.03	scorpio call: Alt alleles 29; Ref alleles 1; Amb alleles 3; Oth alleles 0	PANGO-v1.17	4.1.3	0.3.17	v0.1.10	True	pass	Ambiguous_content:0.07	Assigned from designation hash.	B	Other	GISAID
hCoV-19/Japan/RIMD09323/2022	BA.1.1.2	0	NA	Omicron (BA.1-like)	0.93	0	scorpio call: Alt alleles 55; Ref alleles 0; Amb alleles 1; Oth alleles 3	PUSHER-v1.17	4.1.3	0.3.17	v0.1.10	False	pass	Ambiguous_content:0.02	Usher placements: BA.1.1.2(1/1)	B	Other	GISAID
hCoV-19/Algeria/2355/2022	BA.2	0.2	NA	Omicron (BA.2-like)	0.84	0	scorpio call: Alt alleles 54; Ref alleles 0; Amb alleles 10; Oth alleles 0	PUSHER-v1.17	4.1.3	0.3.17	v0.1.10	False	pass	Ambiguous_content:0.04	Usher placements: BA.2(4/5) BA.2.24(1/5)	B	BA.2	GISAID
hCoV-19/Romania/211618/2022	BA.2	0.5	NA	Omicron (BA.2-like)	0.95	0	scorpio call: Alt alleles 61; Ref alleles 0; Amb alleles 3; Oth alleles 0	PUSHER-v1.17	4.1.3	0.3.17	v0.1.10	False	pass	Ambiguous_content:0.02	Usher placements: BA.2(1/2) BA.2.36(1/2)	B	BA.2	GISAID
hCoV-19/Ghana/WACCBIP-GS2988/2022	BA.2.3	0	NA	Omicron (BA.2-like)	0.83	0	scorpio call: Alt alleles 53; Ref alleles 0; Amb alleles 11; Oth alleles 0	PUSHER-v1.17	4.1.3	0.3.17	v0.1.10	False	pass	Ambiguous_content:0.09	Usher placements: BA.2.3(2/2)	B	Other	GISAID
hCoV-19/Ghana/WACCBIP-GS2934/2022	BA.4.1	0	NA	Omicron (Unassigned)	0.76	0	scorpio call: Alt alleles 25; Ref alleles 0; Amb alleles 8; Oth alleles 0	PUSHER-v1.17	4.1.3	0.3.17	v0.1.10	False	pass	Ambiguous_content:0.1	Usher placements: BA.4.1(1/1); scorpio found insufficient support to assign a specific lineage	B	Other	GISAID
hCoV-19/Ghana/WACCBIP-GS2980/2022	BA.4.1	0	NA	Omicron (BA.4-like)	0.92	0	scorpio call: Alt alleles 59; Ref alleles 0; Amb alleles 5; Oth alleles 0	PUSHER-v1.17	4.1.3	0.3.17	v0.1.10	False	pass	Ambiguous_content:0.05	Usher placements: BA.4.1(1/1)	B	Other	GISAID
hCoV-19/Ecuador/NIC-INSPI-93929/2022	BA.4.1	0	NA	Omicron (BA.4-like)	0.98	0	scorpio call: Alt alleles 63; Ref alleles 0; Amb alleles 1; Oth alleles 0	PUSHER-v1.17	4.1.3	0.3.17	v0.1.10	False	pass	Ambiguous_content:0.02	Usher placements: BA.4.1(1/1)	B	Other	GISAID
hCoV-19/Greece/Crete-208/2022	BA.2	0	NA	Omicron (BA.2-like)	1	0	scorpio call: Alt alleles 64; Ref alleles 0; Amb alleles 0; Oth alleles 0	PUSHER-v1.17	4.1.3	0.3.17	v0.1.10	False	pass	Ambiguous_content:0.02	Usher placements: BA.2(1/1)	B	BA.2	GISAID
hCoV-19/Mexico/SIN-SEARCH-122801/2022	BA.2.9	0	NA	Omicron (BA.2-like)	1	0	scorpio call: Alt alleles 64; Ref alleles 0; Amb alleles 0; Oth alleles 0	PUSHER-v1.17	4.1.3	0.3.17	v0.1.10	False	pass	Ambiguous_content:0.03	Usher placements: BA.2.9(1/1)	B	Other	GISAID
hCoV-19/Thailand/CONI-3257/2022	BA.2.27	0	NA	Omicron (BA.2-like)	1	0	scorpio call: Alt alleles 64; Ref alleles 0; Amb alleles 0; Oth alleles 0	PUSHER-v1.17	4.1.3	0.3.17	v0.1.10	False	pass	Ambiguous_content:0.05	Usher placements: BA.2.27(1/1)	B	Other	GISAID
hCoV-19/SouthAfrica/NICD-N42365/2022	BA.4	0	NA	Omicron (BA.4-like)	1	0	scorpio call: Alt alleles 64; Ref alleles 0; Amb alleles 0; Oth alleles 0	PUSHER-v1.17	4.1.3	0.3.17	v0.1.10	False	pass	Ambiguous_content:0.02	Usher placements: BA.4(1/1)	B	BA.4	GISAID
hCoV-19/Mexico/ZAC_IBT_IMSS_006576UIBZ-NC/2022	BA.1.1.1	0.5	NA	Omicron (BA.1-like)	0.76	0.02	scorpio call: Alt alleles 45; Ref alleles 1; Amb alleles 10; Oth alleles 3	PUSHER-v1.17	4.1.3	0.3.17	v0.1.10	False	pass	Ambiguous_content:0.05	Usher placements: BA.1.1.1(3/6) BA.1.18(3/6)	B	Other	GISAID
hCoV-19/Mexico/ZAC_IBT_IMSS_7387/2022	BA.4	0	NA	Omicron (BA.4-like)	0.98	0.02	scorpio call: Alt alleles 63; Ref alleles 1; Amb alleles 0; Oth alleles 0	PANGO-v1.17	4.1.3	0.3.17	v0.1.10	True	pass	Ambiguous_content:0.02	Assigned from designation hash.	B	BA.4	GISAID
hCoV-19/Luxembourg/LNS6988064/2022	BA.5.3.1	0	NA	Omicron (Unassigned)	0.88	0.03	scorpio call: Alt alleles 29; Ref alleles 1; Amb alleles 3; Oth alleles 0	PANGO-v1.17	4.1.3	0.3.17	v0.1.10	True	pass	Ambiguous_content:0.05	Assigned from designation hash.	B	Other	GISAID
hCoV-19/Mexico/MEX_IBT_IMSS_7788/2022	BA.2.3	0	NA	Omicron (BA.2-like)	1	0	scorpio call: Alt alleles 64; Ref alleles 0; Amb alleles 0; Oth alleles 0	PUSHER-v1.17	4.1.3	0.3.17	v0.1.10	False	pass	Ambiguous_content:0.02	Usher placements: BA.2.3(1/1)	B	Other	GISAID
hCoV-19/Mexico/ROO_IBT_IMSS_7428/2022	BA.1	0	NA	Omicron (BA.1-like)	0.9	0.03	scorpio call: Alt alleles 53; Ref alleles 2; Amb alleles 1; Oth alleles 3	PUSHER-v1.17	4.1.3	0.3.17	v0.1.10	False	pass	Ambiguous_content:0.02	Usher placements: BA.1(1/1)	B	BA.1	GISAID
hCoV-19/Mexico/BCN_IBT_IMSS_7798/2022	BA.2	0	NA	Omicron (BA.2-like)	1	0	scorpio call: Alt alleles 64; Ref alleles 0; Amb alleles 0; Oth alleles 0	PUSHER-v1.17	4.1.3	0.3.17	v0.1.10	False	pass	Ambiguous_content:0.02	Usher placements: BA.2(1/1)	B	BA.2	GISAID
hCoV-19/Estonia/RC0705111/2022	BA.2.9.5	0.25	NA	Omicron (BA.2-like)	1	0	scorpio call: Alt alleles 64; Ref alleles 0; Amb alleles 0; Oth alleles 0	PUSHER-v1.17	4.1.3	0.3.17	v0.1.10	False	pass	Ambiguous_content:0.02	Usher placements: BA.2.9(1/4) BA.2.9.5(3/4)	B	Other	GISAID
hCoV-19/Slovenia/206054/2022	BA.5.1.4	0	NA	Omicron (BA.5-like)	0.95	0.02	scorpio call: Alt alleles 58; Ref alleles 1; Amb alleles 2; Oth alleles 0	PUSHER-v1.17	4.1.3	0.3.17	v0.1.10	False	pass	Ambiguous_content:0.02	Usher placements: BA.5.1.4(1/1)	B	Other	GISAID
hCoV-19/Iran/BB2037/2022	BA.2	0.461538461538462	NA	Omicron (BA.2-like)	0.89	0	scorpio call: Alt alleles 57; Ref alleles 0; Amb alleles 7; Oth alleles 0	PUSHER-v1.17	4.1.3	0.3.17	v0.1.10	False	pass	Ambiguous_content:0.09	Usher placements: BA.2(7/13) BA.2.15(1/13) BA.2.33(3/13) BA.2.65(2/13)	B	BA.2	GISAID
hCoV-19/Iran/BB1115/2022	BA.2	0.333333333333333	NA	Omicron (BA.2-like)	0.98	0	scorpio call: Alt alleles 63; Ref alleles 0; Amb alleles 1; Oth alleles 0	PUSHER-v1.17	4.1.3	0.3.17	v0.1.10	False	pass	Ambiguous_content:0.06	Usher placements: BA.2(4/6) BA.2.65(2/6)	B	BA.2	GISAID
hCoV-19/DRC/INRB-RDC-761/2022	BA.2	0	NA	Omicron (BA.2-like)	0.97	0	scorpio call: Alt alleles 62; Ref alleles 0; Amb alleles 2; Oth alleles 0	PUSHER-v1.17	4.1.3	0.3.17	v0.1.10	False	pass	Ambiguous_content:0.05	Usher placements: BA.2(3/3)	B	BA.2	GISAID
hCoV-19/Morocco/836/2022	BA.2	0	NA	Omicron (BA.2-like)	0.92	0.02	scorpio call: Alt alleles 59; Ref alleles 1; Amb alleles 4; Oth alleles 0	PUSHER-v1.17	4.1.3	0.3.17	v0.1.10	False	pass	Ambiguous_content:0.03	Usher placements: BA.2(1/1)	B	BA.2	GISAID
hCoV-19/Bangladesh/icddrb-GSB15-213/2022	BA.2	0	NA	Omicron (BA.2-like)	0.98	0.02	scorpio call: Alt alleles 63; Ref alleles 1; Amb alleles 0; Oth alleles 0	PUSHER-v1.17	4.1.3	0.3.17	v0.1.10	False	pass	Ambiguous_content:0.02	Usher placements: BA.2(2/2)	B	BA.2	GISAID
hCoV-19/Peru/LIM-INS-18631/2022	BA.2.12.1	0	NA	Omicron (BA.2-like)	0.98	0	scorpio call: Alt alleles 63; Ref alleles 0; Amb alleles 1; Oth alleles 0	PUSHER-v1.17	4.1.3	0.3.17	v0.1.10	False	pass	Ambiguous_content:0.02	Usher placements: BA.2.12.1(1/1)	B	Other	GISAID
hCoV-19/Brazil/SP-IB_158793/2022	BA.2.9	0	NA	Omicron (BA.2-like)	0.97	0.03	scorpio call: Alt alleles 62; Ref alleles 2; Amb alleles 0; Oth alleles 0	PUSHER-v1.17	4.1.3	0.3.17	v0.1.10	False	pass	Ambiguous_content:0.02	Usher placements: BA.2.9(1/1)	B	Other	GISAID
hCoV-19/Brazil/SP-IB_158280/2022	BA.2	0	NA	Omicron (BA.2-like)	0.98	0.02	scorpio call: Alt alleles 63; Ref alleles 1; Amb alleles 0; Oth alleles 0	PUSHER-v1.17	4.1.3	0.3.17	v0.1.10	False	pass	Ambiguous_content:0.02	Usher placements: BA.2(2/2)	B	BA.2	GISAID
hCoV-19/SouthKorea/KDCA71858/2022	BA.2.3	0	NA	Omicron (BA.2-like)	0.97	0.03	scorpio call: Alt alleles 62; Ref alleles 2; Amb alleles 0; Oth alleles 0	PUSHER-v1.17	4.1.3	0.3.17	v0.1.10	False	pass	Ambiguous_content:0.03	Usher placements: BA.2.3(2/2)	B	Other	GISAID
hCoV-19/Colombia/DC-INS-VG-20544/2022	BA.4.1	0	NA	Omicron (BA.4-like)	0.97	0	scorpio call: Alt alleles 62; Ref alleles 0; Amb alleles 2; Oth alleles 0	PUSHER-v1.17	4.1.3	0.3.17	v0.1.10	False	pass	Ambiguous_content:0.07	Usher placements: BA.4.1(3/3)	B	Other	GISAID
hCoV-19/Indonesia/JK-CW62-0973/2022	BA.5.2.28	0	NA	Omicron (BA.5-like)	0.97	0.02	scorpio call: Alt alleles 59; Ref alleles 1; Amb alleles 1; Oth alleles 0	PANGO-v1.17	4.1.3	0.3.17	v0.1.10	True	pass	Ambiguous_content:0.02	Assigned from designation hash.	B	Other	GISAID
hCoV-19/DominicanRepublic/1996672-LNSPDD/2022	BA.4.6.5	0	NA	Omicron (BA.4-like)	0.97	0.02	scorpio call: Alt alleles 62; Ref alleles 1; Amb alleles 1; Oth alleles 0	PUSHER-v1.17	4.1.3	0.3.17	v0.1.10	False	pass	Ambiguous_content:0.06	Usher placements: BA.4.6.5(4/4)	B	Other	GISAID
hCoV-19/DominicanRepublic/1941534-LNSPDD/2022	BA.4.1	0	NA	Omicron (BA.4-like)	0.95	0.02	scorpio call: Alt alleles 61; Ref alleles 1; Amb alleles 2; Oth alleles 0	PUSHER-v1.17	4.1.3	0.3.17	v0.1.10	False	pass	Ambiguous_content:0.06	Usher placements: BA.4.1(3/3)	B	Other	GISAID
hCoV-19/DominicanRepublic/1997672-LNSPDD/2022	BA.4.1	0	NA	Omicron (BA.4-like)	1	0	scorpio call: Alt alleles 64; Ref alleles 0; Amb alleles 0; Oth alleles 0	PUSHER-v1.17	4.1.3	0.3.17	v0.1.10	False	pass	Ambiguous_content:0.02	Usher placements: BA.4.1(1/1)	B	Other	GISAID
hCoV-19/Peru/LIM-INS-20160/2022	BA.4	0	NA	Omicron (BA.4-like)	1	0	scorpio call: Alt alleles 64; Ref alleles 0; Amb alleles 0; Oth alleles 0	PUSHER-v1.17	4.1.3	0.3.17	v0.1.10	False	pass	Ambiguous_content:0.02	Usher placements: BA.4(1/1)	B	BA.4	GISAID
hCoV-19/Morocco/585/2022	BA.1	0	NA	Omicron (BA.1-like)	0.85	0	scorpio call: Alt alleles 50; Ref alleles 0; Amb alleles 7; Oth alleles 2	PUSHER-v1.17	4.1.3	0.3.17	v0.1.10	False	pass	Ambiguous_content:0.03	Usher placements: BA.1(1/1)	B	BA.1	GISAID
hCoV-19/Morocco/581/2022	BA.1	0	NA	Omicron (BA.1-like)	0.85	0	scorpio call: Alt alleles 50; Ref alleles 0; Amb alleles 7; Oth alleles 2	PUSHER-v1.17	4.1.3	0.3.17	v0.1.10	False	pass	Ambiguous_content:0.03	Usher placements: BA.1(1/1)	B	BA.1	GISAID
hCoV-19/Morocco/577/2022	BA.1	0	NA	Omicron (BA.1-like)	0.85	0	scorpio call: Alt alleles 50; Ref alleles 0; Amb alleles 7; Oth alleles 2	PUSHER-v1.17	4.1.3	0.3.17	v0.1.10	False	pass	Ambiguous_content:0.05	Usher placements: BA.1(1/1)	B	BA.1	GISAID
hCoV-19/Guadeloupe/IPP39509/2022	BA.2	0	NA	Omicron (BA.2-like)	1	0	scorpio call: Alt alleles 64; Ref alleles 0; Amb alleles 0; Oth alleles 0	PUSHER-v1.17	4.1.3	0.3.17	v0.1.10	False	pass	Ambiguous_content:0.02	Usher placements: BA.2(1/1)	B	BA.2	GISAID
hCoV-19/Croatia/37360/2022	BA.2	0	NA	Omicron (BA.2-like)	1	0	scorpio call: Alt alleles 64; Ref alleles 0; Amb alleles 0; Oth alleles 0	PUSHER-v1.17	4.1.3	0.3.17	v0.1.10	False	pass	Ambiguous_content:0.02	Usher placements: BA.2(1/1)	B	BA.2	GISAID
hCoV-19/Thailand/DMSc-10937/2022	BA.2	0	NA	Omicron (BA.2-like)	1	0	scorpio call: Alt alleles 64; Ref alleles 0; Amb alleles 0; Oth alleles 0	PUSHER-v1.17	4.1.3	0.3.17	v0.1.10	False	pass	Ambiguous_content:0.02	Usher placements: BA.2(1/1)	B	BA.2	GISAID
hCoV-19/Thailand/DMSc-11021/2022	BA.2	0	NA	Omicron (BA.2-like)	1	0	scorpio call: Alt alleles 64; Ref alleles 0; Amb alleles 0; Oth alleles 0	PUSHER-v1.17	4.1.3	0.3.17	v0.1.10	False	pass	Ambiguous_content:0.02	Usher placements: BA.2(1/1)	B	BA.2	GISAID
hCoV-19/Indonesia/JK-GS-GSILab-1078016/2022	BA.5.1	0	NA	Omicron (BA.5-like)	0.97	0.02	scorpio call: Alt alleles 59; Ref alleles 1; Amb alleles 1; Oth alleles 0	PUSHER-v1.17	4.1.3	0.3.17	v0.1.10	False	pass	Ambiguous_content:0.02	Usher placements: BA.5.1(1/1)	B	Other	GISAID
hCoV-19/Peru/CUS-INS-18171/2022	BA.1.1	0	NA	Omicron (BA.1-like)	0.93	0	scorpio call: Alt alleles 55; Ref alleles 0; Amb alleles 1; Oth alleles 3	PUSHER-v1.17	4.1.3	0.3.17	v0.1.10	False	pass	Ambiguous_content:0.02	Usher placements: BA.1.1(2/2)	B	Other	GISAID
hCoV-19/Peru/CUS-INS-18206/2022	BA.1.15.3	0	NA	Omicron (BA.1-like)	0.93	0	scorpio call: Alt alleles 55; Ref alleles 0; Amb alleles 1; Oth alleles 3	PANGO-v1.17	4.1.3	0.3.17	v0.1.10	True	pass	Ambiguous_content:0.02	Assigned from designation hash.	B	Other	GISAID
hCoV-19/Nepal/NPHL-S-1624/2022	BA.2.76	0	NA	Omicron (BA.2-like)	0.91	0.05	scorpio call: Alt alleles 58; Ref alleles 3; Amb alleles 1; Oth alleles 2	PUSHER-v1.17	4.1.3	0.3.17	v0.1.10	False	pass	Ambiguous_content:0.02	Usher placements: BA.2.76(2/2)	B	Other	GISAID
hCoV-19/Nepal/NPHL-S-1633/2022	BA.2.75	0	NA	Omicron (BA.2-like)	0.88	0.08	scorpio call: Alt alleles 56; Ref alleles 5; Amb alleles 0; Oth alleles 3	PANGO-v1.17	4.1.3	0.3.17	v0.1.10	True	pass	Ambiguous_content:0.02	Assigned from designation hash.	B	Other	GISAID
hCoV-19/Curacao/CW-RIVM-103212/2022	BA.2	0	NA	Omicron (BA.2-like)	1	0	scorpio call: Alt alleles 64; Ref alleles 0; Amb alleles 0; Oth alleles 0	PUSHER-v1.17	4.1.3	0.3.17	v0.1.10	False	pass	Ambiguous_content:0.02	Usher placements: BA.2(1/1)	B	BA.2	GISAID
hCoV-19/Bonaire/BQ-RIVM-103271/2022	BA.2.7	0	NA	Omicron (BA.2-like)	1	0	scorpio call: Alt alleles 64; Ref alleles 0; Amb alleles 0; Oth alleles 0	PANGO-v1.17	4.1.3	0.3.17	v0.1.10	True	pass	Ambiguous_content:0.02	Assigned from designation hash.	B	Other	GISAID
hCoV-19/Curacao/CW-RIVM-103207/2022	BA.5.6	0	NA	Omicron (BA.5-like)	0.98	0.02	scorpio call: Alt alleles 60; Ref alleles 1; Amb alleles 0; Oth alleles 0	PANGO-v1.17	4.1.3	0.3.17	v0.1.10	True	pass	Ambiguous_content:0.02	Assigned from designation hash.	B	Other	GISAID
hCoV-19/Bonaire/BQ-RIVM-102767/2022	BA.4.1	0	NA	Omicron (BA.4-like)	1	0	scorpio call: Alt alleles 64; Ref alleles 0; Amb alleles 0; Oth alleles 0	PANGO-v1.17	4.1.3	0.3.17	v0.1.10	True	pass	Ambiguous_content:0.02	Assigned from designation hash.	B	Other	GISAID
hCoV-19/Curacao/CW-RIVM-102741/2022	BA.2	0	NA	Omicron (BA.2-like)	1	0	scorpio call: Alt alleles 64; Ref alleles 0; Amb alleles 0; Oth alleles 0	PUSHER-v1.17	4.1.3	0.3.17	v0.1.10	False	pass	Ambiguous_content:0.03	Usher placements: BA.2(1/1)	B	BA.2	GISAID
hCoV-19/Finland/THL-202214692/2022	BA.2.9	0	NA	Omicron (BA.2-like)	0.97	0	scorpio call: Alt alleles 62; Ref alleles 0; Amb alleles 2; Oth alleles 0	PUSHER-v1.17	4.1.3	0.3.17	v0.1.10	False	pass	Ambiguous_content:0.04	Usher placements: BA.2.9(2/2)	B	Other	GISAID
hCoV-19/USA/MO-CDC-QDX37663821/2022	BA.2.12	0	NA	Omicron (BA.2-like)	1	0	scorpio call: Alt alleles 64; Ref alleles 0; Amb alleles 0; Oth alleles 0	PUSHER-v1.17	4.1.3	0.3.17	v0.1.10	False	pass	Ambiguous_content:0.02	Usher placements: BA.2.12(1/1)	B	Other	GISAID
hCoV-19/USA/ND-NDDH-16652/2022	BA.5.2	0	NA	Omicron (BA.5-like)	0.98	0.02	scorpio call: Alt alleles 60; Ref alleles 1; Amb alleles 0; Oth alleles 0	PANGO-v1.17	4.1.3	0.3.17	v0.1.10	True	pass	Ambiguous_content:0.03	Assigned from designation hash.	B	Other	GISAID
hCoV-19/Mauritius/CERI-KRISP-K042477/2022	BA.2	0	NA	Omicron (BA.2-like)	0.97	0.03	scorpio call: Alt alleles 62; Ref alleles 2; Amb alleles 0; Oth alleles 0	PUSHER-v1.17	4.1.3	0.3.17	v0.1.10	False	pass	Ambiguous_content:0.02	Usher placements: BA.2(2/2)	B	BA.2	GISAID
hCoV-19/Mauritius/CERI-KRISP-K042469/2022	BA.2	0	NA	Omicron (BA.2-like)	0.97	0.03	scorpio call: Alt alleles 62; Ref alleles 2; Amb alleles 0; Oth alleles 0	PUSHER-v1.17	4.1.3	0.3.17	v0.1.10	False	pass	Ambiguous_content:0.02	Usher placements: BA.2(2/2)	B	BA.2	GISAID
hCoV-19/Morocco/IPM20419604/2022	BA.5.2	0	NA	Omicron (BA.5-like)	0.95	0.03	scorpio call: Alt alleles 58; Ref alleles 2; Amb alleles 0; Oth alleles 1	PANGO-v1.17	4.1.3	0.3.17	v0.1.10	True	pass	Ambiguous_content:0.02	Assigned from designation hash.	B	Other	GISAID
hCoV-19/Mauritius/ILRI_COVM03776/2022	BA.1.1	0	NA	Omicron (BA.1-like)	0.9	0.05	scorpio call: Alt alleles 53; Ref alleles 3; Amb alleles 1; Oth alleles 2	PUSHER-v1.17	4.1.3	0.3.17	v0.1.10	False	pass	Ambiguous_content:0.03	Usher placements: BA.1.1(1/1)	B	Other	GISAID
hCoV-19/Morocco/IPM20422344/2022	BA.5.2	0	NA	Omicron (BA.5-like)	0.97	0.03	scorpio call: Alt alleles 59; Ref alleles 2; Amb alleles 0; Oth alleles 0	PANGO-v1.17	4.1.3	0.3.17	v0.1.10	True	pass	Ambiguous_content:0.02	Assigned from designation hash.	B	Other	GISAID
hCoV-19/Vietnam/NHTD-OUCRU3044/2022	BA.2	0.5	NA	Omicron (BA.2-like)	0.97	0	scorpio call: Alt alleles 62; Ref alleles 0; Amb alleles 2; Oth alleles 0	PUSHER-v1.17	4.1.3	0.3.17	v0.1.10	False	pass	Ambiguous_content:0.03	Usher placements: BA.2(1/2) BA.2.56(1/2)	B	BA.2	GISAID
hCoV-19/Australia/WA4367/2022	BA.2	0	NA	Omicron (BA.2-like)	0.98	0	scorpio call: Alt alleles 63; Ref alleles 0; Amb alleles 1; Oth alleles 0	PUSHER-v1.17	4.1.3	0.3.17	v0.1.10	False	pass	Ambiguous_content:0.03	Usher placements: BA.2(1/1)	B	BA.2	GISAID
hCoV-19/Vietnam/NHTD-OUCRU3021/2022	BA.2.3	0	NA	Omicron (BA.2-like)	1	0	scorpio call: Alt alleles 64; Ref alleles 0; Amb alleles 0; Oth alleles 0	PUSHER-v1.17	4.1.3	0.3.17	v0.1.10	False	pass	Ambiguous_content:0.02	Usher placements: BA.2.3(1/1)	B	Other	GISAID
hCoV-19/Bangladesh/icddrb-TND-06-0768/2022	BA.5.3.1	0	NA	Omicron (Unassigned)	0.94	0.03	scorpio call: Alt alleles 31; Ref alleles 1; Amb alleles 1; Oth alleles 0	PANGO-v1.17	4.1.3	0.3.17	v0.1.10	True	pass	Ambiguous_content:0.03	Assigned from designation hash.	B	Other	GISAID
hCoV-19/Bangladesh/icddrb-TND-04-1538/2022	BA.5.1	0	NA	Omicron (BA.5-like)	0.97	0.02	scorpio call: Alt alleles 59; Ref alleles 1; Amb alleles 1; Oth alleles 0	PANGO-v1.17	4.1.3	0.3.17	v0.1.10	True	pass	Ambiguous_content:0.04	Assigned from designation hash.	B	Other	GISAID
hCoV-19/Mexico/SIN_InDRE_FB15198_E25317148778_S13743/2022	BA.2.12.1	0	NA	Omicron (BA.2-like)	0.97	0.03	scorpio call: Alt alleles 62; Ref alleles 2; Amb alleles 0; Oth alleles 0	PUSHER-v1.17	4.1.3	0.3.17	v0.1.10	False	pass	Ambiguous_content:0.02	Usher placements: BA.2.12.1(1/1)	B	Other	GISAID
hCoV-19/Singapore/6589/2022	BE.1	0	NA	Omicron (BA.5-like)	0.98	0.02	scorpio call: Alt alleles 60; Ref alleles 1; Amb alleles 0; Oth alleles 0	PUSHER-v1.17	4.1.3	0.3.17	v0.1.10	False	pass	Ambiguous_content:0.02	Usher placements: BE.1(1/1)	B	Other	GISAID
hCoV-19/NewZealand/22CV4859/2022	BA.2	0	NA	Omicron (BA.2-like)	0.98	0	scorpio call: Alt alleles 63; Ref alleles 0; Amb alleles 1; Oth alleles 0	PUSHER-v1.17	4.1.3	0.3.17	v0.1.10	False	pass	Ambiguous_content:0.02	Usher placements: BA.2(1/1)	B	BA.2	GISAID
hCoV-19/NewZealand/22CH4412/2022	BA.2	0.5	NA	Omicron (BA.2-like)	0.98	0	scorpio call: Alt alleles 63; Ref alleles 0; Amb alleles 1; Oth alleles 0	PUSHER-v1.17	4.1.3	0.3.17	v0.1.10	False	pass	Ambiguous_content:0.02	Usher placements: BA.2(1/2) BA.2.10(1/2)	B	BA.2	GISAID
hCoV-19/NewZealand/22CV5564/2022	BA.2	0	NA	Omicron (BA.2-like)	0.98	0	scorpio call: Alt alleles 63; Ref alleles 0; Amb alleles 1; Oth alleles 0	PUSHER-v1.17	4.1.3	0.3.17	v0.1.10	False	pass	Ambiguous_content:0.02	Usher placements: BA.2(1/1)	B	BA.2	GISAID
hCoV-19/NewZealand/22CV5396/2022	BA.2	0	NA	Omicron (BA.2-like)	0.98	0	scorpio call: Alt alleles 63; Ref alleles 0; Amb alleles 1; Oth alleles 0	PUSHER-v1.17	4.1.3	0.3.17	v0.1.10	False	pass	Ambiguous_content:0.02	Usher placements: BA.2(1/1)	B	BA.2	GISAID
hCoV-19/NewZealand/22CH4152/2022	BA.2	0.125	NA	Omicron (Unassigned)	0.97	0	scorpio call: Alt alleles 32; Ref alleles 0; Amb alleles 1; Oth alleles 0	PUSHER-v1.17	4.1.3	0.3.17	v0.1.10	False	pass	Ambiguous_content:0.1	Usher placements: BA.2(7/8) BA.2.23(1/8); scorpio found insufficient support to assign a specific lineage	B	BA.2	GISAID
hCoV-19/NewZealand/22CH4191/2022	BA.2	0	NA	Omicron (BA.2-like)	0.98	0	scorpio call: Alt alleles 63; Ref alleles 0; Amb alleles 1; Oth alleles 0	PUSHER-v1.17	4.1.3	0.3.17	v0.1.10	False	pass	Ambiguous_content:0.02	Usher placements: BA.2(1/1)	B	BA.2	GISAID
hCoV-19/NewZealand/22MV2582/2022	BA.2	0	NA	Omicron (BA.2-like)	1	0	scorpio call: Alt alleles 64; Ref alleles 0; Amb alleles 0; Oth alleles 0	PUSHER-v1.17	4.1.3	0.3.17	v0.1.10	False	pass	Ambiguous_content:0.05	Usher placements: BA.2(3/3)	B	BA.2	GISAID
hCoV-19/NewZealand/22CH4402/2022	BA.2	0.25	NA	Omicron (BA.2-like)	0.98	0	scorpio call: Alt alleles 63; Ref alleles 0; Amb alleles 1; Oth alleles 0	PUSHER-v1.17	4.1.3	0.3.17	v0.1.10	False	pass	Ambiguous_content:0.05	Usher placements: BA.2(3/4) BA.2.57(1/4)	B	BA.2	GISAID
hCoV-19/NewZealand/22MV1885/2022	BA.2	0.4	NA	Omicron (BA.2-like)	0.97	0	scorpio call: Alt alleles 62; Ref alleles 0; Amb alleles 2; Oth alleles 0	PUSHER-v1.17	4.1.3	0.3.17	v0.1.10	False	pass	Ambiguous_content:0.08	Usher placements: BA.2(6/10) BA.2.65(4/10)	B	BA.2	GISAID
hCoV-19/Mexico/PUE_InDRE_FB15339_E21917174328_S13782/2022	BA.2.36	0	NA	Probable Omicron (BA.2-like)	0.94	0.06	scorpio call: Alt alleles 60; Ref alleles 4; Amb alleles 0; Oth alleles 0	PUSHER-v1.17	4.1.3	0.3.17	v0.1.10	False	pass	Ambiguous_content:0.02	Usher placements: BA.2.36(1/1)	B	Other	GISAID
hCoV-19/NewZealand/22CH5252/2022	BA.2.23	0	NA	Omicron (BA.2-like)	0.97	0.02	scorpio call: Alt alleles 62; Ref alleles 1; Amb alleles 1; Oth alleles 0	PUSHER-v1.17	4.1.3	0.3.17	v0.1.10	False	pass	Ambiguous_content:0.02	Usher placements: BA.2.23(1/1)	B	Other	GISAID
hCoV-19/Mexico/NAY_InDRE_FB15912_E18317254959_S13854/2022	BA.2	0	NA	Omicron (BA.2-like)	0.95	0.05	scorpio call: Alt alleles 61; Ref alleles 3; Amb alleles 0; Oth alleles 0	PUSHER-v1.17	4.1.3	0.3.17	v0.1.10	False	pass	Ambiguous_content:0.02	Usher placements: BA.2(1/1)	B	BA.2	GISAID
hCoV-19/NewZealand/22CH4715/2022	BA.2	0	NA	Omicron (BA.2-like)	0.98	0	scorpio call: Alt alleles 63; Ref alleles 0; Amb alleles 1; Oth alleles 0	PUSHER-v1.17	4.1.3	0.3.17	v0.1.10	False	pass	Ambiguous_content:0.03	Usher placements: BA.2(1/1)	B	BA.2	GISAID
hCoV-19/NewZealand/22CH5184/2022	BA.2	0	NA	Omicron (BA.2-like)	0.97	0	scorpio call: Alt alleles 62; Ref alleles 0; Amb alleles 2; Oth alleles 0	PUSHER-v1.17	4.1.3	0.3.17	v0.1.10	False	pass	Ambiguous_content:0.03	Usher placements: BA.2(2/2)	B	BA.2	GISAID
hCoV-19/NewZealand/22CV5432/2022	BA.2	0	NA	Omicron (BA.2-like)	0.98	0	scorpio call: Alt alleles 63; Ref alleles 0; Amb alleles 1; Oth alleles 0	PUSHER-v1.17	4.1.3	0.3.17	v0.1.10	False	pass	Ambiguous_content:0.02	Usher placements: BA.2(1/1)	B	BA.2	GISAID
hCoV-19/SouthKorea/KDCA77281/2022	BA.2.3	0	NA	Omicron (BA.2-like)	0.98	0	scorpio call: Alt alleles 63; Ref alleles 0; Amb alleles 1; Oth alleles 0	PUSHER-v1.17	4.1.3	0.3.17	v0.1.10	False	pass	Ambiguous_content:0.04	Usher placements: BA.2.3(2/2)	B	Other	GISAID
hCoV-19/SouthKorea/KDCA76599/2022	BA.2.3	0	NA	Omicron (BA.2-like)	1	0	scorpio call: Alt alleles 64; Ref alleles 0; Amb alleles 0; Oth alleles 0	PUSHER-v1.17	4.1.3	0.3.17	v0.1.10	False	pass	Ambiguous_content:0.02	Usher placements: BA.2.3(1/1)	B	Other	GISAID
hCoV-19/Ukraine/NAMS-253/2022	BA.1.1	0	NA	Omicron (BA.1-like)	0.68	0	scorpio call: Alt alleles 40; Ref alleles 0; Amb alleles 16; Oth alleles 3	PUSHER-v1.17	4.1.3	0.3.17	v0.1.10	False	pass	Ambiguous_content:0.1	Usher placements: BA.1.1(5/5)	B	Other	GISAID
hCoV-19/France/ARA-CFD700000319496/2022	BA.5.2	0	NA	Omicron (BA.5-like)	0.98	0.02	scorpio call: Alt alleles 60; Ref alleles 1; Amb alleles 0; Oth alleles 0	PANGO-v1.17	4.1.3	0.3.17	v0.1.10	True	pass	Ambiguous_content:0.02	Assigned from designation hash.	B	Other	GISAID
hCoV-19/Thailand/DMSc-11148/2022	BA.4.1	0	NA	Omicron (BA.4-like)	1	0	scorpio call: Alt alleles 64; Ref alleles 0; Amb alleles 0; Oth alleles 0	PUSHER-v1.17	4.1.3	0.3.17	v0.1.10	False	pass	Ambiguous_content:0.02	Usher placements: BA.4.1(1/1)	B	Other	GISAID
hCoV-19/Senegal/B38b20_A683272618/2022	BA.5.1	0.25	NA	Omicron (Unassigned)	0.76	0.03	scorpio call: Alt alleles 25; Ref alleles 1; Amb alleles 7; Oth alleles 0	PUSHER-v1.17	4.1.3	0.3.17	v0.1.10	False	pass	Ambiguous_content:0.07	Usher placements: BA.5(1/8) BA.5.1(6/8) BA.5.1.12(1/8); scorpio found insufficient support to assign a specific lineage	B	Other	GISAID
hCoV-19/TrinidadandTobago/144026/2022	BA.2	0	NA	Omicron (BA.2-like)	0.98	0.02	scorpio call: Alt alleles 63; Ref alleles 1; Amb alleles 0; Oth alleles 0	PUSHER-v1.17	4.1.3	0.3.17	v0.1.10	False	pass	Ambiguous_content:0.02	Usher placements: BA.2(2/2)	B	BA.2	GISAID
hCoV-19/HongKong/VZ22119805/2022	BA.5.6	0	NA	Omicron (BA.5-like)	0.98	0.02	scorpio call: Alt alleles 60; Ref alleles 1; Amb alleles 0; Oth alleles 0	PUSHER-v1.17	4.1.3	0.3.17	v0.1.10	False	pass	Ambiguous_content:0.02	Usher placements: BA.5.6(1/1)	B	Other	GISAID
hCoV-19/HongKong/VZ22120902/2022	BA.5.2	0	NA	Omicron (BA.5-like)	0.98	0.02	scorpio call: Alt alleles 60; Ref alleles 1; Amb alleles 0; Oth alleles 0	PANGO-v1.17	4.1.3	0.3.17	v0.1.10	True	pass	Ambiguous_content:0.02	Assigned from designation hash.	B	Other	GISAID
hCoV-19/USA/AK-CDC-LC0707708/2022	BA.5.5	0	NA	Omicron (BA.5-like)	0.98	0.02	scorpio call: Alt alleles 60; Ref alleles 1; Amb alleles 0; Oth alleles 0	PUSHER-v1.17	4.1.3	0.3.17	v0.1.10	False	pass	Ambiguous_content:0.02	Usher placements: BA.5.5(1/1)	B	Other	GISAID
hCoV-19/Mexico/OAX_InDRE_FB14455_E20316981843_S13505/2022	BA.2	0.166666666666667	NA	Omicron (BA.2-like)	0.97	0.02	scorpio call: Alt alleles 62; Ref alleles 1; Amb alleles 1; Oth alleles 0	PUSHER-v1.17	4.1.3	0.3.17	v0.1.10	False	pass	Ambiguous_content:0.04	Usher placements: BA.2(5/6) BA.2.65(1/6)	B	BA.2	GISAID
hCoV-19/Mexico/CHH_InDRE_FB14459_E08316942613_S13508/2022	BA.2.18	0	NA	Omicron (BA.2-like)	0.97	0.02	scorpio call: Alt alleles 62; Ref alleles 1; Amb alleles 0; Oth alleles 1	PUSHER-v1.17	4.1.3	0.3.17	v0.1.10	False	pass	Ambiguous_content:0.02	Usher placements: BA.2.18(1/1)	B	Other	GISAID
hCoV-19/Canada/AB-ABPHL-69035/2022	XAC	0	NA	Omicron (BA.2-like)	0.95	0.05	scorpio call: Alt alleles 61; Ref alleles 3; Amb alleles 0; Oth alleles 0	PUSHER-v1.17	4.1.3	0.3.17	v0.1.10	False	pass	Ambiguous_content:0.02	Usher placements: XAC(1/1); scorpio lineage BA.2 conflicts with inference lineage XAC	B	Other	GISAID
hCoV-19/Canada/AB-ABPHL-69482/2022	BA.2.12.1	0	NA	Omicron (BA.2-like)	1	0	scorpio call: Alt alleles 64; Ref alleles 0; Amb alleles 0; Oth alleles 0	PANGO-v1.17	4.1.3	0.3.17	v0.1.10	True	pass	Ambiguous_content:0.02	Assigned from designation hash.	B	Other	GISAID
hCoV-19/Paraguay/457113/2022	BA.2.56	0	NA	Omicron (BA.2-like)	0.98	0	scorpio call: Alt alleles 63; Ref alleles 0; Amb alleles 1; Oth alleles 0	PUSHER-v1.17	4.1.3	0.3.17	v0.1.10	False	pass	Ambiguous_content:0.02	Usher placements: BA.2.56(1/1)	B	Other	GISAID
hCoV-19/Spain/MD-HGUGM-6663727/2022	BA.5.1	0	NA	Omicron (BA.5-like)	0.97	0.02	scorpio call: Alt alleles 59; Ref alleles 1; Amb alleles 1; Oth alleles 0	PUSHER-v1.17	4.1.3	0.3.17	v0.1.10	False	pass	Ambiguous_content:0.03	Usher placements: BA.5.1(2/2)	B	Other	GISAID
hCoV-19/Brazil/SC-FIOCRUZ-13651/2022	BA.2.56	0	NA	Omicron (BA.2-like)	1	0	scorpio call: Alt alleles 64; Ref alleles 0; Amb alleles 0; Oth alleles 0	PUSHER-v1.17	4.1.3	0.3.17	v0.1.10	False	pass	Ambiguous_content:0.02	Usher placements: BA.2.56(1/1)	B	Other	GISAID
hCoV-19/Jamaica/JAM-UWIMicro-0963/2022	BA.2	0.5	NA	Omicron (BA.2-like)	1	0	scorpio call: Alt alleles 64; Ref alleles 0; Amb alleles 0; Oth alleles 0	PUSHER-v1.17	4.1.3	0.3.17	v0.1.10	False	pass	Ambiguous_content:0.02	Usher placements: BA.2(1/2) BA.2.10(1/2)	B	BA.2	GISAID
hCoV-19/Kazakhstan/NLA_barcode50-15-MN908947_3/2022	BA.2	0.2	NA	Omicron (BA.2-like)	0.98	0	scorpio call: Alt alleles 63; Ref alleles 0; Amb alleles 1; Oth alleles 0	PUSHER-v1.17	4.1.3	0.3.17	v0.1.10	False	pass	Ambiguous_content:0.06	Usher placements: BA.2(4/5) BA.2.23(1/5)	B	BA.2	GISAID
hCoV-19/Kazakhstan/NLA_barcode56-15-MN908947_3/2022	BA.2	0	NA	Omicron (BA.2-like)	1	0	scorpio call: Alt alleles 64; Ref alleles 0; Amb alleles 0; Oth alleles 0	PUSHER-v1.17	4.1.3	0.3.17	v0.1.10	False	pass	Ambiguous_content:0.06	Usher placements: BA.2(1/1)	B	BA.2	GISAID
hCoV-19/Kazakhstan/NLA_barcode82-18-MN908947_3/2022	BA.1.1	0	NA	Omicron (BA.1-like)	0.9	0	scorpio call: Alt alleles 53; Ref alleles 0; Amb alleles 4; Oth alleles 2	PUSHER-v1.17	4.1.3	0.3.17	v0.1.10	False	pass	Ambiguous_content:0.06	Usher placements: BA.1.1(1/1)	B	Other	GISAID
hCoV-19/Australia/TAS002672/2022	BA.5.1	0	NA	Omicron (BA.5-like)	0.98	0.02	scorpio call: Alt alleles 60; Ref alleles 1; Amb alleles 0; Oth alleles 0	PANGO-v1.17	4.1.3	0.3.17	v0.1.10	True	pass	Ambiguous_content:0.02	Assigned from designation hash.	B	Other	GISAID
hCoV-19/Djibouti/NAMRU3_E944/2022	BA.2.3	0	NA	Omicron (BA.2-like)	0.98	0.02	scorpio call: Alt alleles 63; Ref alleles 1; Amb alleles 0; Oth alleles 0	PUSHER-v1.17	4.1.3	0.3.17	v0.1.10	False	pass	Ambiguous_content:0.02	Usher placements: BA.2.3(1/1)	B	Other	GISAID
hCoV-19/Djibouti/NAMRU3_E467/2022	BA.2.3	0	NA	Omicron (BA.2-like)	0.98	0.02	scorpio call: Alt alleles 63; Ref alleles 1; Amb alleles 0; Oth alleles 0	PUSHER-v1.17	4.1.3	0.3.17	v0.1.10	False	pass	Ambiguous_content:0.02	Usher placements: BA.2.3(1/1)	B	Other	GISAID
hCoV-19/Djibouti/NAMRU3_E953/2022	BA.2.3	0	NA	Omicron (BA.2-like)	0.98	0.02	scorpio call: Alt alleles 63; Ref alleles 1; Amb alleles 0; Oth alleles 0	PUSHER-v1.17	4.1.3	0.3.17	v0.1.10	False	pass	Ambiguous_content:0.02	Usher placements: BA.2.3(1/1)	B	Other	GISAID
hCoV-19/Djibouti/NAMRU3_E945/2022	BA.2.3	0	NA	Omicron (BA.2-like)	0.98	0.02	scorpio call: Alt alleles 63; Ref alleles 1; Amb alleles 0; Oth alleles 0	PUSHER-v1.17	4.1.3	0.3.17	v0.1.10	False	pass	Ambiguous_content:0.02	Usher placements: BA.2.3(1/1)	B	Other	GISAID
hCoV-19/Australia/NSW-ICPMR-28811/2022	BA.5.2	0.5	NA	Omicron (Unassigned)	0.91	0.03	scorpio call: Alt alleles 30; Ref alleles 1; Amb alleles 2; Oth alleles 0	PUSHER-v1.17	4.1.3	0.3.17	v0.1.10	False	pass	Ambiguous_content:0.09	Usher placements: BA.5.2(4/8) BA.5.2.33(4/8); scorpio found insufficient support to assign a specific lineage	B	Other	GISAID
hCoV-19/Canada/AB-ABPHL-70713/2022	BA.2.12.1	0	NA	Omicron (BA.2-like)	1	0	scorpio call: Alt alleles 64; Ref alleles 0; Amb alleles 0; Oth alleles 0	PUSHER-v1.17	4.1.3	0.3.17	v0.1.10	False	pass	Ambiguous_content:0.02	Usher placements: BA.2.12.1(1/1)	B	Other	GISAID
hCoV-19/Paraguay/458276/2022	BA.2.23	0	NA	Omicron (BA.2-like)	0.92	0.03	scorpio call: Alt alleles 59; Ref alleles 2; Amb alleles 3; Oth alleles 0	PUSHER-v1.17	4.1.3	0.3.17	v0.1.10	False	pass	Ambiguous_content:0.03	Usher placements: BA.2.23(1/1)	B	Other	GISAID
hCoV-19/Paraguay/458864/2022	BA.2.23	0	NA	Omicron (BA.2-like)	0.94	0.02	scorpio call: Alt alleles 60; Ref alleles 1; Amb alleles 3; Oth alleles 0	PUSHER-v1.17	4.1.3	0.3.17	v0.1.10	False	pass	Ambiguous_content:0.04	Usher placements: BA.2.23(1/1)	B	Other	GISAID
hCoV-19/USA/ND-NDDH-17013/2022	BA.4.1	0.333333333333333	NA	Omicron (BA.4-like)	1	0	scorpio call: Alt alleles 64; Ref alleles 0; Amb alleles 0; Oth alleles 0	PUSHER-v1.17	4.1.3	0.3.17	v0.1.10	False	pass	Ambiguous_content:0.05	Usher placements: BA.4.1(2/3) BA.4.1.5(1/3)	B	Other	GISAID
hCoV-19/Chile/AI-69107/2022	BA.4.1	0	NA	Omicron (BA.4-like)	0.98	0	scorpio call: Alt alleles 63; Ref alleles 0; Amb alleles 1; Oth alleles 0	PUSHER-v1.17	4.1.3	0.3.17	v0.1.10	False	pass	Ambiguous_content:0.02	Usher placements: BA.4.1(1/1)	B	Other	GISAID
hCoV-19/Argentina/INEI120593/2022	BA.2	0	NA	Omicron (BA.2-like)	1	0	scorpio call: Alt alleles 64; Ref alleles 0; Amb alleles 0; Oth alleles 0	PUSHER-v1.17	4.1.3	0.3.17	v0.1.10	False	pass	Ambiguous_content:0.02	Usher placements: BA.2(1/1)	B	BA.2	GISAID
hCoV-19/Cambodia/2213552/2022	BA.2.38	0	NA	Omicron (BA.2-like)	0.98	0	scorpio call: Alt alleles 63; Ref alleles 0; Amb alleles 0; Oth alleles 1	PUSHER-v1.17	4.1.3	0.3.17	v0.1.10	False	pass	Ambiguous_content:0.02	Usher placements: BA.2.38(1/1)	B	Other	GISAID
hCoV-19/Cambodia/2213579/2022	BA.5.2.34	0	NA	Omicron (BA.5-like)	0.98	0.02	scorpio call: Alt alleles 60; Ref alleles 1; Amb alleles 0; Oth alleles 0	PANGO-v1.17	4.1.3	0.3.17	v0.1.10	True	pass	Ambiguous_content:0.02	Assigned from designation hash.	B	Other	GISAID
hCoV-19/Mexico/ROO-INMEGEN-78-176/2022	BA.5.1.6	0	NA	Omicron (BA.5-like)	0.98	0.02	scorpio call: Alt alleles 60; Ref alleles 1; Amb alleles 0; Oth alleles 0	PANGO-v1.17	4.1.3	0.3.17	v0.1.10	True	pass	Ambiguous_content:0.02	Assigned from designation hash.	B	Other	GISAID
hCoV-19/Belgium/ULB-IBC_CV8498557491/2022	BA.5.2	0	NA	Omicron (BA.5-like)	0.97	0.03	scorpio call: Alt alleles 59; Ref alleles 2; Amb alleles 0; Oth alleles 0	PUSHER-v1.17	4.1.3	0.3.17	v0.1.10	False	pass	Ambiguous_content:0.03	Usher placements: BA.5.2(2/2)	B	Other	GISAID
hCoV-19/Ireland/CW-Enfer-020722001_E4/2022	BA.4.1	0	NA	Omicron (BA.4-like)	1	0	scorpio call: Alt alleles 64; Ref alleles 0; Amb alleles 0; Oth alleles 0	PUSHER-v1.17	4.1.3	0.3.17	v0.1.10	False	pass	Ambiguous_content:0.02	Usher placements: BA.4.1(1/1)	B	Other	GISAID
hCoV-19/Vietnam/PIHCM_1560/2022	BA.2	0.3	NA	Omicron (BA.2-like)	0.88	0	scorpio call: Alt alleles 56; Ref alleles 0; Amb alleles 8; Oth alleles 0	PUSHER-v1.17	4.1.3	0.3.17	v0.1.10	False	pass	Ambiguous_content:0.06	Usher placements: BA.2(7/10) BA.2.27(1/10) BA.2.56(2/10)	B	BA.2	GISAID
hCoV-19/Madagascar/LA2M-204851/2022	BA.1.17.2	0	NA	Omicron (BA.1-like)	0.9	0.03	scorpio call: Alt alleles 53; Ref alleles 2; Amb alleles 1; Oth alleles 3	PUSHER-v1.17	4.1.3	0.3.17	v0.1.10	False	pass	Ambiguous_content:0.02	Usher placements: BA.1.17.2(1/1)	B	Other	GISAID
hCoV-19/Madagascar/LA2M-208479/2022	BA.1.17	0.5	NA	Omicron (BA.1-like)	0.86	0	scorpio call: Alt alleles 51; Ref alleles 0; Amb alleles 5; Oth alleles 3	PUSHER-v1.17	4.1.3	0.3.17	v0.1.10	False	pass	Ambiguous_content:0.04	Usher placements: BA.1.17(1/2) BA.1.17.2(1/2)	B	Other	GISAID
hCoV-19/Madagascar/LA2M-209050/2022	BA.1	0.333333333333333	NA	Omicron (BA.1-like)	0.86	0	scorpio call: Alt alleles 51; Ref alleles 0; Amb alleles 5; Oth alleles 3	PUSHER-v1.17	4.1.3	0.3.17	v0.1.10	False	pass	Ambiguous_content:0.04	Usher placements: BA.1(2/3) BA.1.9(1/3)	B	BA.1	GISAID
hCoV-19/Madagascar/IPM-01148/2022	BA.1.18	0	NA	Omicron (BA.1-like)	0.86	0	scorpio call: Alt alleles 51; Ref alleles 0; Amb alleles 5; Oth alleles 3	PUSHER-v1.17	4.1.3	0.3.17	v0.1.10	False	pass	Ambiguous_content:0.05	Usher placements: BA.1.18(1/1)	B	Other	GISAID
hCoV-19/Israel/ICH-741241879/2022	BA.4.1.4	0	NA	Omicron (BA.4-like)	1	0	scorpio call: Alt alleles 64; Ref alleles 0; Amb alleles 0; Oth alleles 0	PUSHER-v1.17	4.1.3	0.3.17	v0.1.10	False	pass	Ambiguous_content:0.03	Usher placements: BA.4.1.4(1/1)	B	Other	GISAID
hCoV-19/England/LSPA-3EB5C0F/2022	BA.4.1	0	NA	Omicron (BA.4-like)	1	0	scorpio call: Alt alleles 64; Ref alleles 0; Amb alleles 0; Oth alleles 0	PUSHER-v1.17	4.1.3	0.3.17	v0.1.10	False	pass	Ambiguous_content:0.02	Usher placements: BA.4.1(1/1)	B	Other	GISAID
hCoV-19/Chile/LL-76858/2022	BE.1	0	NA	Omicron (BA.5-like)	0.98	0.02	scorpio call: Alt alleles 60; Ref alleles 1; Amb alleles 0; Oth alleles 0	PUSHER-v1.17	4.1.3	0.3.17	v0.1.10	False	pass	Ambiguous_content:0.02	Usher placements: BE.1(1/1)	B	Other	GISAID
hCoV-19/Chile/AR-76649/2022	BA.2.9.3	0	NA	Omicron (BA.2-like)	1	0	scorpio call: Alt alleles 64; Ref alleles 0; Amb alleles 0; Oth alleles 0	PUSHER-v1.17	4.1.3	0.3.17	v0.1.10	False	pass	Ambiguous_content:0.02	Usher placements: BA.2.9.3(1/1)	B	Other	GISAID
hCoV-19/Chile/VS-82182/2022	BE.1.1.2	0	NA	Omicron (Unassigned)	0.94	0.03	scorpio call: Alt alleles 31; Ref alleles 1; Amb alleles 1; Oth alleles 0	PUSHER-v1.17	4.1.3	0.3.17	v0.1.10	False	pass	Ambiguous_content:0.03	Usher placements: BE.1.1.2(1/1); scorpio found insufficient support to assign a specific lineage	B	Other	GISAID
hCoV-19/Chile/CO-77224/2022	BA.2	0	NA	Omicron (BA.2-like)	0.98	0	scorpio call: Alt alleles 63; Ref alleles 0; Amb alleles 1; Oth alleles 0	PUSHER-v1.17	4.1.3	0.3.17	v0.1.10	False	pass	Ambiguous_content:0.02	Usher placements: BA.2(1/1)	B	BA.2	GISAID
hCoV-19/Chile/CO-77750/2022	BA.4.1	0	NA	Omicron (BA.4-like)	0.98	0	scorpio call: Alt alleles 63; Ref alleles 0; Amb alleles 1; Oth alleles 0	PUSHER-v1.17	4.1.3	0.3.17	v0.1.10	False	pass	Ambiguous_content:0.02	Usher placements: BA.4.1(1/1)	B	Other	GISAID
hCoV-19/Denmark/DCGC-544724/2022	BA.5.3.2	0	NA	Omicron (BA.5-like)	0.97	0.02	scorpio call: Alt alleles 59; Ref alleles 1; Amb alleles 0; Oth alleles 1	PUSHER-v1.17	4.1.3	0.3.17	v0.1.10	False	pass	Ambiguous_content:0.02	Usher placements: BA.5.3.2(1/1)	B	Other	GISAID
hCoV-19/England/PHEC-YYFZGR6/2022	BE.1.1	0	NA	Omicron (BA.5-like)	0.97	0.02	scorpio call: Alt alleles 59; Ref alleles 1; Amb alleles 1; Oth alleles 0	PUSHER-v1.17	4.1.3	0.3.17	v0.1.10	False	pass	Ambiguous_content:0.02	Usher placements: BE.1.1(1/1)	B	Other	GISAID
hCoV-19/Australia/SA357583/2022	BA.2.36	0	NA	Omicron (BA.2-like)	1	0	scorpio call: Alt alleles 64; Ref alleles 0; Amb alleles 0; Oth alleles 0	PANGO-v1.17	4.1.3	0.3.17	v0.1.10	True	pass	Ambiguous_content:0.02	Assigned from designation hash.	B	Other	GISAID
hCoV-19/Australia/SA364054/2022	BA.5.2	0	NA	Omicron (BA.5-like)	0.98	0.02	scorpio call: Alt alleles 60; Ref alleles 1; Amb alleles 0; Oth alleles 0	PANGO-v1.17	4.1.3	0.3.17	v0.1.10	True	pass	Ambiguous_content:0.02	Assigned from designation hash.	B	Other	GISAID
hCoV-19/Jordan/Biolab0697/2022	BA.2	0	NA	Omicron (BA.2-like)	0.94	0	scorpio call: Alt alleles 60; Ref alleles 0; Amb alleles 4; Oth alleles 0	PUSHER-v1.17	4.1.3	0.3.17	v0.1.10	False	pass	Ambiguous_content:0.02	Usher placements: BA.2(1/1)	B	BA.2	GISAID
hCoV-19/Germany/NW-HHU-30097/2022	BE.1.1	0	NA	Omicron (BA.5-like)	0.98	0.02	scorpio call: Alt alleles 60; Ref alleles 1; Amb alleles 0; Oth alleles 0	PUSHER-v1.17	4.1.3	0.3.17	v0.1.10	False	pass	Ambiguous_content:0.04	Usher placements: BE.1.1(1/1)	B	Other	GISAID
hCoV-19/Laos/LOMWRU-0314/2022	BA.2	0	NA	Omicron (BA.2-like)	0.97	0	scorpio call: Alt alleles 62; Ref alleles 0; Amb alleles 2; Oth alleles 0	PUSHER-v1.17	4.1.3	0.3.17	v0.1.10	False	pass	Ambiguous_content:0.02	Usher placements: BA.2(1/1)	B	BA.2	GISAID
hCoV-19/Laos/LOMWRU-0351/2022	BA.2	0	NA	Omicron (BA.2-like)	0.98	0	scorpio call: Alt alleles 63; Ref alleles 0; Amb alleles 1; Oth alleles 0	PUSHER-v1.17	4.1.3	0.3.17	v0.1.10	False	pass	Ambiguous_content:0.02	Usher placements: BA.2(1/1)	B	BA.2	GISAID
hCoV-19/USA/NC-CORVASEQ-1085-5809/2022	BA.5.5.3	0	NA	Omicron (BA.5-like)	0.95	0.02	scorpio call: Alt alleles 58; Ref alleles 1; Amb alleles 1; Oth alleles 1	PANGO-v1.17	4.1.3	0.3.17	v0.1.10	True	pass	Ambiguous_content:0.02	Assigned from designation hash.	B	Other	GISAID
hCoV-19/Indonesia/JK-CW62-1112/2022	BA.5.2	0.75	NA	Omicron (BA.5-like)	0.93	0.02	scorpio call: Alt alleles 57; Ref alleles 1; Amb alleles 3; Oth alleles 0	PANGO-v1.17	4.1.3	0.3.17	v0.1.10	True	pass	Ambiguous_content:0.03	Assigned from designation hash.	B	Other	GISAID
hCoV-19/Panama/SEQ1154-GMI/2022	BA.2	0	NA	Omicron (BA.2-like)	0.97	0.02	scorpio call: Alt alleles 62; Ref alleles 1; Amb alleles 0; Oth alleles 1	PUSHER-v1.17	4.1.3	0.3.17	v0.1.10	False	pass	Ambiguous_content:0.02	Usher placements: BA.2(2/2)	B	BA.2	GISAID
hCoV-19/Panama/SEQ1149-GMI/2022	BA.2	0	NA	Omicron (BA.2-like)	0.98	0.02	scorpio call: Alt alleles 63; Ref alleles 1; Amb alleles 0; Oth alleles 0	PUSHER-v1.17	4.1.3	0.3.17	v0.1.10	False	pass	Ambiguous_content:0.02	Usher placements: BA.2(1/1)	B	BA.2	GISAID
hCoV-19/Panama/SEQ1121-GMI/2022	BA.2	0	NA	Omicron (BA.2-like)	1	0	scorpio call: Alt alleles 64; Ref alleles 0; Amb alleles 0; Oth alleles 0	PUSHER-v1.17	4.1.3	0.3.17	v0.1.10	False	pass	Ambiguous_content:0.02	Usher placements: BA.2(1/1)	B	BA.2	GISAID
hCoV-19/Panama/M246108-GMI/2022	BA.2.9	0	NA	Omicron (BA.2-like)	1	0	scorpio call: Alt alleles 64; Ref alleles 0; Amb alleles 0; Oth alleles 0	PUSHER-v1.17	4.1.3	0.3.17	v0.1.10	False	pass	Ambiguous_content:0.02	Usher placements: BA.2.9(1/1)	B	Other	GISAID
hCoV-19/Panama/M249554-GMI/2022	BA.5.1	0	NA	Omicron (BA.5-like)	0.97	0.03	scorpio call: Alt alleles 59; Ref alleles 2; Amb alleles 0; Oth alleles 0	PUSHER-v1.17	4.1.3	0.3.17	v0.1.10	False	pass	Ambiguous_content:0.04	Usher placements: BA.5.1(1/1)	B	Other	GISAID
hCoV-19/Australia/VIC62934/2022	BA.2	0.142857142857143	NA	Omicron (BA.2-like)	0.92	0	scorpio call: Alt alleles 59; Ref alleles 0; Amb alleles 4; Oth alleles 1	PUSHER-v1.17	4.1.3	0.3.17	v0.1.10	False	pass	Ambiguous_content:0.07	Usher placements: BA.2(6/7) BA.2.23(1/7)	B	BA.2	GISAID
hCoV-19/CzechRepublic/NRL_s3837/2022	BA.5.1.22	0	NA	Omicron (BA.5-like)	0.98	0.02	scorpio call: Alt alleles 60; Ref alleles 1; Amb alleles 0; Oth alleles 0	PUSHER-v1.17	4.1.3	0.3.17	v0.1.10	False	pass	Ambiguous_content:0.02	Usher placements: BA.5.1.22(1/1)	B	Other	GISAID
hCoV-19/Malaysia/TIDREC-NSC1632/2022	BA.2.3	0.5	NA	Omicron (BA.2-like)	1	0	scorpio call: Alt alleles 64; Ref alleles 0; Amb alleles 0; Oth alleles 0	PUSHER-v1.17	4.1.3	0.3.17	v0.1.10	False	pass	Ambiguous_content:0.02	Usher placements: BA.2.3(1/2) BA.2.3.16(1/2)	B	Other	GISAID
hCoV-19/Austria/CeMM31388/2022	BA.2.18	0	NA	Omicron (BA.2-like)	0.98	0	scorpio call: Alt alleles 63; Ref alleles 0; Amb alleles 0; Oth alleles 1	PANGO-v1.17	4.1.3	0.3.17	v0.1.10	True	pass	Ambiguous_content:0.02	Assigned from designation hash.	B	Other	GISAID
hCoV-19/USA/AL-CDC-STM-RV4J2ZT8D/2022	BA.5.6	0	NA	Omicron (BA.5-like)	0.98	0.02	scorpio call: Alt alleles 60; Ref alleles 1; Amb alleles 0; Oth alleles 0	PUSHER-v1.17	4.1.3	0.3.17	v0.1.10	False	pass	Ambiguous_content:0.02	Usher placements: BA.5.6(1/1)	B	Other	GISAID
hCoV-19/Italy/LIG-298495759/2022	BE.1	0	NA	Omicron (BA.5-like)	0.98	0.02	scorpio call: Alt alleles 60; Ref alleles 1; Amb alleles 0; Oth alleles 0	PANGO-v1.17	4.1.3	0.3.17	v0.1.10	True	pass	Ambiguous_content:0.02	Assigned from designation hash.	B	Other	GISAID
hCoV-19/Aruba/AW-RIVM-103961/2022	BA.5.6	0	NA	Omicron (BA.5-like)	0.98	0.02	scorpio call: Alt alleles 60; Ref alleles 1; Amb alleles 0; Oth alleles 0	PANGO-v1.17	4.1.3	0.3.17	v0.1.10	True	pass	Ambiguous_content:0.02	Assigned from designation hash.	B	Other	GISAID
hCoV-19/Bonaire/BQ-RIVM-103977/2022	BA.5.6	0	NA	Omicron (BA.5-like)	0.98	0.02	scorpio call: Alt alleles 60; Ref alleles 1; Amb alleles 0; Oth alleles 0	PANGO-v1.17	4.1.3	0.3.17	v0.1.10	True	pass	Ambiguous_content:0.02	Assigned from designation hash.	B	Other	GISAID
hCoV-19/Curacao/CW-RIVM-103896/2022	BA.4.1	0	NA	Omicron (BA.4-like)	1	0	scorpio call: Alt alleles 64; Ref alleles 0; Amb alleles 0; Oth alleles 0	PANGO-v1.17	4.1.3	0.3.17	v0.1.10	True	pass	Ambiguous_content:0.02	Assigned from designation hash.	B	Other	GISAID
hCoV-19/Curacao/CW-RIVM-103883/2022	BA.2.9.3	0	NA	Omicron (BA.2-like)	1	0	scorpio call: Alt alleles 64; Ref alleles 0; Amb alleles 0; Oth alleles 0	PUSHER-v1.17	4.1.3	0.3.17	v0.1.10	False	pass	Ambiguous_content:0.02	Usher placements: BA.2.9.3(1/1)	B	Other	GISAID
hCoV-19/Curacao/CW-RIVM-103874/2022	BA.2	0	NA	Omicron (BA.2-like)	1	0	scorpio call: Alt alleles 64; Ref alleles 0; Amb alleles 0; Oth alleles 0	PUSHER-v1.17	4.1.3	0.3.17	v0.1.10	False	pass	Ambiguous_content:0.02	Usher placements: BA.2(1/1)	B	BA.2	GISAID
hCoV-19/Aruba/AW-RIVM-103967/2022	BA.2.12.1	0	NA	Omicron (BA.2-like)	1	0	scorpio call: Alt alleles 64; Ref alleles 0; Amb alleles 0; Oth alleles 0	PUSHER-v1.17	4.1.3	0.3.17	v0.1.10	False	pass	Ambiguous_content:0.02	Usher placements: BA.2.12.1(1/1)	B	Other	GISAID
hCoV-19/Aruba/AW-RIVM-103965/2022	BA.2.9	0	NA	Omicron (BA.2-like)	1	0	scorpio call: Alt alleles 64; Ref alleles 0; Amb alleles 0; Oth alleles 0	PUSHER-v1.17	4.1.3	0.3.17	v0.1.10	False	pass	Ambiguous_content:0.02	Usher placements: BA.2.9(1/1)	B	Other	GISAID
hCoV-19/Bangladesh/CHRF-1256/2022	BE.4	0	NA	Omicron (BA.5-like)	0.95	0.02	scorpio call: Alt alleles 58; Ref alleles 1; Amb alleles 1; Oth alleles 1	PANGO-v1.17	4.1.3	0.3.17	v0.1.10	True	pass	Ambiguous_content:0.02	Assigned from designation hash.	B	Other	GISAID
hCoV-19/Botswana/R148B82_BHP_1055670/2022	BA.4.1	0.25	NA	Omicron (BA.4-like)	0.98	0	scorpio call: Alt alleles 63; Ref alleles 0; Amb alleles 1; Oth alleles 0	PUSHER-v1.17	4.1.3	0.3.17	v0.1.10	False	pass	Ambiguous_content:0.06	Usher placements: BA.4.1(3/4) BA.4.1.5(1/4)	B	Other	GISAID
hCoV-19/Botswana/R148B03_BHP_AAC95955/2022	BE.1	0	NA	Omicron (Unassigned)	0.94	0.03	scorpio call: Alt alleles 31; Ref alleles 1; Amb alleles 1; Oth alleles 0	PUSHER-v1.17	4.1.3	0.3.17	v0.1.10	False	pass	Ambiguous_content:0.08	Usher placements: BE.1(3/3); scorpio found insufficient support to assign a specific lineage	B	Other	GISAID
hCoV-19/Mexico/COA_CIAD-IMSS_202201026913/2022	BA.4.4	0	NA	Omicron (BA.4-like)	0.98	0	scorpio call: Alt alleles 63; Ref alleles 0; Amb alleles 1; Oth alleles 0	PUSHER-v1.17	4.1.3	0.3.17	v0.1.10	False	pass	Ambiguous_content:0.02	Usher placements: BA.4.4(1/1)	B	Other	GISAID
hCoV-19/Belize/CML-457/2022	BA.1.20	0	NA	Omicron (BA.1-like)	0.68	0	scorpio call: Alt alleles 40; Ref alleles 0; Amb alleles 16; Oth alleles 3	PUSHER-v1.17	4.1.3	0.3.17	v0.1.10	False	pass	Ambiguous_content:0.06	Usher placements: BA.1.20(4/4)	B	Other	GISAID
hCoV-19/SriLanka/aicbu5695/2022	BA.5.2	0	NA	Omicron (BA.5-like)	0.97	0.02	scorpio call: Alt alleles 59; Ref alleles 1; Amb alleles 1; Oth alleles 0	PUSHER-v1.17	4.1.3	0.3.17	v0.1.10	False	pass	Ambiguous_content:0.02	Usher placements: BA.5.2(1/1)	B	Other	GISAID
hCoV-19/Nepal/NPHL-S-1645/2022	BA.2	0	NA	Omicron (Unassigned)	0.85	0.06	scorpio call: Alt alleles 28; Ref alleles 2; Amb alleles 2; Oth alleles 1	PUSHER-v1.17	4.1.3	0.3.17	v0.1.10	False	pass	Ambiguous_content:0.04	Usher placements: BA.2(1/1); scorpio found insufficient support to assign a specific lineage	B	BA.2	GISAID
hCoV-19/Nigeria/NCDC-NR-GL-004790/2022	BA.2	0	NA	Omicron (BA.2-like)	0.97	0.02	scorpio call: Alt alleles 62; Ref alleles 1; Amb alleles 1; Oth alleles 0	PUSHER-v1.17	4.1.3	0.3.17	v0.1.10	False	pass	Ambiguous_content:0.03	Usher placements: BA.2(2/2)	B	BA.2	GISAID
hCoV-19/India/DL-ILBSWGS6011/2022	BA.2.76	0	NA	Omicron (BA.2-like)	1	0	scorpio call: Alt alleles 64; Ref alleles 0; Amb alleles 0; Oth alleles 0	PUSHER-v1.17	4.1.3	0.3.17	v0.1.10	False	pass	Ambiguous_content:0.04	Usher placements: BA.2.76(1/1)	B	Other	GISAID
hCoV-19/Belize/CML-439/2022	BA.1.20	0	NA	Omicron (BA.1-like)	0.68	0	scorpio call: Alt alleles 40; Ref alleles 0; Amb alleles 16; Oth alleles 3	PUSHER-v1.17	4.1.3	0.3.17	v0.1.10	False	pass	Ambiguous_content:0.07	Usher placements: BA.1.20(4/4)	B	Other	GISAID
hCoV-19/Switzerland/BS-UHB-wx0695y/2022	BE.1.1	0	NA	Omicron (BA.5-like)	0.98	0.02	scorpio call: Alt alleles 60; Ref alleles 1; Amb alleles 0; Oth alleles 0	PUSHER-v1.17	4.1.3	0.3.17	v0.1.10	False	pass	Ambiguous_content:0.02	Usher placements: BE.1.1(1/1)	B	Other	GISAID
hCoV-19/Switzerland/BS-UHB-mn4ll38/2022	BA.5.1	0	NA	Omicron (BA.5-like)	0.98	0.02	scorpio call: Alt alleles 60; Ref alleles 1; Amb alleles 0; Oth alleles 0	PUSHER-v1.17	4.1.3	0.3.17	v0.1.10	False	pass	Ambiguous_content:0.02	Usher placements: BA.5.1(1/1)	B	Other	GISAID
hCoV-19/NewZealand/22CV7073/2022	BA.5.1	0	NA	Omicron (BA.5-like)	0.97	0.02	scorpio call: Alt alleles 59; Ref alleles 1; Amb alleles 1; Oth alleles 0	PUSHER-v1.17	4.1.3	0.3.17	v0.1.10	False	pass	Ambiguous_content:0.02	Usher placements: BA.5.1(1/1)	B	Other	GISAID
hCoV-19/NewZealand/22CH6011/2022	BA.2.12.2	0	NA	Omicron (BA.2-like)	0.97	0	scorpio call: Alt alleles 62; Ref alleles 0; Amb alleles 2; Oth alleles 0	PUSHER-v1.17	4.1.3	0.3.17	v0.1.10	False	pass	Ambiguous_content:0.02	Usher placements: BA.2.12.2(1/1)	B	Other	GISAID
hCoV-19/Guam/GU-H2212865/2022	BA.2	0	NA	Omicron (BA.2-like)	1	0	scorpio call: Alt alleles 64; Ref alleles 0; Amb alleles 0; Oth alleles 0	PUSHER-v1.17	4.1.3	0.3.17	v0.1.10	False	pass	Ambiguous_content:0.02	Usher placements: BA.2(1/1)	B	BA.2	GISAID
hCoV-19/Guam/GU-H2212868/2022	BA.2.12.1	0	NA	Omicron (BA.2-like)	1	0	scorpio call: Alt alleles 64; Ref alleles 0; Amb alleles 0; Oth alleles 0	PUSHER-v1.17	4.1.3	0.3.17	v0.1.10	False	pass	Ambiguous_content:0.02	Usher placements: BA.2.12.1(1/1)	B	Other	GISAID
hCoV-19/NewZealand/22CV8123/2022	BA.4.5	0	NA	Omicron (BA.4-like)	0.98	0	scorpio call: Alt alleles 63; Ref alleles 0; Amb alleles 1; Oth alleles 0	PUSHER-v1.17	4.1.3	0.3.17	v0.1.10	False	pass	Ambiguous_content:0.02	Usher placements: BA.4.5(1/1)	B	Other	GISAID
hCoV-19/NewZealand/22CH6121/2022	BA.2	0	NA	Omicron (BA.2-like)	0.98	0	scorpio call: Alt alleles 63; Ref alleles 0; Amb alleles 1; Oth alleles 0	PUSHER-v1.17	4.1.3	0.3.17	v0.1.10	False	pass	Ambiguous_content:0.02	Usher placements: BA.2(2/2)	B	BA.2	GISAID
hCoV-19/Singapore/8146/2022	BE.4	0	NA	Omicron (BA.5-like)	0.98	0.02	scorpio call: Alt alleles 60; Ref alleles 1; Amb alleles 0; Oth alleles 0	PANGO-v1.17	4.1.3	0.3.17	v0.1.10	True	pass	Ambiguous_content:0.02	Assigned from designation hash.	B	Other	GISAID
hCoV-19/NewZealand/22CH5977/2022	BA.4.5	0	NA	Omicron (BA.4-like)	0.98	0	scorpio call: Alt alleles 63; Ref alleles 0; Amb alleles 1; Oth alleles 0	PUSHER-v1.17	4.1.3	0.3.17	v0.1.10	False	pass	Ambiguous_content:0.02	Usher placements: BA.4.5(1/1)	B	Other	GISAID
hCoV-19/NewZealand/22CV6885/2022	BA.2.38	0	NA	Omicron (BA.2-like)	0.94	0	scorpio call: Alt alleles 60; Ref alleles 0; Amb alleles 3; Oth alleles 1	PUSHER-v1.17	4.1.3	0.3.17	v0.1.10	False	pass	Ambiguous_content:0.05	Usher placements: BA.2.38(2/2)	B	Other	GISAID
hCoV-19/NewZealand/22CH6316/2022	BA.2	0	NA	Omicron (BA.2-like)	0.98	0	scorpio call: Alt alleles 63; Ref alleles 0; Amb alleles 1; Oth alleles 0	PUSHER-v1.17	4.1.3	0.3.17	v0.1.10	False	pass	Ambiguous_content:0.02	Usher placements: BA.2(1/1)	B	BA.2	GISAID
hCoV-19/Cyprus/CING_59_2403_Li/2022	BA.2	0	NA	Omicron (BA.2-like)	1	0	scorpio call: Alt alleles 64; Ref alleles 0; Amb alleles 0; Oth alleles 0	PUSHER-v1.17	4.1.3	0.3.17	v0.1.10	False	pass	Ambiguous_content:0.03	Usher placements: BA.2(1/1)	B	BA.2	GISAID
hCoV-19/Cyprus/CING_15_0802_Li/2022	BA.2	0	NA	Omicron (BA.2-like)	0.95	0	scorpio call: Alt alleles 61; Ref alleles 0; Amb alleles 3; Oth alleles 0	PUSHER-v1.17	4.1.3	0.3.17	v0.1.10	False	pass	Ambiguous_content:0.07	Usher placements: BA.2(4/4)	B	BA.2	GISAID
hCoV-19/SaintLucia/146080/2022	BA.2	0	NA	Probable Omicron (BA.2-like)	0.94	0.06	scorpio call: Alt alleles 60; Ref alleles 4; Amb alleles 0; Oth alleles 0	PUSHER-v1.17	4.1.3	0.3.17	v0.1.10	False	pass	Ambiguous_content:0.02	Usher placements: BA.2(1/1)	B	BA.2	GISAID
hCoV-19/Malaysia/USM_Monash_JKNK_C911_5148/2022	BA.2.1	0.5	NA	Omicron (BA.2-like)	0.97	0	scorpio call: Alt alleles 62; Ref alleles 0; Amb alleles 2; Oth alleles 0	PUSHER-v1.17	4.1.3	0.3.17	v0.1.10	False	pass	Ambiguous_content:0.08	Usher placements: BA.2(3/8) BA.2.1(4/8) BA.2.23(1/8)	B	Other	GISAID
hCoV-19/Kuwait/Jaber2220196708/2022	BA.2.79	0	NA	Omicron (BA.2-like)	0.97	0	scorpio call: Alt alleles 62; Ref alleles 0; Amb alleles 2; Oth alleles 0	PANGO-v1.17	4.1.3	0.3.17	v0.1.10	True	pass	Ambiguous_content:0.06	Assigned from designation hash.	B	Other	GISAID
hCoV-19/Poland/WSSEGDA-1498/2022	BA.5.1.3	0	NA	Omicron (BA.5-like)	0.98	0.02	scorpio call: Alt alleles 60; Ref alleles 1; Amb alleles 0; Oth alleles 0	PANGO-v1.17	4.1.3	0.3.17	v0.1.10	True	pass	Ambiguous_content:0.02	Assigned from designation hash.	B	Other	GISAID
hCoV-19/CzechRepublic/CSQ8074/2022	BA.2.9	0	NA	Omicron (BA.2-like)	0.94	0	scorpio call: Alt alleles 60; Ref alleles 0; Amb alleles 4; Oth alleles 0	PUSHER-v1.17	4.1.3	0.3.17	v0.1.10	False	pass	Ambiguous_content:0.04	Usher placements: BA.2.9(1/1)	B	Other	GISAID
hCoV-19/Kuwait/Jaber2220186651/2022	BA.2.9	0.5	NA	Omicron (BA.2-like)	1	0	scorpio call: Alt alleles 64; Ref alleles 0; Amb alleles 0; Oth alleles 0	PUSHER-v1.17	4.1.3	0.3.17	v0.1.10	False	pass	Ambiguous_content:0.03	Usher placements: BA.2.9(3/6) BA.2.9.3(1/6) BA.2.9.5(2/6)	B	Other	GISAID
hCoV-19/Kuwait/Jaber2220186661/2022	BA.2.9	0.625	NA	Omicron (BA.2-like)	0.97	0	scorpio call: Alt alleles 62; Ref alleles 0; Amb alleles 2; Oth alleles 0	PUSHER-v1.17	4.1.3	0.3.17	v0.1.10	False	pass	Ambiguous_content:0.04	Usher placements: BA.2.9(3/8) BA.2.9.3(3/8) BA.2.9.5(2/8)	B	Other	GISAID
hCoV-19/USA/SC-CDC-QDX38153588/2022	BA.2	0	NA	Omicron (BA.2-like)	1	0	scorpio call: Alt alleles 64; Ref alleles 0; Amb alleles 0; Oth alleles 0	PUSHER-v1.17	4.1.3	0.3.17	v0.1.10	False	pass	Ambiguous_content:0.02	Usher placements: BA.2(1/1)	B	BA.2	GISAID
hCoV-19/SouthAfrica/CERI-KRISP-K044778/2022	BA.4.1	0.428571428571429	NA	Omicron (BA.5-like)	0.97	0	scorpio call: Alt alleles 59; Ref alleles 0; Amb alleles 2; Oth alleles 0	PUSHER-v1.17	4.1.3	0.3.17	v0.1.10	False	pass	Ambiguous_content:0.07	Usher placements: BA.2(1/7) BA.4(1/7) BA.4.1(4/7) BA.4.1.5(1/7); scorpio lineage BA.5 conflicts with inference lineage BA.4.1	B	Other	GISAID
hCoV-19/Georgia/Tb-sNGS5178/2022	BA.2	0	NA	Omicron (BA.2-like)	0.97	0	scorpio call: Alt alleles 62; Ref alleles 0; Amb alleles 0; Oth alleles 2	PUSHER-v1.17	4.1.3	0.3.17	v0.1.10	False	pass	Ambiguous_content:0.02	Usher placements: BA.2(1/1)	B	BA.2	GISAID
hCoV-19/Georgia/Tb-sNGS5192/2022	BA.2	0	NA	Omicron (BA.2-like)	1	0	scorpio call: Alt alleles 64; Ref alleles 0; Amb alleles 0; Oth alleles 0	PUSHER-v1.17	4.1.3	0.3.17	v0.1.10	False	pass	Ambiguous_content:0.02	Usher placements: BA.2(1/1)	B	BA.2	GISAID
hCoV-19/Georgia/Tb-sNGS5205/2022	BA.5.1	0	NA	Omicron (BA.5-like)	0.98	0.02	scorpio call: Alt alleles 60; Ref alleles 1; Amb alleles 0; Oth alleles 0	PUSHER-v1.17	4.1.3	0.3.17	v0.1.10	False	pass	Ambiguous_content:0.03	Usher placements: BA.5.1(1/1)	B	Other	GISAID
hCoV-19/Georgia/Tb-sNGS5217/2022	BA.2	0	NA	Omicron (BA.2-like)	0.91	0.03	scorpio call: Alt alleles 58; Ref alleles 2; Amb alleles 4; Oth alleles 0	PUSHER-v1.17	4.1.3	0.3.17	v0.1.10	False	pass	Ambiguous_content:0.09	Usher placements: BA.2(1/1)	B	BA.2	GISAID
hCoV-19/Georgia/Tb-sNGS5213/2022	BA.2	0	NA	Omicron (BA.2-like)	0.97	0	scorpio call: Alt alleles 62; Ref alleles 0; Amb alleles 0; Oth alleles 2	PUSHER-v1.17	4.1.3	0.3.17	v0.1.10	False	pass	Ambiguous_content:0.02	Usher placements: BA.2(1/1)	B	BA.2	GISAID
hCoV-19/SaintLucia/146110/2022	BA.2	0.5	NA	Probable Omicron (BA.2-like)	0.94	0.06	scorpio call: Alt alleles 60; Ref alleles 4; Amb alleles 0; Oth alleles 0	PUSHER-v1.17	4.1.3	0.3.17	v0.1.10	False	pass	Ambiguous_content:0.02	Usher placements: BA.2(1/2) BA.2.10(1/2)	B	BA.2	GISAID
hCoV-19/Guatemala/4817-LNS/2022	BA.4.4	0	NA	Omicron (BA.4-like)	0.98	0.02	scorpio call: Alt alleles 63; Ref alleles 1; Amb alleles 0; Oth alleles 0	PUSHER-v1.17	4.1.3	0.3.17	v0.1.10	False	pass	Ambiguous_content:0.03	Usher placements: BA.4.4(1/1)	B	Other	GISAID
hCoV-19/Guatemala/4787-LNS/2022	BA.2	0.2	NA	Omicron (BA.2-like)	0.98	0.02	scorpio call: Alt alleles 63; Ref alleles 1; Amb alleles 0; Oth alleles 0	PUSHER-v1.17	4.1.3	0.3.17	v0.1.10	False	pass	Ambiguous_content:0.02	Usher placements: BA.2(4/5) BA.2.65(1/5)	B	BA.2	GISAID
hCoV-19/Guatemala/4840-LNS/2022	BA.2	0.333333333333333	NA	Omicron (BA.2-like)	0.97	0.03	scorpio call: Alt alleles 62; Ref alleles 2; Amb alleles 0; Oth alleles 0	PUSHER-v1.17	4.1.3	0.3.17	v0.1.10	False	pass	Ambiguous_content:0.02	Usher placements: BA.2(2/3) BA.2.65(1/3)	B	BA.2	GISAID
hCoV-19/Guatemala/4945-LNS/2022	BA.2.37	0.333333333333333	NA	Omicron (BA.2-like)	0.98	0.02	scorpio call: Alt alleles 63; Ref alleles 1; Amb alleles 0; Oth alleles 0	PUSHER-v1.17	4.1.3	0.3.17	v0.1.10	False	pass	Ambiguous_content:0.03	Usher placements: BA.2(1/3) BA.2.37(2/3)	B	Other	GISAID
hCoV-19/Guatemala/5192-LNS/2022	BA.2	0	NA	Probable Omicron (BA.2-like)	0.95	0.05	scorpio call: Alt alleles 61; Ref alleles 3; Amb alleles 0; Oth alleles 0	PUSHER-v1.17	4.1.3	0.3.17	v0.1.10	False	pass	Ambiguous_content:0.02	Usher placements: BA.2(2/2)	B	BA.2	GISAID
hCoV-19/env/Liechtenstein/CeMM30727/2022	BA.2	0	NA	Omicron (BA.2-like)	0.94	0.02	scorpio call: Alt alleles 60; Ref alleles 1; Amb alleles 3; Oth alleles 0	PUSHER-v1.17	4.1.3	0.3.17	v0.1.10	False	pass	Ambiguous_content:0.05	Usher placements: BA.2(2/2)	B	BA.2	GISAID
hCoV-19/Australia/QLD0x00F4C7/2022	BA.2	0	NA	Omicron (BA.2-like)	1	0	scorpio call: Alt alleles 64; Ref alleles 0; Amb alleles 0; Oth alleles 0	PUSHER-v1.17	4.1.3	0.3.17	v0.1.10	False	pass	Ambiguous_content:0.03	Usher placements: BA.2(1/1)	B	BA.2	GISAID
hCoV-19/Brazil/MG-LBI1877/2022	Unassigned	NA	NA	Omicron (Unassigned)	0.82	0	scorpio call: Alt alleles 27; Ref alleles 0; Amb alleles 5; Oth alleles 1	PUSHER-v1.17	4.1.3	0.3.17	v0.1.10	False	fail	Ambiguous_content:0.34		B	Other	LBI
hCoV-19/Brazil/MG-LBI1878/2022	BA.1.1	0.578947368421053	NA	Omicron (BA.1-like)	0.85	0	scorpio call: Alt alleles 50; Ref alleles 0; Amb alleles 5; Oth alleles 4	PUSHER-v1.17	4.1.3	0.3.17	v0.1.10	False	pass	Ambiguous_content:0.16	Usher placements: BA.1.1(8/19) BA.1.1.1(1/19) BA.1.1.11(5/19) BA.1.1.7(5/19)	B	Other	LBI
hCoV-19/Brazil/MG-LBI1881/2022	BA.1.1	0	NA	Omicron (BA.1-like)	0.83	0	scorpio call: Alt alleles 49; Ref alleles 0; Amb alleles 8; Oth alleles 2	PUSHER-v1.17	4.1.3	0.3.17	v0.1.10	False	pass	Ambiguous_content:0.22	Usher placements: BA.1.1(12/12)	B	Other	LBI
hCoV-19/Brazil/MG-LBI1882/2022	BA.1.1	0	NA	Omicron (BA.1-like)	0.78	0	scorpio call: Alt alleles 46; Ref alleles 0; Amb alleles 11; Oth alleles 2	PUSHER-v1.17	4.1.3	0.3.17	v0.1.10	False	pass	Ambiguous_content:0.24	Usher placements: BA.1.1(11/11)	B	Other	LBI
hCoV-19/Brazil/MG-LBI1883/2022	BA.1.14.1	0	NA	Omicron (BA.1-like)	0.9	0	scorpio call: Alt alleles 53; Ref alleles 0; Amb alleles 1; Oth alleles 5	PUSHER-v1.17	4.1.3	0.3.17	v0.1.10	False	pass	Ambiguous_content:0.13	Usher placements: BA.1.14.1(4/4)	B	Other	LBI
hCoV-19/Brazil/MG-LBI1884/2022	BA.1	0	NA	Omicron (BA.1-like)	0.88	0	scorpio call: Alt alleles 52; Ref alleles 0; Amb alleles 4; Oth alleles 3	PUSHER-v1.17	4.1.3	0.3.17	v0.1.10	False	pass	Ambiguous_content:0.17	Usher placements: BA.1(1/1)	B	BA.1	LBI
hCoV-19/Brazil/MG-LBI1887/2022	BA.2.81	0.333333333333333	NA	Omicron (Unassigned)	0.82	0	scorpio call: Alt alleles 27; Ref alleles 0; Amb alleles 5; Oth alleles 1	PUSHER-v1.17	4.1.3	0.3.17	v0.1.10	False	pass	Ambiguous_content:0.19	Usher placements: BA.2(1/3) BA.2.81(2/3); scorpio found insufficient support to assign a specific lineage	B	Other	LBI
hCoV-19/Brazil/MG-LBI1888/2022	BA.1.14.1	0	NA	Omicron (BA.1-like)	0.83	0	scorpio call: Alt alleles 49; Ref alleles 0; Amb alleles 6; Oth alleles 4	PUSHER-v1.17	4.1.3	0.3.17	v0.1.10	False	pass	Ambiguous_content:0.23	Usher placements: BA.1.14.1(1/1)	B	Other	LBI
hCoV-19/Brazil/MG-LBI1890/2022	BA.2	0.655172413793103	NA	Omicron (Unassigned)	0.67	0.03	scorpio call: Alt alleles 22; Ref alleles 1; Amb alleles 9; Oth alleles 1	PUSHER-v1.17	4.1.3	0.3.17	v0.1.10	False	pass	Ambiguous_content:0.27	Usher placements: BA.2(30/87) BA.2.24(5/87) BA.2.28(1/87) BA.2.3(8/87) BA.2.3.10(3/87) BA.2.3.2(9/87) BA.2.32(10/87) BA.2.7(12/87) BA.2.72(9/87); scorpio found insufficient support to assign a specific lineage	B	BA.2	LBI
hCoV-19/Brazil/MG-LBI1891/2022	BA.2.81	0.111111111111111	NA	Omicron (Unassigned)	0.7	0.03	scorpio call: Alt alleles 23; Ref alleles 1; Amb alleles 8; Oth alleles 1	PUSHER-v1.17	4.1.3	0.3.17	v0.1.10	False	pass	Ambiguous_content:0.24	Usher placements: BA.2(1/9) BA.2.81(8/9); scorpio found insufficient support to assign a specific lineage	B	Other	LBI
hCoV-19/Brazil/MG-LBI1893/2022	BA.2	0.722222222222222	NA	Omicron (Unassigned)	0.76	0	scorpio call: Alt alleles 25; Ref alleles 0; Amb alleles 7; Oth alleles 1	PUSHER-v1.17	4.1.3	0.3.17	v0.1.10	False	pass	Ambiguous_content:0.24	Usher placements: BA.2(15/54) BA.2.24(5/54) BA.2.28(1/54) BA.2.3(8/54) BA.2.3.10(3/54) BA.2.3.2(9/54) BA.2.32(10/54) BA.2.7(3/54); scorpio found insufficient support to assign a specific lineage	B	BA.2	LBI
hCoV-19/Brazil/MG-LBI1894/2022	BA.2	0	NA	Omicron (Unassigned)	0.79	0.03	scorpio call: Alt alleles 26; Ref alleles 1; Amb alleles 5; Oth alleles 1	PUSHER-v1.17	4.1.3	0.3.17	v0.1.10	False	pass	Ambiguous_content:0.18	Usher placements: BA.2(1/1); scorpio found insufficient support to assign a specific lineage	B	BA.2	LBI
hCoV-19/Brazil/MG-LBI1895/2022	BA.2.81	0.333333333333333	NA	Omicron (Unassigned)	0.79	0.03	scorpio call: Alt alleles 26; Ref alleles 1; Amb alleles 5; Oth alleles 1	PUSHER-v1.17	4.1.3	0.3.17	v0.1.10	False	pass	Ambiguous_content:0.2	Usher placements: BA.2(1/3) BA.2.81(2/3); scorpio found insufficient support to assign a specific lineage	B	Other	LBI
[truncated: 221 more rows]
