# Supplementary material for: Epidemiological Surveillance Reveals the Rise and Establishment of the Omicron SARS-CoV-2 Variant in Brazil
Source: Viruses. 2023 Apr 20;15(4):1017. doi: 10.3390/v15041017 (PMC10145299; doi:10.3390/v15041017)
Supplement: Supplementary file 1 [file viruses-15-01017-s001.zip › File_S3/Dataset_Ct.xlsx]

## Sheet: pos_e_plate_NA_sem-epi_convert
COLLECT_DATA	GENDER	AGE	RESULT	EPI_WEEK	SAMPLE	FU	CITY	ESTIM_POP_2010	MS2	N.gene	ORF1ab	S.gene
2021-09-04	MASCULINO	51	DETECTADO	35	1005029486	MG	Belo Horizonte	2512070	25.3670933946575	29.9574786506871	29.8383228096596	NA
2021-09-27	MASCULINO	40	DETECTADO	39	1005031682	MG	Belo Horizonte	2512070	23.7790307326093	32.3282181084492	32.4667995448583	NA
2021-12-17	MASCULINO	44	DETECTADO	50	1005040769	MG	Belo Horizonte	2512070	24.1654584882842	27.0144674223149	27.1577824245958	NA
2021-12-20	FEMININO	40	DETECTADO	51	1005040907	MG	Belo Horizonte	2512070	23.3124729556358	14.8159924730846	16.4478988138345	NA
2021-12-22	MASCULINO	43	DETECTADO	51	1005041164	MG	Belo Horizonte	2512070	27.8538056206428	10.3807835449002	11.8698539674225	NA
2021-12-22	MASCULINO	61	DETECTADO	51	1005041187	MG	Belo Horizonte	2512070	23.9762864829792	17.7285051495531	19.2222650572846	NA
2021-12-22	MASCULINO	38	DETECTADO	51	1005041218	MG	Belo Horizonte	2512070	24.9398870767127	13.5702623083341	13.769392955435	NA
2021-12-22	FEMININO	25	DETECTADO	51	1005041253	MG	Belo Horizonte	2512070	24.1876528758771	31.5617821561328	33.5776459925532	NA
2021-12-23	FEMININO	36	DETECTADO	51	1005041366	MG	Belo Horizonte	2512070	26.6429228806232	11.4307494368727	8.55514115569837	NA
2021-12-23	FEMININO	11	DETECTADO	51	1005041367	MG	Belo Horizonte	2512070	25.6654618736629	28.855743510261	29.7403017335773	NA
2021-12-24	FEMININO	29	DETECTADO	51	1005041425	MG	Belo Horizonte	2512070	23.4699478575183	18.5728396596737	18.2142144311408	NA
2021-12-27	MASCULINO	49	DETECTADO	52	1005041457	MG	Belo Horizonte	2512070	25.4526676320707	24.464116267051	24.9453646187225	NA
2021-12-27	FEMININO	18	DETECTADO	52	1005041488	MG	Belo Horizonte	2512070	25.2004492869177	19.608436770075	20.2940744314911	NA
2021-12-27	FEMININO	45	DETECTADO	52	1005041490	MG	Belo Horizonte	2512070	27.22786416056	15.9102707433869	15.7839767019829	NA
2021-12-28	MASCULINO	27	DETECTADO	52	1005041592	MG	Belo Horizonte	2512070	24.8647888100192	19.7520296733052	21.7429108947618	NA
2021-12-28	MASCULINO	49	DETECTADO	52	1005041630	MG	Belo Horizonte	2512070	25.5527999666327	17.8005051441087	19.0395587696035	NA
2021-12-28	FEMININO	23	DETECTADO	52	1005041637	MG	Belo Horizonte	2512070	25.9363991686218	32.7516747513253	33.1957434755165	NA
2021-12-30	FEMININO	50	DETECTADO	52	1005041824	MG	Belo Horizonte	2512070	29.9958492917245	15.7384240325822	16.1454032146189	NA
2021-12-30	FEMININO	25	DETECTADO	52	1005041827	MG	Belo Horizonte	2512070	27.0023172457339	20.8591224383731	21.472375295029	NA
2021-12-30	FEMININO	71	DETECTADO	52	1005041833	MG	Belo Horizonte	2512070	25.1655506873553	22.2351685802744	21.8605967201606	NA
2022-01-03	FEMININO	31	DETECTADO	1	1006000022	MG	Belo Horizonte	2512070	22.3935833626057	17.4648877181126	17.0816731044443	NA
2022-01-03	MASCULINO	66	DETECTADO	1	1006000044	MG	Belo Horizonte	2512070	23.8747324056863	17.9131944172901	18.2664553399861	NA
2022-01-03	FEMININO	60	DETECTADO	1	1006000046	MG	Belo Horizonte	2512070	24.2016097166089	17.3236790693847	17.3162386951471	NA
2022-01-03	MASCULINO	29	DETECTADO	1	1006000047	MG	Belo Horizonte	2512070	23.5796476646227	15.3975190678813	15.6618007138526	NA
2022-01-03	FEMININO	36	DETECTADO	1	1006000077	MG	Belo Horizonte	2512070	23.8505605354204	13.4643531329326	14.1575404598629	NA
2022-01-03	FEMININO	36	DETECTADO	1	1006000086	MG	Belo Horizonte	2512070	22.2645884062904	24.6896631634135	24.6302679957646	NA
2022-01-03	MASCULINO	38	DETECTADO	1	1006000087	MG	Belo Horizonte	2512070	23.8877809054927	20.2766874118875	21.8604542332689	NA
2022-01-03	FEMININO	26	DETECTADO	1	1006000088	MG	Belo Horizonte	2512070	22.9996600463403	16.9345490278394	18.1073171624982	NA
2022-01-03	FEMININO	39	DETECTADO	1	1006000090	MG	Belo Horizonte	2512070	23.2907866497654	19.4238832643065	19.5931106136632	NA
2022-01-04	MASCULINO	30	DETECTADO	1	1006000189	MG	Belo Horizonte	2512070	24.4147069701833	26.3141049989295	27.3075762155532	NA
2022-01-04	MASCULINO	22	DETECTADO	1	1006000198	MG	Belo Horizonte	2512070	22.3409443908853	23.1736079949811	23.5975642473219	NA
2022-01-04	FEMININO	20	DETECTADO	1	1006000207	MG	Belo Horizonte	2512070	22.9761678131078	20.7018474150481	20.5758138377793	NA
2022-01-04	MASCULINO	40	DETECTADO	1	1006000213	MG	Belo Horizonte	2512070	22.2840403567697	19.7630085176647	19.1825425563702	NA
2022-01-04	FEMININO	16	DETECTADO	1	1006000215	MG	Belo Horizonte	2512070	24.3209515353483	17.5747828764869	17.4010676219386	NA
2022-01-04	FEMININO	20	DETECTADO	1	1006000232	MG	Belo Horizonte	2512070	23.1581542452433	21.2628084745177	21.4755339970387	NA
2022-01-04	MASCULINO	35	DETECTADO	1	1006000237	MG	Belo Horizonte	2512070	23.5158182318344	18.3773272761953	18.6451520504087	NA
2022-01-04	FEMININO	25	DETECTADO	1	1006000244	MG	Belo Horizonte	2512070	24.9886878474951	18.847224222815	19.6862274491842	NA
2022-01-04	FEMININO	24	DETECTADO	1	1006000259	MG	Belo Horizonte	2512070	23.3120366660107	20.5414615825456	21.8548754042675	NA
2022-01-05	FEMININO	59	DETECTADO	1	1006000297	MG	Belo Horizonte	2512070	20.4184879813646	14.2730825979207	12.538185996924	NA
2022-01-05	MASCULINO	47	DETECTADO	1	1006000300	MG	Belo Horizonte	2512070	27.6272505671662	19.8662986754262	20.6767407054855	NA
2022-01-05	MASCULINO	39	DETECTADO	1	1006000303	MG	Belo Horizonte	2512070	22.7930518999659	15.4175037767927	14.3853594299956	NA
2022-01-05	MASCULINO	20	DETECTADO	1	1006000313	MG	Belo Horizonte	2512070	25.4034697233326	15.3919161243312	15.3499760875829	NA
2022-01-05	FEMININO	29	DETECTADO	1	1006000338	MG	Belo Horizonte	2512070	22.907063310288	26.4686742282379	26.499593492051	NA
2022-01-05	FEMININO	34	DETECTADO	1	1006000342	MG	Belo Horizonte	2512070	23.3284403325615	18.7462399438965	19.0172184088121	NA
2022-01-05	FEMININO	19	DETECTADO	1	1006000356	MG	Belo Horizonte	2512070	23.8721422320784	19.3774753056462	20.8858656982814	NA
2022-01-05	FEMININO	27	DETECTADO	1	1006000358	MG	Belo Horizonte	2512070	24.5588360409739	23.4575428867889	24.7257911821344	NA
2022-01-05	MASCULINO	33	DETECTADO	1	1006000360	MG	Belo Horizonte	2512070	25.8059459116612	30.4715180477024	31.6356936331738	NA
2022-01-05	FEMININO	21	DETECTADO	1	1006000361	MG	Belo Horizonte	2512070	26.0874652304717	24.568132481677	25.1813077611719	NA
2022-01-05	FEMININO	26	DETECTADO	1	1006000388	MG	Belo Horizonte	2512070	23.6087409228862	18.7515216248626	19.0159406481062	NA
2022-01-05	FEMININO	27	DETECTADO	1	1006000396	MG	Belo Horizonte	2512070	26.0830375144373	36.3514355217766	35.594615326799	NA
2022-02-23	MASCULINO	4	DETECTADO	8	575279274	PA	Belem	1492745	NA	8.55554767110738	9.76107074247074	NA
2022-01-06	MASCULINO	68	DETECTADO	1	1006000417	MG	Belo Horizonte	2512070	21.9583505575401	18.2812449356536	17.9554815920464	NA
2022-01-06	FEMININO	29	DETECTADO	1	1006000444	MG	Belo Horizonte	2512070	25.4395016754353	13.5128702376538	14.0644364477169	NA
2022-01-06	FEMININO	55	DETECTADO	1	1006000449	MG	Belo Horizonte	2512070	24.809186069476	16.5810145174882	14.9868948015108	NA
2022-01-06	FEMININO	27	DETECTADO	1	1006000452	MG	Belo Horizonte	2512070	28.2880683285219	12.1030705090152	12.664173832125	NA
2022-01-06	MASCULINO	89	DETECTADO	1	1006000461	MG	Belo Horizonte	2512070	23.1179020942427	16.4711468971966	16.3658186935606	NA
2022-01-06	FEMININO	24	DETECTADO	1	1006000486	MG	Belo Horizonte	2512070	26.9067916090208	13.1907369450392	12.5812086992347	NA
2022-01-06	FEMININO	21	DETECTADO	1	1006000487	MG	Belo Horizonte	2512070	22.6976937834363	20.6284844340904	20.5160820057406	NA
2022-01-06	MASCULINO	25	DETECTADO	1	1006000509	MG	Belo Horizonte	2512070	25.1784888989801	33.9152910095817	32.1051043712853	NA
2022-01-06	FEMININO	22	DETECTADO	1	1006000525	MG	Belo Horizonte	2512070	24.1817286527264	18.5636334041241	18.5497562868886	NA
2022-01-06	FEMININO	20	DETECTADO	1	1006000537	MG	Belo Horizonte	2512070	25.3264957640297	20.686479928607	20.2916502251659	NA
2022-01-06	MASCULINO	18	DETECTADO	1	1006000546	MG	Belo Horizonte	2512070	25.5904696111323	26.6199362881813	27.1985420733251	NA
2022-01-06	MASCULINO	30	DETECTADO	1	1006000549	MG	Belo Horizonte	2512070	25.8124649660147	22.4816636185099	23.8726224758854	NA
2022-01-07	MASCULINO	28	DETECTADO	1	1006000575	MG	Belo Horizonte	2512070	24.7199420106066	31.2280470766197	32.1027480341464	NA
2022-01-07	FEMININO	29	DETECTADO	1	1006000620	MG	Belo Horizonte	2512070	24.2867601302303	16.0124314474976	15.5847370164553	NA
2022-01-07	FEMININO	49	DETECTADO	1	1006000621	MG	Belo Horizonte	2512070	26.9711193658817	19.4951997995603	19.7489191733228	NA
2022-01-07	FEMININO	39	DETECTADO	1	1006000639	MG	Belo Horizonte	2512070	25.4075172464837	16.3885934086747	16.4233586765187	NA
2022-01-07	MASCULINO	21	DETECTADO	1	1006000664	MG	Belo Horizonte	2512070	21.7663349220118	26.9997604564691	27.5459241374293	NA
2022-01-07	MASCULINO	31	DETECTADO	1	1006000670	MG	Belo Horizonte	2512070	24.9404449018819	31.1831385409218	30.6159271441837	NA
2022-01-07	FEMININO	29	DETECTADO	1	1006000674	MG	Belo Horizonte	2512070	22.6531268231065	15.6608269048391	14.867532262141	NA
2022-01-07	FEMININO	48	DETECTADO	1	1006000675	MG	Belo Horizonte	2512070	23.5519289430511	19.4884720469073	18.89679636752	NA
2022-01-07	MASCULINO	34	DETECTADO	1	1006000676	MG	Belo Horizonte	2512070	24.4510654698664	19.7253399082852	20.0978390013075	NA
2022-01-07	FEMININO	38	DETECTADO	1	1006000687	MG	Belo Horizonte	2512070	23.8154171601497	14.2332522009525	13.6119253247675	NA
2022-01-07	FEMININO	31	DETECTADO	1	1006000690	MG	Belo Horizonte	2512070	25.1158453413125	19.2711419582961	19.9447116010114	NA
2022-01-07	FEMININO	19	DETECTADO	1	1006000713	MG	Belo Horizonte	2512070	23.6491168767161	18.140073551468	18.1917342142957	NA
2022-01-07	MASCULINO	6	DETECTADO	1	1006000716	MG	Belo Horizonte	2512070	24.8291902495692	19.1033608294222	18.02783711396	NA
2022-01-07	MASCULINO	41	DETECTADO	1	1006000733	MG	Belo Horizonte	2512070	23.9890282100614	30.1453278718709	31.0158295115846	NA
2022-01-08	MASCULINO	53	DETECTADO	1	1006000761	MG	Belo Horizonte	2512070	23.2466800794367	21.9924885944377	23.25239794009	NA
2022-01-08	FEMININO	59	DETECTADO	1	1006000768	MG	Belo Horizonte	2512070	25.7777069344587	20.9221678571793	21.8560809988936	NA
2022-01-10	MASCULINO	24	DETECTADO	2	1006000788	MG	Belo Horizonte	2512070	26.4292401112159	14.7626200678272	15.3610599947736	NA
2022-01-10	FEMININO	55	DETECTADO	2	1006000814	MG	Belo Horizonte	2512070	24.3172519906567	28.592698685111	28.9525633673972	NA
2022-01-10	FEMININO	31	DETECTADO	2	1006000829	MG	Belo Horizonte	2512070	24.9541596206131	22.3836254255564	22.3413554503204	NA
2022-01-10	MASCULINO	27	DETECTADO	2	1006000849	MG	Belo Horizonte	2512070	24.4280292246541	27.5343085827521	26.2522149826572	NA
2022-01-10	FEMININO	42	DETECTADO	2	1006000857	MG	Belo Horizonte	2512070	24.701730456752	28.9812328977557	30.3440794707144	NA
2022-01-10	FEMININO	36	DETECTADO	2	1006000859	MG	Belo Horizonte	2512070	26.5491017644655	20.0913864690326	19.7713516533398	NA
2022-01-10	FEMININO	53	DETECTADO	2	1006000868	MG	Belo Horizonte	2512070	26.1809691915334	34.805219604257	33.9155343513121	NA
2022-01-10	FEMININO	23	DETECTADO	2	1006000885	MG	Belo Horizonte	2512070	25.8767623159609	15.2665823415018	15.7962762393567	NA
2022-01-10	FEMININO	27	DETECTADO	2	1006000891	MG	Belo Horizonte	2512070	25.7352534207445	15.6258442234987	15.3415132077814	NA
2022-01-10	FEMININO	25	DETECTADO	2	1006000896	MG	Belo Horizonte	2512070	28.2595447394881	21.4159705976587	22.0387983732665	NA
2022-01-11	FEMININO	37	DETECTADO	2	1006000917	MG	Belo Horizonte	2512070	25.4016043120262	15.8380334171213	16.8090374879603	NA
2022-01-11	MASCULINO	39	DETECTADO	2	1006000964	MG	Belo Horizonte	2512070	24.6253029989246	19.075040462861	18.9216791025906	NA
2022-01-11	FEMININO	33	DETECTADO	2	1006000970	MG	Belo Horizonte	2512070	29.955486417805	13.160833638943	13.1924958444165	NA
2022-01-11	MASCULINO	48	DETECTADO	2	1006000982	MG	Belo Horizonte	2512070	25.7784446012951	23.8640805413579	24.0337284287993	NA
2022-01-11	FEMININO	31	DETECTADO	2	1006000989	MG	Belo Horizonte	2512070	23.7116542746285	19.1830622474152	19.1567997986662	NA
2022-01-11	FEMININO	10	DETECTADO	2	1006000992	MG	Belo Horizonte	2512070	28.5517772661729	16.0077370994442	15.1088684527733	NA
2022-01-11	FEMININO	44	DETECTADO	2	1006001001	MG	Belo Horizonte	2512070	29.90647636253	15.1264700749042	13.8845936582324	NA
2022-01-11	FEMININO	40	DETECTADO	2	1006001027	MG	Belo Horizonte	2512070	28.6901137068822	15.7254570396405	15.1509327758255	NA
2022-01-11	FEMININO	27	DETECTADO	2	1006001046	MG	Belo Horizonte	2512070	25.066418280051	27.0953435698673	26.9128726260123	NA
2022-01-11	FEMININO	26	DETECTADO	2	1006001048	MG	Belo Horizonte	2512070	25.7964735426371	28.2359450677634	28.4991276453074	NA
2022-01-11	MASCULINO	29	DETECTADO	2	1006001049	MG	Belo Horizonte	2512070	26.3354475973001	14.9067082237718	14.9282234860631	NA
2022-01-11	FEMININO	20	DETECTADO	2	1006001079	MG	Belo Horizonte	2512070	24.2907732715932	20.2697080825896	20.4741369672827	NA
2022-01-11	MASCULINO	23	DETECTADO	2	1006001082	MG	Belo Horizonte	2512070	27.3169508436884	16.3563201816344	16.2234197110634	NA
2022-01-12	MASCULINO	36	DETECTADO	2	1006001137	MG	Belo Horizonte	2512070	24.0162990767901	16.6044055652211	17.3684181931645	NA
2022-01-12	MASCULINO	33	DETECTADO	2	1006001155	MG	Belo Horizonte	2512070	26.1175369923126	22.9117423263808	23.4074633238737	NA
2022-01-12	MASCULINO	26	DETECTADO	2	1006001165	MG	Belo Horizonte	2512070	23.1320532975043	24.7314312562812	24.8156716716929	NA
2022-01-12	FEMININO	40	DETECTADO	2	1006001167	MG	Belo Horizonte	2512070	26.5030373298839	21.1623916781922	21.2431242945003	NA
2022-01-05	FEMININO	63	DETECTADO	1	16134069	MG	Belo Horizonte	2512070	NA	9.60609208812186	9.72479923685465	NA
2022-01-17	MASCULINO	45	DETECTADO	3	746015096	MG	Belo Horizonte	2512070	NA	10.5635353032006	9.6858547402699	NA
2022-01-12	FEMININO	81	DETECTADO	2	1006001206	MG	Belo Horizonte	2512070	26.9449156168522	16.6361139180414	16.9201053290358	NA
2022-01-12	MASCULINO	44	DETECTADO	2	1006001216	MG	Belo Horizonte	2512070	22.7177493339563	14.7368964685096	14.9684283077366	NA
2022-01-12	FEMININO	22	DETECTADO	2	1006001220	MG	Belo Horizonte	2512070	25.5732586267966	26.3946003946704	26.1971932580225	NA
2022-01-12	FEMININO	22	DETECTADO	2	1006001221	MG	Belo Horizonte	2512070	26.5484221574383	15.571151031938	15.5382840726004	NA
2022-01-12	FEMININO	21	DETECTADO	2	1006001243	MG	Belo Horizonte	2512070	26.9226471196364	28.7005918343484	29.2080242431571	NA
2022-01-12	FEMININO	46	DETECTADO	2	1006001247	MG	Belo Horizonte	2512070	24.4990066916067	19.2369397899058	18.5628709965481	NA
2022-01-12	FEMININO	15	DETECTADO	2	1006001260	MG	Belo Horizonte	2512070	25.0294349446237	26.5427374794267	26.1898267405016	NA
2022-01-13	MASCULINO	54	DETECTADO	2	1006001284	MG	Belo Horizonte	2512070	24.3181485574113	14.6977980600593	14.6439549622391	NA
2022-01-13	FEMININO	25	DETECTADO	2	1006001311	MG	Belo Horizonte	2512070	23.8069435530528	19.810462843612	20.3134493492757	NA
2022-01-13	FEMININO	42	DETECTADO	2	1006001320	MG	Belo Horizonte	2512070	23.1149845073265	20.7245164015847	20.6417728206654	NA
2022-01-13	MASCULINO	21	DETECTADO	2	1006001352	MG	Belo Horizonte	2512070	19.5159641566915	19.9664068139304	17.376313480389	NA
2022-01-13	FEMININO	53	DETECTADO	2	1006001358	MG	Belo Horizonte	2512070	23.7216267752656	17.2832122401246	16.8782044835013	NA
2022-01-13	MASCULINO	45	DETECTADO	2	1006001409	MG	Belo Horizonte	2512070	28.8112557625408	18.3815439591383	19.5614876000094	NA
2022-01-13	FEMININO	40	DETECTADO	2	1006001410	MG	Belo Horizonte	2512070	26.1239088991755	25.1102912052879	24.8940918438431	NA
2022-01-13	MASCULINO	49	DETECTADO	2	1006001417	MG	Belo Horizonte	2512070	27.0350177984271	22.5795941776302	22.3778171657897	NA
2022-01-13	FEMININO	37	DETECTADO	2	1006001419	MG	Belo Horizonte	2512070	31.6301123290964	15.2694149441593	14.6540166770216	NA
2022-01-13	FEMININO	49	DETECTADO	2	1006001429	MG	Belo Horizonte	2512070	27.9952174421589	18.6499927484662	18.7237107527998	NA
2022-01-13	FEMININO	47	DETECTADO	2	1006001430	MG	Belo Horizonte	2512070	25.0003098033337	22.6615306930298	22.4811935162842	NA
2022-01-14	MASCULINO	23	DETECTADO	2	1006001457	MG	Belo Horizonte	2512070	26.0220381803441	16.1996978557571	15.881129306811	NA
2022-01-14	FEMININO	27	DETECTADO	2	1006001477	MG	Belo Horizonte	2512070	28.7428170980208	19.4578926215603	19.584910195451	NA
2022-01-14	MASCULINO	42	DETECTADO	2	1006001485	MG	Belo Horizonte	2512070	25.5645722692604	30.4966069115853	30.5287780612096	NA
2022-01-14	FEMININO	55	DETECTADO	2	1006001487	MG	Belo Horizonte	2512070	27.6656323448154	15.4522798841556	14.9111101483164	NA
2022-01-14	FEMININO	37	DETECTADO	2	1006001513	MG	Belo Horizonte	2512070	26.6029441204481	18.856078964772	18.4671572432038	NA
2022-01-14	MASCULINO	45	DETECTADO	2	1006001527	MG	Belo Horizonte	2512070	26.9770656117866	21.251808448296	21.5509355607892	NA
2022-01-14	MASCULINO	13	DETECTADO	2	1006001555	MG	Belo Horizonte	2512070	26.2980942180938	30.6957727993982	32.8121666799152	NA
2022-01-14	FEMININO	30	DETECTADO	2	1006001611	MG	Belo Horizonte	2512070	27.6309088519872	20.8074483803889	21.2289388499209	NA
2022-01-14	FEMININO	18	DETECTADO	2	1006001614	MG	Belo Horizonte	2512070	26.7577621009636	32.3062040855821	29.5346708345387	NA
2022-01-15	FEMININO	48	DETECTADO	2	1006001642	MG	Belo Horizonte	2512070	25.7774187972357	18.9094345145168	18.6058178689683	NA
2022-01-15	MASCULINO	31	DETECTADO	2	1006001651	MG	Belo Horizonte	2512070	28.6022223121773	29.6320670224809	28.9957014779025	NA
2022-01-15	MASCULINO	31	DETECTADO	2	1006001657	MG	Belo Horizonte	2512070	27.0901154868387	14.9939800323735	15.0706328422279	NA
2022-01-15	MASCULINO	22	DETECTADO	2	1006001722	MG	Belo Horizonte	2512070	24.6204218192149	24.0952320471428	24.2937197819908	NA
2022-01-15	MASCULINO	48	DETECTADO	2	1006001723	MG	Belo Horizonte	2512070	17.681083668485	19.3595768875754	16.0831193266312	NA
2022-01-15	MASCULINO	43	DETECTADO	2	1006001726	MG	Belo Horizonte	2512070	25.6257086016988	18.7974104013489	18.4079562328089	NA
2022-01-17	FEMININO	48	DETECTADO	3	1006001745	MG	Belo Horizonte	2512070	30.9902007357786	17.4616987018022	17.1979366440595	NA
2022-01-17	MASCULINO	54	DETECTADO	3	1006001747	MG	Belo Horizonte	2512070	34.7111258195726	15.2181514356128	15.6436510291581	NA
2022-01-17	FEMININO	18	DETECTADO	3	1006001768	MG	Belo Horizonte	2512070	25.2604176001347	19.5121638340947	19.399473150943	NA
2022-01-17	FEMININO	24	DETECTADO	3	1006001805	MG	Belo Horizonte	2512070	31.0949587983671	20.1227139370729	19.9438149210377	NA
2022-01-17	FEMININO	42	DETECTADO	3	1006001813	MG	Belo Horizonte	2512070	34.4487848336904	16.8669205436286	17.415428963882	NA
2022-01-17	MASCULINO	35	DETECTADO	3	1006001815	MG	Belo Horizonte	2512070	30.7062628980369	16.7395645944074	16.9533159505252	NA
2022-01-17	MASCULINO	60	DETECTADO	3	1006001833	MG	Belo Horizonte	2512070	28.2901385567622	18.5297160742368	18.0895337880888	NA
2022-01-17	FEMININO	45	DETECTADO	3	1006001836	MG	Belo Horizonte	2512070	33.510203385766	16.7578779527362	16.6228543058774	NA
2022-01-14	FEMININO	30	DETECTADO	2	537351793	PA	Belem	1492745	NA	9.51635855054443	9.58597452415955	NA
2022-01-17	MASCULINO	66	DETECTADO	3	1006001842	MG	Belo Horizonte	2512070	29.8128696349558	21.5004971430137	21.7494673666974	NA
2022-01-17	MASCULINO	35	DETECTADO	3	1006001880	MG	Belo Horizonte	2512070	23.9009724767676	18.3847403029898	18.5265021866307	NA
2022-01-18	MASCULINO	33	DETECTADO	3	1006001965	MG	Belo Horizonte	2512070	35.9523664616136	17.5007700511299	17.5615292890091	NA
2022-01-18	MASCULINO	56	DETECTADO	3	1006001973	MG	Belo Horizonte	2512070	25.223549443114	20.6516012159235	20.9510708024375	NA
2022-01-18	FEMININO	33	DETECTADO	3	1006001981	MG	Belo Horizonte	2512070	26.9322539754321	24.3885730309536	24.1308077078515	NA
2022-01-18	FEMININO	11	DETECTADO	3	1006002027	MG	Belo Horizonte	2512070	28.5278866878638	23.1334577987794	23.3440532081608	NA
2022-01-18	FEMININO	54	DETECTADO	3	1006002029	MG	Belo Horizonte	2512070	25.6344268424093	14.3390868755144	14.840848981962	NA
2022-01-18	FEMININO	15	DETECTADO	3	1006002050	MG	Belo Horizonte	2512070	25.9342650261815	32.3226323578567	35.5302352001166	NA
2022-01-18	MASCULINO	33	DETECTADO	3	1006002088	MG	Belo Horizonte	2512070	29.7429449927616	20.7818856127185	20.662872671329	NA
2022-01-19	MASCULINO	50	DETECTADO	3	1006002146	MG	Belo Horizonte	2512070	25.2431475670762	14.610588938127	14.8821055194395	NA
2022-01-19	MASCULINO	36	DETECTADO	3	1006002166	MG	Belo Horizonte	2512070	24.3864740202585	23.4944742726622	22.3650580306794	NA
2022-01-19	FEMININO	54	DETECTADO	3	1006002187	MG	Belo Horizonte	2512070	31.1132776253742	16.5272229389666	16.6304977147971	NA
2022-01-19	MASCULINO	33	DETECTADO	3	1006002208	MG	Belo Horizonte	2512070	25.3173773676156	21.6433527793475	21.5512252129234	NA
2022-01-19	FEMININO	19	DETECTADO	3	1006002211	MG	Belo Horizonte	2512070	27.5033328081577	23.3956685247948	23.0154945835585	NA
2022-01-19	FEMININO	36	DETECTADO	3	1006002222	MG	Belo Horizonte	2512070	29.8063793654127	13.6983376306517	13.8324225678364	NA
2022-01-19	FEMININO	30	DETECTADO	3	1006002227	MG	Belo Horizonte	2512070	29.129804232736	15.1438941452634	15.2210423691364	NA
2022-01-19	FEMININO	41	DETECTADO	3	1006002231	MG	Belo Horizonte	2512070	24.8376770772421	23.9447399623717	23.989789708204	NA
2022-01-19	MASCULINO	31	DETECTADO	3	1006002242	MG	Belo Horizonte	2512070	32.4645632288597	14.2842314452959	14.5578537033161	NA
2022-01-05	FEMININO	33	DETECTADO	1	346039451	MG	Belo Horizonte	2512070	NA	10.6872876486401	9.18346725287109	NA
2022-01-19	FEMININO	37	DETECTADO	3	1006002255	MG	Belo Horizonte	2512070	29.2005244641679	17.8911227693339	18.4526416868448	NA
2022-01-20	FEMININO	26	DETECTADO	3	1006002352	MG	Belo Horizonte	2512070	28.4138021843626	17.2741253438071	17.9940344062887	NA
2022-01-20	MASCULINO	54	DETECTADO	3	1006002355	MG	Belo Horizonte	2512070	30.8061848399015	18.7463010037584	18.5800095546582	NA
2022-01-20	FEMININO	21	DETECTADO	3	1006002407	MG	Belo Horizonte	2512070	27.3551712345073	21.4994480058122	22.7531707962056	NA
2022-01-21	MASCULINO	51	DETECTADO	3	1006002501	MG	Belo Horizonte	2512070	26.555072842043	18.7272745171563	18.4215203260305	NA
2022-01-21	MASCULINO	44	DETECTADO	3	1006002566	MG	Belo Horizonte	2512070	26.6759670259296	18.7018405323305	18.7404722372117	NA
2022-01-21	MASCULINO	32	DETECTADO	3	1006002605	MG	Belo Horizonte	2512070	26.5566929843697	19.5725654088006	18.9388245134198	NA
2022-01-21	FEMININO	47	DETECTADO	3	1006002606	MG	Belo Horizonte	2512070	24.8944481884021	22.9746458569332	22.8619406544023	NA
2022-01-21	MASCULINO	11	DETECTADO	3	1006002610	MG	Belo Horizonte	2512070	25.9249336696836	21.7135095253732	21.9131128114115	NA
2022-01-22	FEMININO	53	DETECTADO	3	1006002674	MG	Belo Horizonte	2512070	26.2267874564221	25.3526688513818	25.6478097681196	NA
2022-01-24	FEMININO	27	DETECTADO	4	1006002802	MG	Belo Horizonte	2512070	23.6433836418954	21.3918887972657	21.7266139679676	NA
2022-01-24	FEMININO	31	DETECTADO	4	1006002841	MG	Belo Horizonte	2512070	25.0625938840898	23.7077968058345	23.805388298818	NA
2022-01-25	FEMININO	24	DETECTADO	4	1006002865	MG	Belo Horizonte	2512070	39.2889873282914	16.7681676681955	17.4112471447055	NA
2022-01-25	FEMININO	52	DETECTADO	4	1006002920	MG	Belo Horizonte	2512070	35.4147644346302	14.5797397014002	14.6806539767412	NA
2022-01-25	MASCULINO	44	DETECTADO	4	1006002923	MG	Belo Horizonte	2512070	34.342098412843	13.5935852763359	12.3221566334495	NA
2022-01-25	MASCULINO	50	DETECTADO	4	1006002928	MG	Belo Horizonte	2512070	24.9440356464489	19.2176391257463	19.4780996140455	NA
2022-01-08	FEMININO	32	DETECTADO	1	537282116	DF	Brasilia	3015268	NA	10.2870214332009	9.12661202006575	NA
2022-01-25	FEMININO	38	DETECTADO	4	1006002937	MG	Belo Horizonte	2512070	27.5236180302649	24.6806572995092	26.4237422362399	NA
2022-01-25	MASCULINO	19	DETECTADO	4	1006002943	MG	Belo Horizonte	2512070	24.5625067141395	23.3326274869411	23.6513295971072	NA
2022-01-25	MASCULINO	38	DETECTADO	4	1006002967	MG	Belo Horizonte	2512070	23.8007230118967	16.0176522381003	15.8701696034705	NA
2022-01-25	FEMININO	43	DETECTADO	4	1006002986	MG	Belo Horizonte	2512070	27.9017500813613	19.5801453937623	20.8525189416625	NA
2022-01-25	MASCULINO	18	DETECTADO	4	1006002991	MG	Belo Horizonte	2512070	28.5767912348734	30.4679805520766	30.6401873406481	NA
2022-01-26	FEMININO	29	DETECTADO	4	1006003017	MG	Belo Horizonte	2512070	25.5166473823063	21.3959647469835	21.4708091268536	NA
2022-01-26	MASCULINO	20	DETECTADO	4	1006003029	MG	Belo Horizonte	2512070	27.017608708949	29.8581877306147	29.3541112746433	NA
2022-01-26	MASCULINO	40	DETECTADO	4	1006003078	MG	Belo Horizonte	2512070	25.3880601998377	28.2325814168578	28.4246728309231	NA
2022-01-26	FEMININO	63	DETECTADO	4	1006003115	MG	Belo Horizonte	2512070	27.9723288702413	26.9202888613583	26.9946326875162	NA
2022-01-26	FEMININO	28	DETECTADO	4	1006003124	MG	Belo Horizonte	2512070	24.5378759402015	21.8511386810922	20.8397411676314	NA
2022-01-26	MASCULINO	55	DETECTADO	4	1006003157	MG	Belo Horizonte	2512070	24.6969550075142	14.4602328668252	12.9490486236871	NA
2022-01-26	MASCULINO	30	DETECTADO	4	1006003162	MG	Belo Horizonte	2512070	25.7242973690943	34.300805399861	33.5687334148784	NA
2022-01-27	FEMININO	56	DETECTADO	4	1006003184	MG	Belo Horizonte	2512070	23.199420759008	20.7331601641966	18.3354743336257	NA
2022-01-27	MASCULINO	48	DETECTADO	4	1006003185	MG	Belo Horizonte	2512070	26.6743698417716	20.774043419786	21.0830634477	NA
2022-01-27	FEMININO	40	DETECTADO	4	1006003190	MG	Belo Horizonte	2512070	25.4304135273068	17.427477078684	17.7023253365439	NA
2022-01-27	FEMININO	27	DETECTADO	4	1006003226	MG	Belo Horizonte	2512070	27.6014705365564	22.9253189746343	23.8097118985092	NA
2022-01-27	FEMININO	32	DETECTADO	4	1006003229	MG	Belo Horizonte	2512070	23.7684869467836	19.6556073251871	19.3193805862392	NA
2022-01-27	FEMININO	31	DETECTADO	4	1006003234	MG	Belo Horizonte	2512070	26.5939789196394	27.6547897971713	27.5236984003091	NA
2022-01-27	MASCULINO	51	DETECTADO	4	1006003236	MG	Belo Horizonte	2512070	23.9434399281729	32.146636681608	32.7261063868767	NA
2022-01-27	FEMININO	35	DETECTADO	4	1006003239	MG	Belo Horizonte	2512070	26.4366021129034	19.309969319851	19.1826459430536	NA
2022-01-27	FEMININO	38	DETECTADO	4	1006003245	MG	Belo Horizonte	2512070	24.9577870046538	26.3680842467857	26.4980058893255	NA
2022-01-27	MASCULINO	37	DETECTADO	4	1006003250	MG	Belo Horizonte	2512070	29.4069037029225	22.6780320620659	22.7775861455613	NA
2022-01-27	FEMININO	37	DETECTADO	4	1006003266	MG	Belo Horizonte	2512070	30.0877631206423	20.2180090882301	20.5136530665068	NA
2022-01-27	MASCULINO	35	DETECTADO	4	1006003268	MG	Belo Horizonte	2512070	25.3617720628208	17.1830498594725	15.8707496741417	NA
2022-01-27	MASCULINO	34	DETECTADO	4	1006003287	MG	Belo Horizonte	2512070	27.5300707855245	20.6572695514634	21.6908351900068	NA
2022-01-27	FEMININO	77	DETECTADO	4	1006003289	MG	Belo Horizonte	2512070	30.085471419794	29.6183271315488	30.3804651295537	NA
2022-01-27	MASCULINO	35	DETECTADO	4	1006003292	MG	Belo Horizonte	2512070	28.6276711104414	14.9612255884478	15.1270960922389	NA
2022-01-28	MASCULINO	45	DETECTADO	4	1006003412	MG	Belo Horizonte	2512070	36.5976035563099	20.9908591409801	21.7906509040489	NA
2022-01-28	FEMININO	44	DETECTADO	4	1006003413	MG	Belo Horizonte	2512070	31.9816577214423	19.1401255148919	20.3740677416431	NA
2022-01-29	MASCULINO	53	DETECTADO	4	1006003436	MG	Belo Horizonte	2512070	26.2098880776443	15.7708964310557	17.6507209040209	NA
2022-01-29	FEMININO	89	DETECTADO	4	1006003440	MG	Belo Horizonte	2512070	24.3518045994863	25.9497408046907	25.8285674398916	NA
2022-01-29	FEMININO	57	DETECTADO	4	1006003452	MG	Belo Horizonte	2512070	26.7867705290498	22.2670943349009	21.737133897323	NA
2022-01-29	MASCULINO	79	DETECTADO	4	1006003460	MG	Belo Horizonte	2512070	24.1093773312944	15.5225150630521	16.2180152766412	NA
2022-01-31	FEMININO	52	DETECTADO	5	1006003512	MG	Belo Horizonte	2512070	22.642393112438	27.9688935731506	27.5381855720592	NA
2022-01-31	FEMININO	40	DETECTADO	5	1006003516	MG	Belo Horizonte	2512070	23.0649884762669	15.9998186225091	17.2420146718	NA
2022-02-01	FEMININO	68	DETECTADO	5	1006003617	MG	Belo Horizonte	2512070	25.0141525434114	22.8314185658101	22.9000716928787	NA
2022-02-01	MASCULINO	53	DETECTADO	5	1006003650	MG	Belo Horizonte	2512070	22.5355777788842	15.2393071162547	14.9965779829977	NA
2022-02-01	MASCULINO	42	DETECTADO	5	1006003659	MG	Belo Horizonte	2512070	23.3261862638779	16.8502105246505	17.271916718313	NA
2022-02-01	MASCULINO	43	DETECTADO	5	1006003683	MG	Belo Horizonte	2512070	26.12294547805	25.9641420533157	26.2718349402247	NA
2022-02-02	FEMININO	41	DETECTADO	5	1006003700	MG	Belo Horizonte	2512070	29.1888824940318	20.1008964368805	20.802030323451	NA
2022-02-02	FEMININO	43	DETECTADO	5	1006003718	MG	Belo Horizonte	2512070	28.8903665023272	11.4138340017146	11.1063604377633	NA
2022-02-02	FEMININO	61	DETECTADO	5	1006003835	MG	Belo Horizonte	2512070	33.6346342415151	7.32256361240287	10.2908259954229	NA
2022-02-03	MASCULINO	51	DETECTADO	5	1006003866	MG	Belo Horizonte	2512070	28.1018512028268	17.6255690264302	17.8394385236078	NA
2022-02-03	FEMININO	22	DETECTADO	5	1006003895	MG	Belo Horizonte	2512070	26.4359128465703	18.5454721103313	17.8839104660695	NA
2022-02-03	FEMININO	28	DETECTADO	5	1006003899	MG	Belo Horizonte	2512070	24.5553915964916	19.8143947598702	19.9938693755929	NA
2022-02-03	FEMININO	38	DETECTADO	5	1006003948	MG	Belo Horizonte	2512070	25.9677042099466	18.2594308753348	18.5643473509474	NA
2022-02-03	MASCULINO	30	DETECTADO	5	1006003980	MG	Belo Horizonte	2512070	26.7818979567749	21.5439355906574	22.326059237024	NA
2022-02-04	FEMININO	40	DETECTADO	5	1006004068	MG	Belo Horizonte	2512070	26.0296899714431	14.9778556759585	17.1991162033813	NA
2022-02-05	MASCULINO	75	DETECTADO	5	1006004305	MG	Belo Horizonte	2512070	24.6613358532294	23.3461711024862	23.7391739354547	NA
2022-02-07	FEMININO	26	DETECTADO	6	1006004349	MG	Belo Horizonte	2512070	26.4187975710944	18.8447880973613	18.9378255980835	NA
2022-02-07	MASCULINO	37	DETECTADO	6	1006004381	MG	Belo Horizonte	2512070	23.6853474914852	15.3511876906818	16.0168115155106	NA
2022-01-24	FEMININO	69	DETECTADO	4	575010562	PA	Belem	1492745	NA	10.1217659300907	9.06669565993267	NA
2022-02-27	FEMININO	53	DETECTADO	9	16191367	MG	Belo Horizonte	2512070	NA	9.23477030398238	8.76349756608758	NA
2022-02-08	FEMININO	33	DETECTADO	6	1006004496	MG	Belo Horizonte	2512070	36.1296686149101	21.7276669604837	22.0727998485893	NA
2022-02-08	MASCULINO	39	DETECTADO	6	1006004536	MG	Belo Horizonte	2512070	25.7578780214315	15.927885230207	15.859312948053	NA
2022-02-08	MASCULINO	12	DETECTADO	6	1006004548	MG	Belo Horizonte	2512070	24.9095542171397	30.5263265393153	25.7642665353841	NA
2022-02-08	FEMININO	44	DETECTADO	6	1006004560	MG	Belo Horizonte	2512070	22.0462416492117	11.7320624445701	12.4980927238185	NA
2022-02-08	FEMININO	34	DETECTADO	6	1006004582	MG	Belo Horizonte	2512070	23.6657431337785	27.0190444112531	27.0071564985584	NA
2022-02-09	MASCULINO	5	DETECTADO	6	1006004723	MG	Belo Horizonte	2512070	28.9827046238869	18.2753390621216	18.4743955542018	NA
2022-02-10	FEMININO	54	DETECTADO	6	1006004831	MG	Belo Horizonte	2512070	23.101614444198	15.5599850862	16.6058781865653	NA
2022-02-10	FEMININO	43	DETECTADO	6	1006004857	MG	Belo Horizonte	2512070	28.1916265127089	17.3081033761812	16.9981864998343	NA
2022-02-11	FEMININO	40	DETECTADO	6	1006005034	MG	Belo Horizonte	2512070	23.7873608797963	23.8475040528335	24.9579850103665	NA
2022-02-14	FEMININO	27	DETECTADO	7	1006005287	MG	Belo Horizonte	2512070	32.467280565061	12.8667111448522	13.4771449543341	NA
2022-02-15	FEMININO	24	DETECTADO	7	1006005560	MG	Belo Horizonte	2512070	25.8785561582573	13.7954443300576	13.9687040468	NA
2022-02-17	MASCULINO	26	DETECTADO	7	1006005897	MG	Belo Horizonte	2512070	24.7051932493226	22.3735550989141	22.3692004795202	NA
2022-02-18	FEMININO	20	DETECTADO	7	1006006059	MG	Belo Horizonte	2512070	23.3440735320191	22.8336940935437	22.0474520436551	NA
2022-02-18	FEMININO	31	DETECTADO	7	1006006061	MG	Belo Horizonte	2512070	24.7938192294307	20.7955794627978	21.5405888574654	NA
2022-01-31	FEMININO	34	DETECTADO	5	946002863	MG	Belo Horizonte	2512070	NA	12.8304473358265	8.5873817197326	NA
2022-02-21	MASCULINO	19	DETECTADO	8	1006006292	MG	Belo Horizonte	2512070	25.5623949713343	17.4023678150132	18.5347674539439	NA
2022-02-21	FEMININO	37	DETECTADO	8	1006006310	MG	Belo Horizonte	2512070	37.0230905308324	18.8123584263033	17.8327809310591	NA
2022-02-21	FEMININO	33	DETECTADO	8	1006006319	MG	Belo Horizonte	2512070	25.8809242440124	15.9548778522517	16.2851531560425	NA
2022-02-26	FEMININO	30	DETECTADO	8	1006007081	MG	Belo Horizonte	2512070	24.0511289332814	26.015571947731	24.1181357516657	NA
2022-03-05	FEMININO	23	DETECTADO	9	1006007846	MG	Belo Horizonte	2512070	23.9431052296582	16.7693618937581	17.7985016439743	NA
2022-01-04	FEMININO	24	DETECTADO	1	1016000143	MG	Belo Horizonte	2512070	22.184482892302	16.8501981255083	17.2194114974913	NA
2022-01-05	MASCULINO	12	DETECTADO	1	1016000235	MG	Belo Horizonte	2512070	23.6864008327017	26.7907101876935	28.3425120158973	NA
2022-01-06	FEMININO	27	DETECTADO	1	1016000369	MG	Belo Horizonte	2512070	23.8906625562877	18.4686235780719	18.2226708476688	NA
2022-01-07	MASCULINO	27	DETECTADO	1	1016000464	MG	Belo Horizonte	2512070	24.0071212379537	16.8447396740335	16.9601029492981	NA
2022-01-11	MASCULINO	33	DETECTADO	2	1016000703	MG	Belo Horizonte	2512070	26.1568327028693	23.3975969875584	23.7066956011384	NA
2022-01-13	FEMININO	40	DETECTADO	2	1016001024	MG	Belo Horizonte	2512070	25.8285931349494	20.2120814434282	20.3226193103956	NA
2022-01-14	FEMININO	32	DETECTADO	2	1016001160	MG	Belo Horizonte	2512070	26.0019804232284	19.8113339785553	20.2680088087527	NA
2022-01-15	MASCULINO	44	DETECTADO	2	1016001242	MG	Belo Horizonte	2512070	26.1906844719965	22.342294631338	22.1298302174001	NA
2022-01-15	FEMININO	36	DETECTADO	2	1016001263	MG	Belo Horizonte	2512070	24.9275670812106	18.6509608112448	17.5630300857781	NA
2022-01-18	MASCULINO	40	DETECTADO	3	1016001583	MG	Belo Horizonte	2512070	28.3230365465097	23.9664507732686	23.9035608758239	NA
2022-01-19	FEMININO	39	DETECTADO	3	1016001661	MG	Belo Horizonte	2512070	28.3571893722056	17.81438552482	13.796813738844	NA
2022-01-19	FEMININO	39	DETECTADO	3	1016001685	MG	Belo Horizonte	2512070	25.5977467692934	22.560111103616	22.6955112311915	NA
2022-01-20	FEMININO	30	DETECTADO	3	1016001786	MG	Belo Horizonte	2512070	28.5882827367571	18.5398459990918	19.0657186676079	NA
2022-01-21	FEMININO	30	DETECTADO	3	1016001915	MG	Belo Horizonte	2512070	25.1154956066212	33.378197613096	34.3318469629922	NA
2022-01-21	MASCULINO	33	DETECTADO	3	1016001921	MG	Belo Horizonte	2512070	26.9811550187334	33.1345582510714	39.471628368359	NA
2022-01-21	MASCULINO	59	DETECTADO	3	1016001934	MG	Belo Horizonte	2512070	24.3069032357242	32.9022742331464	33.823229844828	NA
2022-01-22	FEMININO	23	DETECTADO	3	1016002018	MG	Belo Horizonte	2512070	30.4172939589945	22.1664665569425	21.7771077914988	NA
2022-01-22	FEMININO	27	DETECTADO	3	1016002061	MG	Belo Horizonte	2512070	29.3794013047437	20.3933435138153	20.3672030740742	NA
2022-01-24	MASCULINO	49	DETECTADO	4	1016002141	MG	Belo Horizonte	2512070	27.2477640410763	20.0892939743622	20.6040968941975	NA
2022-01-24	MASCULINO	37	DETECTADO	4	1016002199	MG	Belo Horizonte	2512070	28.0822357370658	17.2899409135472	17.4577679630658	NA
2022-01-25	FEMININO	34	DETECTADO	4	1016002207	MG	Belo Horizonte	2512070	24.5556194516542	17.3377908029887	17.2684053671344	NA
2022-01-25	MASCULINO	54	DETECTADO	4	1016002265	MG	Belo Horizonte	2512070	30.2263524265641	16.6084550214116	17.5016126353291	NA
2022-01-25	MASCULINO	24	DETECTADO	4	1016002353	MG	Belo Horizonte	2512070	23.1583150276894	29.4993090845539	30.3376181590795	NA
2022-01-26	MASCULINO	29	DETECTADO	4	1016002436	MG	Belo Horizonte	2512070	25.7555734604489	32.1512288895391	35.1519876839969	NA
2022-01-27	FEMININO	30	DETECTADO	4	1016002581	MG	Belo Horizonte	2512070	24.3459114756042	29.9429467942759	31.865399555703	NA
2022-01-28	FEMININO	34	DETECTADO	4	1016002698	MG	Belo Horizonte	2512070	26.8010040179392	13.9666588586615	13.9074826817274	NA
2022-01-29	FEMININO	26	DETECTADO	4	1016002792	MG	Belo Horizonte	2512070	28.9924570953324	26.1867608028569	24.2985539629189	NA
2022-01-29	FEMININO	82	DETECTADO	4	1016002796	MG	Belo Horizonte	2512070	33.4957737246291	13.1950076482113	13.7650033033029	NA
2022-01-29	MASCULINO	35	DETECTADO	4	1016002806	MG	Belo Horizonte	2512070	26.2135672489073	19.425177668967	19.4287983441851	NA
2022-01-31	MASCULINO	43	DETECTADO	5	1016002874	MG	Belo Horizonte	2512070	24.3550331195778	15.3064901268172	16.4823910205798	NA
2022-02-01	MASCULINO	44	DETECTADO	5	1016003051	MG	Belo Horizonte	2512070	26.2740942710582	32.6488195686776	34.2286632591645	NA
2022-02-03	FEMININO	28	DETECTADO	5	1016003254	MG	Belo Horizonte	2512070	28.7944876594569	18.2189804109809	17.8864006790184	NA
2022-02-03	MASCULINO	31	DETECTADO	5	1016003255	MG	Belo Horizonte	2512070	26.108018118571	19.7619299635296	19.420063255099	NA
2022-02-03	MASCULINO	28	DETECTADO	5	1016003257	MG	Belo Horizonte	2512070	24.537111466162	22.8408743582764	23.3997579612405	NA
2022-02-04	MASCULINO	44	DETECTADO	5	1016003380	MG	Belo Horizonte	2512070	24.3325574874075	16.6823183000309	18.649966391028	NA
2022-02-08	FEMININO	35	DETECTADO	6	1016003636	MG	Belo Horizonte	2512070	26.3903430140422	19.5819284631413	19.9672259058206	NA
2022-02-08	FEMININO	24	DETECTADO	6	1016003640	MG	Belo Horizonte	2512070	23.4808675752506	17.9366766506865	18.920943593356	NA
2022-02-09	FEMININO	33	DETECTADO	6	1016003709	MG	Belo Horizonte	2512070	24.2518611113982	16.6734456444233	16.5666948474312	NA
2022-02-12	FEMININO	12	DETECTADO	6	1016003923	MG	Belo Horizonte	2512070	34.4546097238457	18.1339413334196	18.3788385433594	NA
2022-02-16	FEMININO	32	DETECTADO	7	1016004180	MG	Belo Horizonte	2512070	26.3025581925134	23.4778249615073	23.6860540557472	NA
2022-02-16	FEMININO	25	DETECTADO	7	1016004188	MG	Belo Horizonte	2512070	27.7856411897418	27.644106072805	27.8507608526906	NA
2022-02-17	FEMININO	37	DETECTADO	7	1016004218	MG	Belo Horizonte	2512070	25.4730875697664	16.2077308039215	16.4299305348508	NA
2022-02-17	FEMININO	3	DETECTADO	7	1016004251	MG	Belo Horizonte	2512070	22.8762775928405	32.8223631963927	32.6785322646279	NA
2022-02-19	FEMININO	49	DETECTADO	7	1016004437	MG	Belo Horizonte	2512070	23.5101120491076	16.3384438585297	17.5061323329917	NA
2022-02-23	FEMININO	60	DETECTADO	8	1016004626	MG	Belo Horizonte	2512070	24.4622899123217	22.1420455538768	21.4464997532688	NA
2022-02-24	FEMININO	44	DETECTADO	8	1016004720	MG	Belo Horizonte	2512070	24.330192177273	26.3527858740573	26.0196651478583	NA
2021-09-02	FEMININO	20	DETECTADO	35	1045020633	SP	Sao Paulo	12252023	25.8130634385683	32.3939735988852	30.3171685877634	NA
2021-09-06	MASCULINO	41	DETECTADO	36	1045021883	SP	Sao Paulo	12252023	25.6491499960493	30.4853198400345	29.9159622860653	NA
2021-09-06	MASCULINO	8	DETECTADO	36	1045022056	SP	Sao Paulo	12252023	25.4166088411015	27.8582618228808	29.5246043490005	NA
2021-09-09	MASCULINO	10	DETECTADO	36	1045023047	SP	Sao Paulo	12252023	22.4995070829827	29.4108200396014	31.2315958452905	NA
2021-09-12	MASCULINO	16	DETECTADO	37	1045024264	SP	Sao Paulo	12252023	22.7701116839408	27.9864752678527	29.2744884228477	NA
2022-01-07	MASCULINO	34	DETECTADO	1	266034704	MG	Belo Horizonte	2512070	NA	10.8774749368125	8.43824192805558	NA
2021-12-30	FEMININO	26	DETECTADO	52	537216457	DF	Brasilia	3015268	NA	9.14730621303221	8.41835716955466	NA
2022-01-01	MASCULINO	20	DETECTADO	52	1046000001	SP	Sao Paulo	12252023	21.687346320701	18.0871893554267	18.5082510618083	NA
2022-01-13	FEMININO	77	DETECTADO	2	1046007812	SP	Sao Paulo	12252023	32.6167251765174	11.9905089246487	12.3952731644672	NA
2022-01-13	FEMININO	40	DETECTADO	2	1046007828	SP	Sao Paulo	12252023	25.54779931122	22.2897542988655	21.6248843902928	NA
2022-01-13	MASCULINO	31	DETECTADO	2	1046007829	SP	Sao Paulo	12252023	25.1262544916862	20.9179054394242	20.7568493008518	NA
2022-01-13	FEMININO	22	DETECTADO	2	1046007834	SP	Sao Paulo	12252023	25.6153383392558	16.6463461519733	16.3873135574247	NA
2022-01-13	FEMININO	59	DETECTADO	2	1046007838	SP	Sao Paulo	12252023	28.387482403839	18.5080001214966	18.1075041131989	NA
2022-01-13	FEMININO	25	DETECTADO	2	1046007842	SP	Sao Paulo	12252023	34.6517314375183	20.7217883510813	19.9174067665134	NA
2022-01-13	MASCULINO	3	DETECTADO	2	1046007845	SP	Sao Paulo	12252023	26.4307013377275	17.6201818930122	16.6867130726462	NA
2022-01-13	FEMININO	58	DETECTADO	2	1046007850	SP	Sao Paulo	12252023	31.2747562056273	12.6393572173587	12.0477865823587	NA
2022-01-13	FEMININO	34	DETECTADO	2	1046007859	SP	Sao Paulo	12252023	25.9981156691591	23.8501309506689	23.3380226873405	NA
2022-01-13	FEMININO	43	DETECTADO	2	1046007862	SP	Sao Paulo	12252023	27.7605708962091	20.1703647523478	20.1885012240356	NA
2022-01-13	FEMININO	37	DETECTADO	2	1046007869	SP	Sao Paulo	12252023	27.1596815693953	17.3517903444275	16.7122596341774	NA
2022-01-13	MASCULINO	43	DETECTADO	2	1046007875	SP	Sao Paulo	12252023	25.8925872452186	28.3937682505732	27.8944476431939	NA
2022-01-13	FEMININO	28	DETECTADO	2	1046007878	SP	Sao Paulo	12252023	25.051416807987	21.3984618033922	20.794945535937	NA
2022-01-13	MASCULINO	32	DETECTADO	2	1046007896	SP	Sao Paulo	12252023	29.5802119975177	15.2305643381414	14.8816332785462	NA
2022-01-13	FEMININO	44	DETECTADO	2	1046007901	SP	Sao Paulo	12252023	25.601332686227	17.8359363639979	18.1032719357196	NA
2022-01-13	FEMININO	40	DETECTADO	2	1046007905	SP	Sao Paulo	12252023	26.0654000290249	18.7917161797308	18.2502573036986	NA
2022-01-13	MASCULINO	74	DETECTADO	2	1046007910	SP	Sao Paulo	12252023	25.6518904545724	23.876548832049	23.9566596986741	NA
2022-01-13	FEMININO	51	DETECTADO	2	1046007923	SP	Sao Paulo	12252023	27.1874651101144	16.597444524957	16.1515113759368	NA
2022-01-13	FEMININO	30	DETECTADO	2	1046007928	SP	Sao Paulo	12252023	29.9464469829744	12.6129864347178	12.4349078792435	NA
2022-01-13	MASCULINO	31	DETECTADO	2	1046007946	SP	Sao Paulo	12252023	29.3103238978331	14.8954640293421	14.7109835513476	NA
2022-01-13	MASCULINO	42	DETECTADO	2	1046007964	SP	Sao Paulo	12252023	27.1038452321076	17.4386995031875	16.610813176269	NA
2022-01-13	FEMININO	34	DETECTADO	2	1046007966	SP	Sao Paulo	12252023	31.5556327647142	10.7109884611695	12.4336625843936	NA
2022-01-13	MASCULINO	24	DETECTADO	2	1046007968	SP	Sao Paulo	12252023	26.2011752400482	19.4156699418381	18.0665710812457	NA
2022-01-13	MASCULINO	32	DETECTADO	2	1046007972	SP	Sao Paulo	12252023	31.24895056572	14.1974818821552	14.7488310496854	NA
2022-01-13	FEMININO	20	DETECTADO	2	1046007982	SP	Sao Paulo	12252023	27.0098216798706	18.3810773546514	17.9390631559828	NA
2022-01-13	MASCULINO	23	DETECTADO	2	1046007992	SP	Sao Paulo	12252023	26.1560725368	27.9564375639327	28.7715789541408	NA
2022-01-14	FEMININO	38	DETECTADO	2	1046008033	SP	Sao Paulo	12252023	30.3137507203124	25.3677082839306	26.3302243316493	NA
2022-01-14	MASCULINO	45	DETECTADO	2	1046008041	SP	Sao Paulo	12252023	30.5467705389461	17.7203644388332	18.5908758097211	NA
2022-01-14	MASCULINO	47	DETECTADO	2	1046008049	SP	Sao Paulo	12252023	31.3726789319401	18.869830264353	19.5957339747465	NA
2022-01-14	FEMININO	51	DETECTADO	2	1046008052	SP	Sao Paulo	12252023	39.3281684198267	16.3055545346759	16.0047628151252	NA
2022-01-14	FEMININO	47	DETECTADO	2	1046008058	SP	Sao Paulo	12252023	26.4624864117656	23.0518976124907	25.0844677444612	NA
2022-01-14	MASCULINO	8	DETECTADO	2	1046008063	SP	Sao Paulo	12252023	29.6349029981563	27.0184075515577	26.8089252578174	NA
2022-01-14	MASCULINO	5	DETECTADO	2	1046008118	SP	Sao Paulo	12252023	29.2460433603926	22.3364207353858	23.3371172658925	NA
2022-01-14	FEMININO	23	DETECTADO	2	1046008159	SP	Sao Paulo	12252023	30.7563601027404	20.785835288217	21.5940153089929	NA
2022-01-14	MASCULINO	38	DETECTADO	2	1046008161	SP	Sao Paulo	12252023	27.0716613583894	31.3447773015271	31.9330536699385	NA
2022-01-14	FEMININO	40	DETECTADO	2	1046008195	SP	Sao Paulo	12252023	28.1595248126695	28.7218235949994	29.1588528319339	NA
2022-01-14	FEMININO	24	DETECTADO	2	1046008206	SP	Sao Paulo	12252023	37.0709943187606	11.9561328741571	13.1186412355293	NA
2022-01-14	MASCULINO	43	DETECTADO	2	1046008210	SP	Sao Paulo	12252023	32.1378213206067	19.9228891425526	18.9964457144776	NA
2022-01-14	MASCULINO	38	DETECTADO	2	1046008222	SP	Sao Paulo	12252023	30.6148899286438	19.9640820725133	20.494856973442	NA
2022-01-14	MASCULINO	60	DETECTADO	2	1046008267	SP	Sao Paulo	12252023	30.2058027636639	20.1364267126126	19.6221405411405	NA
2022-01-14	FEMININO	20	DETECTADO	2	1046008275	SP	Sao Paulo	12252023	29.7523183137839	30.5181505698048	31.5879289569259	NA
2022-01-14	MASCULINO	33	DETECTADO	2	1046008288	SP	Sao Paulo	12252023	33.4022063748678	17.7047834524429	18.0111080122796	NA
2022-01-14	FEMININO	20	DETECTADO	2	1046008292	SP	Sao Paulo	12252023	28.5008064076412	34.9825258493752	34.7943335294894	NA
2022-01-14	MASCULINO	42	DETECTADO	2	1046008309	SP	Sao Paulo	12252023	37.3054835924568	12.9641335034503	13.0770825407276	NA
2022-01-14	FEMININO	55	DETECTADO	2	1046008319	SP	Sao Paulo	12252023	28.5594029650463	17.010997277851	16.8552013058905	NA
2022-01-14	MASCULINO	47	DETECTADO	2	1046008323	SP	Sao Paulo	12252023	31.3969142983082	17.4695199241893	17.681213142611	NA
2022-01-14	FEMININO	74	DETECTADO	2	1046008335	SP	Sao Paulo	12252023	31.2783254985294	15.7076863444125	15.6003032010179	NA
2022-01-14	MASCULINO	48	DETECTADO	2	1046008416	SP	Sao Paulo	12252023	35.2945523460901	15.1768354195277	14.9760712236464	NA
2022-01-14	MASCULINO	56	DETECTADO	2	1046008421	SP	Sao Paulo	12252023	25.5032051096827	18.8776877739968	19.3755271709599	NA
2022-01-14	FEMININO	18	DETECTADO	2	1046008450	SP	Sao Paulo	12252023	28.3148119761519	26.8574857199266	26.7426357226275	NA
2022-01-14	FEMININO	46	DETECTADO	2	1046008470	SP	Sao Paulo	12252023	28.2961932598761	15.1411791022281	14.1472541657366	NA
2022-01-14	MASCULINO	42	DETECTADO	2	1046008490	SP	Sao Paulo	12252023	31.9865375325477	19.0592810448361	18.9608043239303	NA
2022-01-14	FEMININO	25	DETECTADO	2	1046008507	SP	Sao Paulo	12252023	27.5305431374029	21.3250460070407	20.7325642074049	NA
2022-01-14	FEMININO	39	DETECTADO	2	1046008516	SP	Sao Paulo	12252023	27.5972849544051	15.3492732012093	15.1364096063304	NA
2022-01-14	FEMININO	41	DETECTADO	2	1046008532	SP	Sao Paulo	12252023	27.4778764691816	15.8151585810483	15.4031262416327	NA
2022-01-14	FEMININO	34	DETECTADO	2	1046008553	SP	Sao Paulo	12252023	26.3755626817725	17.766759701072	17.9159575327781	NA
2022-01-14	FEMININO	38	DETECTADO	2	1046008564	SP	Sao Paulo	12252023	26.3306909309554	26.4373579367297	26.4513676893594	NA
2022-01-14	FEMININO	40	DETECTADO	2	1046008566	SP	Sao Paulo	12252023	25.9075583781127	24.9658114334464	24.9325437334934	NA
2022-01-14	FEMININO	45	DETECTADO	2	1046008572	SP	Sao Paulo	12252023	24.4157406828557	24.2902774754706	28.8772133575708	NA
2022-01-14	FEMININO	24	DETECTADO	2	1046008582	SP	Sao Paulo	12252023	34.5827551320748	16.4945232315283	16.5072441512325	NA
2022-01-14	FEMININO	7	DETECTADO	2	1046008588	SP	Sao Paulo	12252023	25.5823239489658	18.8737042519333	17.5194046184319	NA
2022-01-14	MASCULINO	36	DETECTADO	2	1046008589	SP	Sao Paulo	12252023	25.3278885806484	18.6199939376993	18.1102648403361	NA
2022-01-14	FEMININO	35	DETECTADO	2	1046008596	SP	Sao Paulo	12252023	26.4206550056417	20.5578537612184	21.2556714575034	NA
2022-01-14	MASCULINO	32	DETECTADO	2	1046008613	SP	Sao Paulo	12252023	29.9112145097488	20.1999883486715	19.9318615412053	NA
2022-01-14	FEMININO	32	DETECTADO	2	1046008624	SP	Sao Paulo	12252023	24.8654817878313	20.4255273028209	19.9761267705272	NA
2022-01-14	FEMININO	49	DETECTADO	2	1046008649	SP	Sao Paulo	12252023	24.6292320783174	17.7518319724969	17.4731014291057	NA
2022-01-14	FEMININO	40	DETECTADO	2	1046008658	SP	Sao Paulo	12252023	29.3990603756622	13.7054327303154	13.5738771774383	NA
2022-01-14	MASCULINO	32	DETECTADO	2	1046008676	SP	Sao Paulo	12252023	25.8319199081698	22.5356420106532	22.1773380715235	NA
2022-01-14	MASCULINO	25	DETECTADO	2	1046008710	SP	Sao Paulo	12252023	28.2569989482724	14.8200403352926	13.6343820378658	NA
2022-01-14	MASCULINO	25	DETECTADO	2	1046008714	SP	Sao Paulo	12252023	25.856577736423	20.2553499620854	20.0071432816028	NA
2022-01-14	FEMININO	31	DETECTADO	2	1046008724	SP	Sao Paulo	12252023	26.9420972662031	14.7450952498511	13.9086287296191	NA
2022-01-14	MASCULINO	62	DETECTADO	2	1046008739	SP	Sao Paulo	12252023	25.9638649522527	14.8139800640049	14.5560154864573	NA
2022-01-14	MASCULINO	62	DETECTADO	2	1046008745	SP	Sao Paulo	12252023	25.8593954515812	14.5831378400223	14.5088062061533	NA
2022-01-14	FEMININO	25	DETECTADO	2	1046008757	SP	Sao Paulo	12252023	25.2286398612431	30.8160574038013	30.1902372445116	NA
2022-01-14	FEMININO	23	DETECTADO	2	1046008773	SP	Sao Paulo	12252023	37.9808386516277	11.1495968298615	11.5115115608783	NA
2022-01-14	MASCULINO	64	DETECTADO	2	1046008816	SP	Sao Paulo	12252023	25.8255832286762	28.8177098295243	28.5347995512527	NA
2022-01-15	MASCULINO	44	DETECTADO	2	1046008830	SP	Sao Paulo	12252023	26.4177604731845	19.1937225559148	18.3358922098996	NA
2022-01-15	FEMININO	24	DETECTADO	2	1046008851	SP	Sao Paulo	12252023	25.4861626233241	20.7287242199494	20.5650824833615	NA
2022-01-15	MASCULINO	44	DETECTADO	2	1046008861	SP	Sao Paulo	12252023	26.654727099659	15.7445156366425	15.5108882791538	NA
2022-01-15	MASCULINO	47	DETECTADO	2	1046008881	SP	Sao Paulo	12252023	26.3973778181088	25.5484215563808	25.506169118772	NA
2022-01-15	FEMININO	29	DETECTADO	2	1046008908	SP	Sao Paulo	12252023	32.7148532618305	12.1654178260761	12.6052667607316	NA
2022-01-15	FEMININO	42	DETECTADO	2	1046008921	SP	Sao Paulo	12252023	25.9946146721472	16.7576587990282	16.4020676559751	NA
2022-01-15	MASCULINO	47	DETECTADO	2	1046008942	SP	Sao Paulo	12252023	25.8899612974444	21.8037080998495	21.5433529686631	NA
2022-01-15	FEMININO	39	DETECTADO	2	1046008943	SP	Sao Paulo	12252023	28.4405437261366	15.4253845892811	14.8962139224406	NA
2022-01-15	FEMININO	20	DETECTADO	2	1046008954	SP	Sao Paulo	12252023	26.9065455372175	14.4831153906683	15.0753399734605	NA
2022-01-15	MASCULINO	43	DETECTADO	2	1046008955	SP	Sao Paulo	12252023	26.5257003943576	16.2521836547523	16.2556856521798	NA
2022-01-15	FEMININO	25	DETECTADO	2	1046008958	SP	Sao Paulo	12252023	25.4293562719576	15.5279216564099	14.8381029246992	NA
2022-01-15	MASCULINO	40	DETECTADO	2	1046008962	SP	Sao Paulo	12252023	25.3222571564045	16.6988149042741	16.240759797658	NA
2022-01-15	FEMININO	33	DETECTADO	2	1046008984	SP	Sao Paulo	12252023	25.9877528460314	22.5079910743076	22.6955660199431	NA
2022-01-15	FEMININO	57	DETECTADO	2	1046009015	SP	Sao Paulo	12252023	27.1767358642356	14.8341661660145	14.5806496303273	NA
2022-01-15	FEMININO	52	DETECTADO	2	1046009050	SP	Sao Paulo	12252023	25.1648616594318	15.7083704622275	15.3599345262959	NA
2022-01-15	MASCULINO	51	DETECTADO	2	1046009055	SP	Sao Paulo	12252023	26.4666736673381	14.7805103572287	15.0469966678678	NA
2022-01-15	MASCULINO	65	DETECTADO	2	1046009060	SP	Sao Paulo	12252023	25.155582181236	17.8242961716468	18.1774533756255	NA
2022-01-15	FEMININO	54	DETECTADO	2	1046009061	SP	Sao Paulo	12252023	26.132891107345	18.1925384560197	17.8716166775458	NA
2022-01-15	FEMININO	56	DETECTADO	2	1046009087	SP	Sao Paulo	12252023	27.1078605239827	14.6159183180415	14.7900091878467	NA
2022-01-15	FEMININO	44	DETECTADO	2	1046009091	SP	Sao Paulo	12252023	25.6412524294668	19.9982581163507	20.0317960105785	NA
2022-01-15	FEMININO	22	DETECTADO	2	1046009100	SP	Sao Paulo	12252023	25.4106868040884	22.2439455678188	22.2480940453756	NA
2022-01-15	FEMININO	50	DETECTADO	2	1046009106	SP	Sao Paulo	12252023	27.2886301443116	15.9487801470747	15.8783917728853	NA
2022-01-15	MASCULINO	30	DETECTADO	2	1046009123	SP	Sao Paulo	12252023	27.3680671965866	34.9215497537529	35.5458566879286	NA
2022-01-15	FEMININO	37	DETECTADO	2	1046009214	SP	Sao Paulo	12252023	25.9032223513919	16.2681514670411	15.4639128538262	NA
2022-01-15	MASCULINO	45	DETECTADO	2	1046009277	SP	Sao Paulo	12252023	29.7759037919406	15.4761647197488	14.8745383127698	NA
2022-01-15	MASCULINO	36	DETECTADO	2	1046009302	SP	Sao Paulo	12252023	26.3639952922371	15.9097403494593	16.1516888198515	NA
2022-01-16	MASCULINO	45	DETECTADO	3	1046009472	SP	Sao Paulo	12252023	23.3423200047503	16.8607688080546	17.2593059872097	NA
2022-01-16	MASCULINO	14	DETECTADO	3	1046009484	SP	Sao Paulo	12252023	24.2239070405838	19.6930817158794	18.8911937350088	NA
2022-01-16	FEMININO	28	DETECTADO	3	1046009496	SP	Sao Paulo	12252023	26.3385288172234	13.3080817258887	12.4637420382987	NA
2022-02-15	FEMININO	40	DETECTADO	7	547028278	PA	Belem	1492745	NA	9.45552921206123	8.39878928186074	NA
2022-01-16	FEMININO	49	DETECTADO	3	1046009530	SP	Sao Paulo	12252023	26.3648739185944	22.2404159232262	23.5757223560748	NA
2022-01-16	FEMININO	38	DETECTADO	3	1046009532	SP	Sao Paulo	12252023	34.1499501057326	16.4322013646163	16.0146064743602	NA
2022-01-16	FEMININO	30	DETECTADO	3	1046009537	SP	Sao Paulo	12252023	27.983122638212	20.4188390166793	20.6355101295964	NA
2022-01-16	MASCULINO	35	DETECTADO	3	1046009547	SP	Sao Paulo	12252023	27.7206224510384	22.5588727328691	22.3228602128057	NA
2022-01-16	FEMININO	46	DETECTADO	3	1046009548	SP	Sao Paulo	12252023	24.2521544080547	17.5362718917627	17.8797732636115	NA
2022-01-16	FEMININO	54	DETECTADO	3	1046009568	SP	Sao Paulo	12252023	23.8468768455764	17.7385443193088	16.8255705266135	NA
2022-01-16	FEMININO	39	DETECTADO	3	1046009570	SP	Sao Paulo	12252023	25.892749543172	15.8307076409329	15.6906871019916	NA
2022-01-16	FEMININO	46	DETECTADO	3	1046009653	SP	Sao Paulo	12252023	27.4998556745325	18.1589357845963	18.316048882596	NA
2022-01-16	FEMININO	46	DETECTADO	3	1046009675	SP	Sao Paulo	12252023	37.5111348340859	15.5810534484544	15.7589363990087	NA
2022-01-16	FEMININO	24	DETECTADO	3	1046009681	SP	Sao Paulo	12252023	28.4347270352445	18.3546464790484	17.8473309549764	NA
2022-01-16	MASCULINO	24	DETECTADO	3	1046009688	SP	Sao Paulo	12252023	25.3525169893934	22.5619918861958	22.4736725820143	NA
2022-01-16	MASCULINO	56	DETECTADO	3	1046009696	SP	Sao Paulo	12252023	31.0107903964888	16.9836022835488	16.760230970696	NA
2022-01-16	MASCULINO	41	DETECTADO	3	1046009704	SP	Sao Paulo	12252023	26.6624718243812	19.5719426441186	19.7948866567472	NA
2022-01-16	FEMININO	35	DETECTADO	3	1046009705	SP	Sao Paulo	12252023	27.8089058948078	17.0134626263982	17.638113290053	NA
2022-01-16	FEMININO	44	DETECTADO	3	1046009714	SP	Sao Paulo	12252023	29.7628800565454	17.5763444363193	17.8057675638713	NA
2022-01-16	FEMININO	44	DETECTADO	3	1046009728	SP	Sao Paulo	12252023	24.6791659978875	27.8066224871665	27.6377755954471	NA
2022-01-16	FEMININO	43	DETECTADO	3	1046009736	SP	Sao Paulo	12252023	29.5713131931267	18.7389961228948	18.5370734091671	NA
2022-01-16	FEMININO	43	DETECTADO	3	1046009740	SP	Sao Paulo	12252023	24.5162911424556	16.5718917098061	15.9396995215201	NA
2022-01-16	MASCULINO	43	DETECTADO	3	1046009745	SP	Sao Paulo	12252023	36.1843063534179	13.6245470581869	12.9114001799269	NA
2022-01-16	FEMININO	40	DETECTADO	3	1046009749	SP	Sao Paulo	12252023	28.8509925050773	16.9251890735457	17.7302883448516	NA
2022-01-16	FEMININO	30	DETECTADO	3	1046009760	SP	Sao Paulo	12252023	26.1959086164889	23.6454435426292	24.1517669396645	NA
2022-01-17	FEMININO	30	DETECTADO	3	1046009781	SP	Sao Paulo	12252023	36.5954898087978	13.2720334371025	12.3454076081189	NA
2022-01-17	FEMININO	58	DETECTADO	3	1046009788	SP	Sao Paulo	12252023	24.5586840738672	27.7140701137393	28.0304186888538	NA
2022-01-17	FEMININO	32	DETECTADO	3	1046009818	SP	Sao Paulo	12252023	23.5522189317315	16.9762799067059	16.8425328342177	NA
2022-01-17	FEMININO	56	DETECTADO	3	1046009820	SP	Sao Paulo	12252023	26.4458609832153	16.5737957196167	16.4655382028498	NA
2022-01-17	MASCULINO	21	DETECTADO	3	1046009834	SP	Sao Paulo	12252023	25.1819631768957	20.7393594050671	20.1447299990792	NA
2022-01-17	MASCULINO	53	DETECTADO	3	1046009839	SP	Sao Paulo	12252023	32.9205131031488	14.6948812234306	13.6306784559045	NA
2022-01-17	MASCULINO	66	DETECTADO	3	1046009846	SP	Sao Paulo	12252023	28.9690532809787	30.0640356631573	30.3074598423937	NA
2022-01-17	MASCULINO	19	DETECTADO	3	1046009885	SP	Sao Paulo	12252023	31.2373918829337	18.2579611434705	18.6111585072978	NA
2022-01-17	FEMININO	46	DETECTADO	3	1046009893	SP	Sao Paulo	12252023	28.4161755431354	15.1810463019447	14.6365337229407	NA
2022-01-17	FEMININO	46	DETECTADO	3	1046009910	SP	Sao Paulo	12252023	25.7786513772039	21.5911696895695	22.1054128899702	NA
2022-01-17	FEMININO	55	DETECTADO	3	1046009914	SP	Sao Paulo	12252023	28.7469133220699	14.7827139168822	14.7392244415446	NA
2022-01-17	MASCULINO	47	DETECTADO	3	1046009921	SP	Sao Paulo	12252023	26.7658430554079	20.1384237850444	20.6164749506718	NA
2022-01-17	MASCULINO	2	DETECTADO	3	1046009934	SP	Sao Paulo	12252023	34.8764884073973	17.1756291700916	17.6106721728981	NA
2022-01-17	FEMININO	49	DETECTADO	3	1046009938	SP	Sao Paulo	12252023	28.2140086604351	20.3342926082884	20.3586385363772	NA
2022-01-17	MASCULINO	50	DETECTADO	3	1046009947	SP	Sao Paulo	12252023	31.2597869650133	19.5693280281334	20.0112385493134	NA
2022-01-17	FEMININO	34	DETECTADO	3	1046009959	SP	Sao Paulo	12252023	26.3093626684828	17.9932208138388	18.1221656204104	NA
2022-01-17	FEMININO	48	DETECTADO	3	1046009965	SP	Sao Paulo	12252023	30.5778773791679	18.8622627916541	18.9954904318125	NA
2022-01-17	FEMININO	45	DETECTADO	3	1046009987	SP	Sao Paulo	12252023	31.0980264590352	16.1731921296509	15.818835779742	NA
2022-01-17	MASCULINO	43	DETECTADO	3	1046009988	SP	Sao Paulo	12252023	33.8637123229044	17.5931660378601	17.5434704561478	NA
2022-01-17	MASCULINO	44	DETECTADO	3	1046010007	SP	Sao Paulo	12252023	25.2186202206346	30.2293478462401	30.1423777266528	NA
2022-01-17	MASCULINO	49	DETECTADO	3	1046010040	SP	Sao Paulo	12252023	30.8384584811341	20.4277341635496	20.8416536146642	NA
2022-01-17	MASCULINO	48	DETECTADO	3	1046010049	SP	Sao Paulo	12252023	25.9286148525212	18.5998826320081	17.7502345718148	NA
2022-01-17	FEMININO	47	DETECTADO	3	1046010062	SP	Sao Paulo	12252023	25.7174560530006	21.082032476116	21.2585542983736	NA
2022-01-17	FEMININO	28	DETECTADO	3	1046010071	SP	Sao Paulo	12252023	27.1028763364211	18.391771029995	18.8348832670162	NA
2022-01-17	MASCULINO	25	DETECTADO	3	1046010088	SP	Sao Paulo	12252023	26.4620598311033	16.9334443479912	16.6379890565813	NA
2022-01-17	FEMININO	22	DETECTADO	3	1046010158	SP	Sao Paulo	12252023	34.8486333015051	19.978293080522	20.4242185061565	NA
2022-01-17	FEMININO	47	DETECTADO	3	1046010165	SP	Sao Paulo	12252023	38.1077079975616	11.3056430874785	11.7030568156772	NA
2022-01-17	MASCULINO	31	DETECTADO	3	1046010195	SP	Sao Paulo	12252023	27.8440364596142	24.790010905888	24.5806552623411	NA
2022-01-17	FEMININO	30	DETECTADO	3	1046010201	SP	Sao Paulo	12252023	29.0945059413446	21.34593265562	21.7607004106616	NA
2022-01-17	FEMININO	20	DETECTADO	3	1046010211	SP	Sao Paulo	12252023	28.4666534121605	21.9311020216819	22.098056833575	NA
2022-01-17	FEMININO	37	DETECTADO	3	1046010226	SP	Sao Paulo	12252023	30.975977734838	15.269822537968	14.7961990052716	NA
2022-01-17	FEMININO	57	DETECTADO	3	1046010290	SP	Sao Paulo	12252023	25.1067493780902	12.8111152526047	13.4748511065064	NA
2022-01-17	FEMININO	37	DETECTADO	3	1046010313	SP	Sao Paulo	12252023	24.4750214592172	29.5499698970646	31.0205494488088	NA
2022-01-17	FEMININO	28	DETECTADO	3	1046010318	SP	Sao Paulo	12252023	24.9181829300763	25.7486399623875	25.8100254370073	NA
2022-01-17	FEMININO	48	DETECTADO	3	1046010326	SP	Sao Paulo	12252023	29.178615698296	21.303958887652	21.2233205238461	NA
2022-01-17	FEMININO	35	DETECTADO	3	1046010345	SP	Sao Paulo	12252023	25.6403131937618	16.681205290239	17.1235414068415	NA
2022-01-17	FEMININO	50	DETECTADO	3	1046010349	SP	Sao Paulo	12252023	29.4314850398841	14.8543961549221	15.4731326052405	NA
2022-01-17	MASCULINO	41	DETECTADO	3	1046010353	SP	Sao Paulo	12252023	28.6731596305079	18.6228326693877	18.5976889868255	NA
2022-01-17	MASCULINO	29	DETECTADO	3	1046010370	SP	Sao Paulo	12252023	32.1132153368168	17.481097081497	17.1936672998542	NA
2022-01-17	FEMININO	22	DETECTADO	3	1046010371	SP	Sao Paulo	12252023	30.1731109807803	20.217160661426	20.0280076429277	NA
2022-01-17	MASCULINO	35	DETECTADO	3	1046010377	SP	Sao Paulo	12252023	30.0149569041574	21.2609320727505	21.4097523845106	NA
2022-01-17	FEMININO	40	DETECTADO	3	1046010390	SP	Sao Paulo	12252023	25.8122255557848	18.9698016492031	19.0134293279414	NA
2022-01-17	FEMININO	32	DETECTADO	3	1046010391	SP	Sao Paulo	12252023	25.9544089479778	18.9846767445813	19.4842217628758	NA
2022-01-17	MASCULINO	49	DETECTADO	3	1046010402	SP	Sao Paulo	12252023	29.332011403327	16.6352133660191	16.4151802120145	NA
2022-01-17	FEMININO	59	DETECTADO	3	1046010450	SP	Sao Paulo	12252023	24.468851454184	16.5808897027387	17.349287381208	NA
2022-01-17	MASCULINO	67	DETECTADO	3	1046010452	SP	Sao Paulo	12252023	25.3614705990277	27.4607203765184	26.9525442124906	NA
2022-01-17	MASCULINO	49	DETECTADO	3	1046010460	SP	Sao Paulo	12252023	27.1500430336542	16.6444174320249	16.2318188386794	NA
2022-01-17	FEMININO	44	DETECTADO	3	1046010461	SP	Sao Paulo	12252023	27.7749440272675	19.421622351028	20.3030752779397	NA
2022-01-17	FEMININO	65	DETECTADO	3	1046010466	SP	Sao Paulo	12252023	24.5867380225105	16.6845740157556	17.6798989233045	NA
2022-01-17	MASCULINO	50	DETECTADO	3	1046010467	SP	Sao Paulo	12252023	25.1583282958688	18.3052389976245	18.7351569843499	NA
2022-01-17	MASCULINO	33	DETECTADO	3	1046010470	SP	Sao Paulo	12252023	26.9799419163571	22.0469621991881	22.7360273396819	NA
2022-01-17	MASCULINO	55	DETECTADO	3	1046010473	SP	Sao Paulo	12252023	25.4443669604335	26.1520953183929	26.2941122268494	NA
2022-01-17	FEMININO	53	DETECTADO	3	1046010477	SP	Sao Paulo	12252023	24.2822582824058	20.9345946189608	20.6276506930419	NA
2022-01-17	FEMININO	48	DETECTADO	3	1046010495	SP	Sao Paulo	12252023	27.2999101086735	19.1185044723708	19.2721971841701	NA
2022-01-17	MASCULINO	52	DETECTADO	3	1046010499	SP	Sao Paulo	12252023	28.0656931570967	16.5114977505139	16.5892796357265	NA
2022-01-18	MASCULINO	43	DETECTADO	3	1046010551	SP	Sao Paulo	12252023	24.9141579047095	16.8827679617423	17.3248309672878	NA
2022-01-18	MASCULINO	40	DETECTADO	3	1046010559	SP	Sao Paulo	12252023	29.1430424900624	15.92422455927	15.7026568829967	NA
2022-01-18	FEMININO	48	DETECTADO	3	1046010563	SP	Sao Paulo	12252023	28.1741229046853	17.9050185610882	18.1269570099922	NA
2022-01-18	FEMININO	59	DETECTADO	3	1046010575	SP	Sao Paulo	12252023	26.1126933595291	15.8334331280863	16.5492482503694	NA
2022-01-18	FEMININO	36	DETECTADO	3	1046010580	SP	Sao Paulo	12252023	29.0437288371552	20.7047691754609	21.5570403312178	NA
2022-01-18	MASCULINO	50	DETECTADO	3	1046010596	SP	Sao Paulo	12252023	31.7726343040274	12.6295271632796	10.7795895030067	NA
2022-01-18	MASCULINO	49	DETECTADO	3	1046010612	SP	Sao Paulo	12252023	23.4895539773484	16.9188559966365	16.72461533864	NA
2022-01-18	MASCULINO	35	DETECTADO	3	1046010663	SP	Sao Paulo	12252023	29.2512133404696	13.6249808301277	13.6606022567796	NA
2022-01-18	FEMININO	26	DETECTADO	3	1046010697	SP	Sao Paulo	12252023	25.9800922647529	26.849765117641	26.6580672672321	NA
2022-01-18	FEMININO	18	DETECTADO	3	1046010723	SP	Sao Paulo	12252023	35.0233711330258	8.41017985835332	10.8128066523539	NA
2022-01-18	FEMININO	36	DETECTADO	3	1046010725	SP	Sao Paulo	12252023	28.1084193880887	36.0468840802016	35.7890125001751	NA
2022-01-18	FEMININO	66	DETECTADO	3	1046010733	SP	Sao Paulo	12252023	24.7560955205798	27.6976022918475	28.8032936245348	NA
2022-01-18	FEMININO	52	DETECTADO	3	1046010768	SP	Sao Paulo	12252023	25.6242831902965	22.6449278315909	22.7759794620987	NA
2022-01-18	FEMININO	26	DETECTADO	3	1046010787	SP	Sao Paulo	12252023	25.199633892697	22.6333787252448	22.9374448928576	NA
2022-01-18	FEMININO	44	DETECTADO	3	1046010867	SP	Sao Paulo	12252023	32.9448513148059	14.6914227250308	14.7235115780666	NA
2022-01-18	FEMININO	39	DETECTADO	3	1046010881	SP	Sao Paulo	12252023	31.1795859541682	15.5250923153133	16.320767208278	NA
2022-01-18	MASCULINO	20	DETECTADO	3	1046010888	SP	Sao Paulo	12252023	31.6456048043541	12.6471745675531	13.6578785771727	NA
2022-01-18	FEMININO	55	DETECTADO	3	1046010895	SP	Sao Paulo	12252023	29.4506533452258	19.3698193136041	18.7568625107412	NA
2022-01-18	FEMININO	35	DETECTADO	3	1046010946	SP	Sao Paulo	12252023	24.9727906284158	22.2686412669817	22.2351191673194	NA
2022-01-18	FEMININO	29	DETECTADO	3	1046010961	SP	Sao Paulo	12252023	24.0983381082576	18.5672923231138	18.0228357562193	NA
2022-01-18	MASCULINO	37	DETECTADO	3	1046010978	SP	Sao Paulo	12252023	24.5287351285118	24.4270958397501	24.1092634959057	NA
2022-01-18	FEMININO	68	DETECTADO	3	1046010991	SP	Sao Paulo	12252023	32.342048084109	16.65334101272	16.4478327135653	NA
2022-01-18	FEMININO	24	DETECTADO	3	1046010993	SP	Sao Paulo	12252023	28.3676009377264	16.4448506585589	16.5180848853678	NA
2022-01-18	FEMININO	48	DETECTADO	3	1046011003	SP	Sao Paulo	12252023	23.6299691939878	17.2754019517331	17.7533513819072	NA
2022-01-18	FEMININO	13	DETECTADO	3	1046011010	SP	Sao Paulo	12252023	29.1342889179889	22.5910437880467	22.7647874696461	NA
2022-01-18	FEMININO	46	DETECTADO	3	1046011030	SP	Sao Paulo	12252023	27.2312446104059	19.5283619934059	19.0524864439169	NA
2022-01-18	FEMININO	24	DETECTADO	3	1046011044	SP	Sao Paulo	12252023	24.7612408681689	19.7492244787	19.9213602122662	NA
2022-01-18	FEMININO	31	DETECTADO	3	1046011052	SP	Sao Paulo	12252023	24.8400736938648	18.461379163043	18.6227144436456	NA
2022-01-18	MASCULINO	44	DETECTADO	3	1046011099	SP	Sao Paulo	12252023	28.9857351696933	21.9052543961203	21.6455025989988	NA
2022-01-18	FEMININO	40	DETECTADO	3	1046011101	SP	Sao Paulo	12252023	27.5514881010062	30.7117814575944	30.7558346078928	NA
2022-01-18	FEMININO	51	DETECTADO	3	1046011106	SP	Sao Paulo	12252023	25.9477992450251	29.5573545591991	31.355127029564	NA
2022-01-18	FEMININO	23	DETECTADO	3	1046011110	SP	Sao Paulo	12252023	27.8629997012609	22.2209928025854	21.9048338606878	NA
2022-01-18	FEMININO	45	DETECTADO	3	1046011135	SP	Sao Paulo	12252023	28.4697326745209	12.4865459190971	13.3526299131779	NA
2022-01-18	MASCULINO	43	DETECTADO	3	1046011137	SP	Sao Paulo	12252023	30.1528580136607	14.1030861142577	14.8364691995257	NA
2022-01-18	FEMININO	41	DETECTADO	3	1046011147	SP	Sao Paulo	12252023	29.3279902370218	20.5425365723574	21.1931140987598	NA
2022-01-18	FEMININO	45	DETECTADO	3	1046011155	SP	Sao Paulo	12252023	30.0637720085859	15.762143803547	15.7667373306768	NA
2022-01-18	FEMININO	45	DETECTADO	3	1046011166	SP	Sao Paulo	12252023	26.92239722053	14.7160191142503	14.4087631352219	NA
2022-01-18	FEMININO	49	DETECTADO	3	1046011176	SP	Sao Paulo	12252023	35.4838937641521	19.4563943950341	19.9498368599369	NA
2022-01-18	FEMININO	55	DETECTADO	3	1046011180	SP	Sao Paulo	12252023	36.2907473057336	13.2741747899576	14.1572219839997	NA
2022-01-18	MASCULINO	52	DETECTADO	3	1046011186	SP	Sao Paulo	12252023	27.9038775905459	26.1349716046059	25.7703431938851	NA
2022-01-18	FEMININO	37	DETECTADO	3	1046011199	SP	Sao Paulo	12252023	24.7137398826387	19.9393724489727	20.3352439486439	NA
2022-01-18	MASCULINO	50	DETECTADO	3	1046011200	SP	Sao Paulo	12252023	29.5468045797637	14.0026925658049	14.4957690024744	NA
2022-01-18	FEMININO	40	DETECTADO	3	1046011207	SP	Sao Paulo	12252023	25.8903443053527	17.6999551939567	18.3443676354232	NA
2022-01-18	FEMININO	48	DETECTADO	3	1046011209	SP	Sao Paulo	12252023	32.8909952026321	17.3057778386476	17.1905263944827	NA
2022-01-18	MASCULINO	49	DETECTADO	3	1046011215	SP	Sao Paulo	12252023	26.4830462006091	25.8985850042529	26.1814216674028	NA
2022-01-18	FEMININO	51	DETECTADO	3	1046011216	SP	Sao Paulo	12252023	24.138285756502	15.5497005123118	16.3093751065233	NA
2022-01-18	FEMININO	26	DETECTADO	3	1046011219	SP	Sao Paulo	12252023	27.2949278251085	18.9100750731984	19.2940471308476	NA
2022-01-18	FEMININO	41	DETECTADO	3	1046011228	SP	Sao Paulo	12252023	27.6774072873391	15.2600007950801	15.4182468840028	NA
2022-01-18	MASCULINO	44	DETECTADO	3	1046011233	SP	Sao Paulo	12252023	26.4908777824438	16.9332708739853	16.6844051388891	NA
2022-02-05	MASCULINO	44	DETECTADO	5	16170674	MG	Belo Horizonte	2512070	NA	7.01881291515042	7.8351954074807	NA
2022-01-18	FEMININO	34	DETECTADO	3	1046011251	SP	Sao Paulo	12252023	29.9282840601187	12.8621681357778	13.5987646442968	NA
2022-01-18	FEMININO	31	DETECTADO	3	1046011262	SP	Sao Paulo	12252023	29.3741418917218	16.4798825011973	16.1064342438257	NA
2022-01-18	FEMININO	36	DETECTADO	3	1046011278	SP	Sao Paulo	12252023	34.8936228308656	18.1922634885809	18.2762746189123	NA
2022-01-18	FEMININO	51	DETECTADO	3	1046011293	SP	Sao Paulo	12252023	26.1462780893095	20.5053487455374	20.449938259961	NA
2022-01-18	FEMININO	30	DETECTADO	3	1046011294	SP	Sao Paulo	12252023	23.9010731670127	15.4584561961083	15.2870207336507	NA
2022-01-18	MASCULINO	23	DETECTADO	3	1046011311	SP	Sao Paulo	12252023	31.0955370540427	13.7276276907422	14.6643012866744	NA
2022-01-18	FEMININO	39	DETECTADO	3	1046011317	SP	Sao Paulo	12252023	26.5093070543882	31.3324625569377	31.1377915184763	NA
2022-01-18	MASCULINO	40	DETECTADO	3	1046011336	SP	Sao Paulo	12252023	32.6687793078044	15.4771553908322	15.6606962913717	NA
2022-01-18	FEMININO	40	DETECTADO	3	1046011337	SP	Sao Paulo	12252023	31.6513057862346	14.6195162465669	14.6332038044267	NA
2022-01-18	FEMININO	54	DETECTADO	3	1046011347	SP	Sao Paulo	12252023	29.297181743898	20.0527531733986	19.7983831084165	NA
2022-01-18	FEMININO	50	DETECTADO	3	1046011350	SP	Sao Paulo	12252023	28.0604212074801	11.6629601765176	11.9307598871207	NA
2022-01-18	FEMININO	58	DETECTADO	3	1046011355	SP	Sao Paulo	12252023	25.6353054949707	29.5092963385883	29.4426166424226	NA
2022-01-19	MASCULINO	49	DETECTADO	3	1046011377	SP	Sao Paulo	12252023	27.0976734139659	34.8055389323065	34.7106116113927	NA
2022-01-19	MASCULINO	28	DETECTADO	3	1046011385	SP	Sao Paulo	12252023	26.3781223936368	24.5501215436098	24.4861710365178	NA
2022-01-19	MASCULINO	22	DETECTADO	3	1046011399	SP	Sao Paulo	12252023	27.8998373459446	16.6247787413621	17.4195277249298	NA
2022-01-19	FEMININO	51	DETECTADO	3	1046011415	SP	Sao Paulo	12252023	28.6322484447789	15.1045063835766	15.3024904153981	NA
2022-01-19	MASCULINO	56	DETECTADO	3	1046011443	SP	Sao Paulo	12252023	26.6943243388151	21.6440444475481	22.8803420342083	NA
2022-01-19	FEMININO	5	DETECTADO	3	1046011453	SP	Sao Paulo	12252023	26.2772967531926	18.728275534523	18.8512654416026	NA
2022-01-19	FEMININO	40	DETECTADO	3	1046011458	RJ	Rio de Janeiro	6718903	31.3992960106752	16.6340360243584	18.0588520266204	NA
2022-01-19	MASCULINO	50	DETECTADO	3	1046011465	SP	Sao Paulo	12252023	27.5717223768511	20.064251336513	20.8668734946253	NA
2022-01-19	FEMININO	35	DETECTADO	3	1046011467	SP	Sao Paulo	12252023	33.022827872856	16.7046855679728	17.1979886570771	NA
2022-01-19	FEMININO	44	DETECTADO	3	1046011471	SP	Sao Paulo	12252023	26.930788478795	15.9131305658871	15.5940642716079	NA
2022-01-19	FEMININO	44	DETECTADO	3	1046011481	SP	Sao Paulo	12252023	26.7163101009851	20.6141271468978	20.739213059442	NA
2022-01-19	MASCULINO	44	DETECTADO	3	1046011487	SP	Sao Paulo	12252023	24.7866805614769	26.6942879472027	28.1667026353503	NA
2022-01-19	MASCULINO	34	DETECTADO	3	1046011500	SP	Sao Paulo	12252023	30.9021762589002	16.7552213932157	17.1009230008328	NA
2022-01-19	FEMININO	64	DETECTADO	3	1046011504	SP	Sao Paulo	12252023	28.6191120216121	17.6640463708507	19.4056394123051	NA
2022-01-19	FEMININO	49	DETECTADO	3	1046011516	SP	Sao Paulo	12252023	30.0304494747784	14.0084709714541	13.7650553723909	NA
2022-01-19	FEMININO	40	DETECTADO	3	1046011518	SP	Sao Paulo	12252023	25.9317406912591	20.3176068277657	20.5129520847719	NA
2022-01-19	MASCULINO	59	DETECTADO	3	1046011519	SP	Sao Paulo	12252023	28.8453747997711	20.2870334445449	20.416776125629	NA
2022-01-19	FEMININO	33	DETECTADO	3	1046011536	SP	Sao Paulo	12252023	24.6939968890266	16.4134975630173	17.0683859533865	NA
2022-01-19	FEMININO	48	DETECTADO	3	1046011555	SP	Sao Paulo	12252023	25.8238347905261	18.2682263723154	17.9734243697368	NA
2022-01-19	MASCULINO	32	DETECTADO	3	1046011556	SP	Sao Paulo	12252023	26.6190064233782	23.9915518661334	23.4694755913809	NA
2022-01-19	MASCULINO	48	DETECTADO	3	1046011561	SP	Sao Paulo	12252023	25.2222230257481	24.6819714213752	24.3250775425442	NA
2022-01-19	FEMININO	34	DETECTADO	3	1046011586	SP	Sao Paulo	12252023	26.4227112732037	32.7154608444047	32.8788277588783	NA
2022-01-19	FEMININO	22	DETECTADO	3	1046011602	SP	Sao Paulo	12252023	30.3290795284378	17.4230438936359	16.8389890743794	NA
2022-01-19	MASCULINO	49	DETECTADO	3	1046011610	SP	Sao Paulo	12252023	26.5511535325047	22.496714338212	22.4752699760708	NA
2022-01-19	FEMININO	24	DETECTADO	3	1046011619	SP	Sao Paulo	12252023	25.9262462108348	18.8241423663373	18.0131598051433	NA
2022-01-19	MASCULINO	39	DETECTADO	3	1046011630	SP	Sao Paulo	12252023	26.4353910840048	18.9014845860333	18.7516690540207	NA
2022-01-19	MASCULINO	47	DETECTADO	3	1046011634	SP	Sao Paulo	12252023	26.0244983862719	18.4414466661362	18.4268372934959	NA
2022-01-19	MASCULINO	48	DETECTADO	3	1046011651	SP	Sao Paulo	12252023	27.4863155401255	18.7516459288067	19.1353755700613	NA
2022-01-19	FEMININO	25	DETECTADO	3	1046011665	SP	Sao Paulo	12252023	26.5523233034389	21.6860855439242	21.82500554006	NA
2022-01-19	MASCULINO	34	DETECTADO	3	1046011678	SP	Sao Paulo	12252023	27.3890020825256	16.6898432001197	16.8898326359274	NA
2022-01-19	FEMININO	43	DETECTADO	3	1046011691	SP	Sao Paulo	12252023	29.9524498469798	15.7498652225211	15.3432024374258	NA
2022-01-19	FEMININO	33	DETECTADO	3	1046011839	SP	Sao Paulo	12252023	26.3886847701591	17.2578634156369	16.8327712428883	NA
2022-01-19	MASCULINO	59	DETECTADO	3	1046011858	SP	Sao Paulo	12252023	26.4262060838628	20.1090135814387	19.5826714117608	NA
2022-01-19	MASCULINO	64	DETECTADO	3	1046011876	SP	Sao Paulo	12252023	31.560226572549	15.2345656290535	14.5480040914143	NA
2022-01-19	MASCULINO	42	DETECTADO	3	1046011878	SP	Sao Paulo	12252023	27.5048569681562	16.0808705688258	16.5156850675546	NA
2022-01-19	FEMININO	39	DETECTADO	3	1046011882	SP	Sao Paulo	12252023	27.0624036309373	21.2465701213601	21.5092919455425	NA
2022-01-19	MASCULINO	56	DETECTADO	3	1046011887	SP	Sao Paulo	12252023	30.911134064328	16.0173689658497	16.6661534958637	NA
2022-01-19	FEMININO	42	DETECTADO	3	1046011892	SP	Sao Paulo	12252023	27.0175563499772	17.3836411435463	17.7008338681571	NA
2022-01-19	FEMININO	26	DETECTADO	3	1046011900	SP	Sao Paulo	12252023	24.5837106064583	24.745008438972	24.5919452137309	NA
2022-01-19	FEMININO	19	DETECTADO	3	1046011914	SP	Sao Paulo	12252023	26.2419097300254	19.5830587649627	19.4953103805486	NA
2022-01-19	FEMININO	55	DETECTADO	3	1046011929	SP	Sao Paulo	12252023	26.216223609112	17.8928161067753	17.5189961545865	NA
2022-01-19	MASCULINO	25	DETECTADO	3	1046011933	SP	Sao Paulo	12252023	25.9927468864497	23.433610901824	23.4853088006488	NA
2022-01-19	FEMININO	49	DETECTADO	3	1046011934	SP	Sao Paulo	12252023	25.4078404810001	18.9861284656705	18.5661415003331	NA
2022-01-19	FEMININO	37	DETECTADO	3	1046011940	SP	Sao Paulo	12252023	28.3966449215722	16.3142138216411	15.9223051443275	NA
2022-01-19	FEMININO	30	DETECTADO	3	1046011941	SP	Sao Paulo	12252023	24.9139855525577	19.8257790798194	20.3682359750083	NA
2022-01-19	FEMININO	34	DETECTADO	3	1046011945	SP	Sao Paulo	12252023	24.8663131092319	14.9604015959361	14.5960850499614	NA
2022-01-19	MASCULINO	19	DETECTADO	3	1046011950	SP	Sao Paulo	12252023	26.8209047049078	21.9127658328303	21.6967264883687	NA
2022-01-19	FEMININO	30	DETECTADO	3	1046011952	SP	Sao Paulo	12252023	26.6964295417346	30.458881054897	30.5484487108135	NA
2022-01-19	FEMININO	26	DETECTADO	3	1046011960	SP	Sao Paulo	12252023	30.8842806088396	8.0495336771094	11.3555658114183	NA
2022-01-19	FEMININO	39	DETECTADO	3	1046011965	SP	Sao Paulo	12252023	26.8730450766876	19.0421262046795	19.0224298924106	NA
2022-01-19	MASCULINO	61	DETECTADO	3	1046011974	SP	Sao Paulo	12252023	30.7933217283717	19.6193336824015	19.4597088099516	NA
2022-01-20	MASCULINO	45	DETECTADO	3	1046012092	SP	Sao Paulo	12252023	24.5424152809058	23.2439070654257	23.1664823967896	NA
2022-01-20	MASCULINO	55	DETECTADO	3	1046012096	SP	Sao Paulo	12252023	28.0882011860349	16.5151010423932	16.4587017511606	NA
2022-01-20	MASCULINO	45	DETECTADO	3	1046012101	SP	Sao Paulo	12252023	24.4000699605738	31.0088567528726	31.6516691954738	NA
2022-01-20	FEMININO	33	DETECTADO	3	1046012105	SP	Sao Paulo	12252023	27.0616483533733	19.0953312218622	18.4045064165274	NA
2022-01-20	MASCULINO	57	DETECTADO	3	1046012117	SP	Sao Paulo	12252023	27.3099846401257	17.1109672581418	17.606371606502	NA
2022-01-20	FEMININO	56	DETECTADO	3	1046012121	SP	Sao Paulo	12252023	38.589167920808	18.2618395452548	17.9106784131448	NA
2022-01-20	MASCULINO	56	DETECTADO	3	1046012134	SP	Sao Paulo	12252023	27.5731095660138	20.6099754496967	21.001744349855	NA
2022-02-27	FEMININO	65	DETECTADO	9	16191375	MG	Belo Horizonte	2512070	NA	7.14828800031315	7.09609220411796	NA
2022-01-20	FEMININO	40	DETECTADO	3	1046012143	SP	Sao Paulo	12252023	26.6379572220197	14.2015113519918	14.2178768649674	NA
2022-01-20	FEMININO	48	DETECTADO	3	1046012167	SP	Sao Paulo	12252023	25.9248895949016	19.7023233404111	19.5092967007295	NA
2022-01-20	FEMININO	40	DETECTADO	3	1046012200	SP	Sao Paulo	12252023	26.4708424473878	18.1497579238555	17.6408038839598	NA
2022-01-20	FEMININO	39	DETECTADO	3	1046012201	SP	Sao Paulo	12252023	26.6175611993719	18.9077065058605	19.323891231343	NA
2022-01-20	FEMININO	19	DETECTADO	3	1046012202	SP	Sao Paulo	12252023	29.3747978712601	21.765941369486	21.6463891150923	NA
2022-01-20	FEMININO	57	DETECTADO	3	1046012207	SP	Sao Paulo	12252023	25.344173806015	19.4520868237635	19.2657497288961	NA
2022-01-20	MASCULINO	68	DETECTADO	3	1046012220	SP	Sao Paulo	12252023	25.035360985839	16.3860847201271	15.6995922913946	NA
2022-01-20	MASCULINO	41	DETECTADO	3	1046012223	SP	Sao Paulo	12252023	24.6507746325541	28.6386591829701	28.2191889240217	NA
2022-01-20	FEMININO	31	DETECTADO	3	1046012229	SP	Sao Paulo	12252023	24.9803358625639	17.8647441499491	18.0564695515168	NA
2022-01-20	FEMININO	48	DETECTADO	3	1046012235	SP	Sao Paulo	12252023	28.247456666291	30.096757048846	29.7575321538503	NA
2022-01-20	FEMININO	30	DETECTADO	3	1046012236	SP	Sao Paulo	12252023	24.1351460942642	14.008763541456	14.6347382845948	NA
2022-01-20	FEMININO	58	DETECTADO	3	1046012240	SP	Sao Paulo	12252023	36.8803178525717	18.2582313216237	17.4113145018318	NA
2022-01-20	MASCULINO	57	DETECTADO	3	1046012244	SP	Sao Paulo	12252023	25.2504378352401	24.2492815459267	25.1589630043147	NA
2022-01-20	MASCULINO	51	DETECTADO	3	1046012267	SP	Sao Paulo	12252023	27.1835524186007	18.6392726194065	18.4480222500558	NA
2022-01-20	MASCULINO	2	DETECTADO	3	1046012272	SP	Sao Paulo	12252023	29.9807321109158	14.043396116872	14.321747564653	NA
2022-01-20	MASCULINO	44	DETECTADO	3	1046012294	SP	Sao Paulo	12252023	25.0607060112549	20.2923579206232	20.4444125413353	NA
2022-01-20	FEMININO	29	DETECTADO	3	1046012295	SP	Sao Paulo	12252023	23.6321052414316	28.6717714305387	29.2269599102797	NA
2022-01-20	FEMININO	36	DETECTADO	3	1046012310	SP	Sao Paulo	12252023	27.1094322833228	32.9802668141078	34.4923516675822	NA
2022-01-20	FEMININO	32	DETECTADO	3	1046012339	SP	Sao Paulo	12252023	29.7304376363538	16.3490054110374	17.4047870239957	NA
2022-01-20	FEMININO	42	DETECTADO	3	1046012351	SP	Sao Paulo	12252023	25.8048789283083	18.3283737365408	18.4940398699242	NA
2022-01-20	FEMININO	21	DETECTADO	3	1046012396	SP	Sao Paulo	12252023	26.5894751138486	33.9294595546637	34.1998780163588	NA
2022-01-20	MASCULINO	41	DETECTADO	3	1046012420	SP	Sao Paulo	12252023	26.5616141437327	19.7977862142118	19.7496755694693	NA
2022-01-20	MASCULINO	66	DETECTADO	3	1046012425	SP	Sao Paulo	12252023	26.3761252098572	18.8980769306702	19.4348312644065	NA
2022-01-20	FEMININO	43	DETECTADO	3	1046012449	SP	Sao Paulo	12252023	25.2792766904094	21.7744873158077	21.1922216430645	NA
2022-01-20	MASCULINO	44	DETECTADO	3	1046012451	SP	Sao Paulo	12252023	26.1468930590311	19.1929600344648	19.5679553406264	NA
2022-01-20	MASCULINO	42	DETECTADO	3	1046012525	SP	Sao Paulo	12252023	27.9722467388002	17.1306475210418	16.9512178898031	NA
2022-01-20	MASCULINO	33	DETECTADO	3	1046012538	SP	Sao Paulo	12252023	26.387130902639	17.697391408	17.7280014473385	NA
2022-01-20	MASCULINO	17	DETECTADO	3	1046012605	SP	Sao Paulo	12252023	25.9522879761541	20.9093375334067	21.489025104196	NA
2022-01-20	FEMININO	33	DETECTADO	3	1046012643	SP	Sao Paulo	12252023	25.4779949496463	20.0289283086515	19.6696760767746	NA
2022-01-20	FEMININO	25	DETECTADO	3	1046012659	SP	Sao Paulo	12252023	25.1052005721196	24.4389782900145	24.6243480499705	NA
2022-01-20	FEMININO	53	DETECTADO	3	1046012669	SP	Sao Paulo	12252023	31.9697306554249	14.835748486156	14.9692114533218	NA
2022-01-20	FEMININO	51	DETECTADO	3	1046012683	SP	Sao Paulo	12252023	24.7288578693987	17.1787496369807	17.8131511686149	NA
2022-01-20	FEMININO	20	DETECTADO	3	1046012717	SP	Sao Paulo	12252023	25.2811512579597	29.9311910370725	29.5623944375567	NA
2022-01-20	FEMININO	53	DETECTADO	3	1046012720	SP	Sao Paulo	12252023	28.4312140720123	16.9378533061033	16.6114364112994	NA
2022-01-20	MASCULINO	48	DETECTADO	3	1046012722	SP	Sao Paulo	12252023	27.1503641838145	9.37961452955146	8.54506461158876	NA
2022-01-20	FEMININO	59	DETECTADO	3	1046012773	SP	Sao Paulo	12252023	25.7469054538855	25.349074231445	25.3777557981547	NA
2022-01-20	FEMININO	38	DETECTADO	3	1046012775	SP	Sao Paulo	12252023	24.2779529744397	16.528018531525	17.1579211835101	NA
2022-01-20	MASCULINO	63	DETECTADO	3	1046012777	SP	Sao Paulo	12252023	29.1878572516486	17.8892897640729	17.4781611114049	NA
2022-01-20	MASCULINO	33	DETECTADO	3	1046012780	SP	Sao Paulo	12252023	27.2680477148583	19.6942209691925	19.8345746054575	NA
2022-01-20	MASCULINO	23	DETECTADO	3	1046012786	SP	Sao Paulo	12252023	25.0924992506576	19.9027848358755	20.3104676946205	NA
2022-01-20	FEMININO	33	DETECTADO	3	1046012797	SP	Sao Paulo	12252023	25.1386792160751	19.9154941809521	21.5718943044599	NA
2022-01-20	FEMININO	38	DETECTADO	3	1046012816	SP	Sao Paulo	12252023	29.3371781591635	17.6956134928312	17.65422658374	NA
2022-01-20	FEMININO	45	DETECTADO	3	1046012817	SP	Sao Paulo	12252023	25.3367514932038	29.1031377157239	28.4184379078886	NA
2022-01-20	FEMININO	14	DETECTADO	3	1046012821	SP	Sao Paulo	12252023	26.2915025951867	20.2287967244585	20.6116252659694	NA
2022-01-20	FEMININO	69	DETECTADO	3	1046012832	SP	Sao Paulo	12252023	29.6294413221827	25.1982160094085	25.3207406049	NA
2022-01-20	FEMININO	37	DETECTADO	3	1046012844	SP	Sao Paulo	12252023	24.8038158295437	19.2801740520031	19.6384389490108	NA
2022-01-20	MASCULINO	37	DETECTADO	3	1046012851	SP	Sao Paulo	12252023	26.5193619414851	16.3973175098773	16.0806473344943	NA
2022-01-20	FEMININO	27	DETECTADO	3	1046012878	SP	Sao Paulo	12252023	25.6710685821747	15.8969998616966	16.1850556324183	NA
2022-01-20	FEMININO	43	DETECTADO	3	1046012903	SP	Sao Paulo	12252023	25.4769580315197	32.8917862376132	31.7907061551074	NA
2022-01-20	FEMININO	28	DETECTADO	3	1046012906	SP	Sao Paulo	12252023	26.9591910141099	16.4750527250941	17.1851112579197	NA
2022-01-20	FEMININO	28	DETECTADO	3	1046012917	SP	Sao Paulo	12252023	25.2466228260612	16.568350043618	16.557566358034	NA
2022-01-21	FEMININO	34	DETECTADO	3	1046012928	SP	Sao Paulo	12252023	34.0361444858803	16.1987613579316	14.8924358603385	NA
2022-01-21	FEMININO	54	DETECTADO	3	1046012929	SP	Sao Paulo	12252023	26.6659598569864	31.3375497552668	31.553198667059	NA
2022-01-21	FEMININO	45	DETECTADO	3	1046012937	SP	Sao Paulo	12252023	26.0902853579405	31.5940618748215	31.0404494291955	NA
2022-01-21	FEMININO	41	DETECTADO	3	1046012945	SP	Sao Paulo	12252023	30.8524408984903	17.3147733702471	17.0948079637877	NA
2022-01-21	FEMININO	54	DETECTADO	3	1046012968	SP	Sao Paulo	12252023	32.4528308702015	16.3325154806039	16.3618385125572	NA
2022-01-21	FEMININO	37	DETECTADO	3	1046012976	SP	Sao Paulo	12252023	28.2306186232946	17.4972369916968	16.9428143621908	NA
2022-01-21	MASCULINO	46	DETECTADO	3	1046012979	SP	Sao Paulo	12252023	31.2398097018341	12.8482626087584	12.798653557198	NA
2022-01-21	FEMININO	42	DETECTADO	3	1046012980	SP	Sao Paulo	12252023	29.6187989046564	14.0872403817048	13.1967560543347	NA
2022-01-21	MASCULINO	36	DETECTADO	3	1046012989	SP	Sao Paulo	12252023	28.1797407353062	17.5305477409875	17.3999584192845	NA
2022-01-21	FEMININO	20	DETECTADO	3	1046013028	SP	Sao Paulo	12252023	25.3497458037515	30.4141572839561	30.4445361504873	NA
2022-01-21	FEMININO	28	DETECTADO	3	1046013035	SP	Sao Paulo	12252023	27.9104336644992	22.7906166145234	22.6842531930667	NA
2022-01-21	MASCULINO	43	DETECTADO	3	1046013043	SP	Sao Paulo	12252023	31.2270023557179	14.7021774340869	14.6636137462969	NA
2022-01-21	FEMININO	46	DETECTADO	3	1046013054	SP	Sao Paulo	12252023	26.8556837608996	28.7532388019856	29.5186759199964	NA
2022-01-21	FEMININO	37	DETECTADO	3	1046013070	SP	Sao Paulo	12252023	31.8765335616296	15.3519156344607	15.4074422100675	NA
2022-01-21	FEMININO	37	DETECTADO	3	1046013079	SP	Sao Paulo	12252023	32.2327818109275	16.2618836927664	15.6757921965034	NA
2022-01-21	FEMININO	45	DETECTADO	3	1046013080	SP	Sao Paulo	12252023	26.5343215020043	22.5527688849598	23.4302411054183	NA
2022-01-21	MASCULINO	34	DETECTADO	3	1046013115	SP	Sao Paulo	12252023	31.6525244446437	15.2121140918871	14.5520145620156	NA
2022-01-21	FEMININO	53	DETECTADO	3	1046013121	SP	Sao Paulo	12252023	32.7166808431331	14.3288479247831	13.7308306634281	NA
2022-01-21	FEMININO	66	DETECTADO	3	1046013132	SP	Sao Paulo	12252023	28.316105025367	19.7045919238497	19.7427044948462	NA
2022-01-21	MASCULINO	68	DETECTADO	3	1046013142	SP	Sao Paulo	12252023	26.7685108098322	16.3123400965448	16.3046159571958	NA
2022-01-21	FEMININO	11	DETECTADO	3	1046013156	SP	Sao Paulo	12252023	26.9296426245609	15.6152180783669	16.2963638595596	NA
2022-01-21	FEMININO	54	DETECTADO	3	1046013162	SP	Sao Paulo	12252023	33.2903436276218	13.7406472296197	13.4445601348433	NA
2022-01-21	FEMININO	50	DETECTADO	3	1046013180	SP	Sao Paulo	12252023	25.5307514787096	20.7495282782898	20.4080600568317	NA
2022-01-21	FEMININO	43	DETECTADO	3	1046013192	SP	Sao Paulo	12252023	28.5314937607763	13.725159890182	13.2224215122823	NA
2022-01-21	FEMININO	55	DETECTADO	3	1046013214	SP	Sao Paulo	12252023	37.2891636963382	19.6261887996565	19.2658340697066	NA
2022-01-21	FEMININO	50	DETECTADO	3	1046013216	SP	Sao Paulo	12252023	26.5194100758872	14.0061125143883	13.6675783255351	NA
2022-01-21	FEMININO	31	DETECTADO	3	1046013217	SP	Sao Paulo	12252023	25.7934635734916	22.2435089995986	21.9197686852543	NA
2022-01-21	FEMININO	42	DETECTADO	3	1046013240	SP	Sao Paulo	12252023	26.2392846631305	27.2372022450575	27.4357298396644	NA
2022-01-21	FEMININO	42	DETECTADO	3	1046013244	SP	Sao Paulo	12252023	28.7913390443088	16.3859266022771	15.9354881918034	NA
2022-01-21	MASCULINO	39	DETECTADO	3	1046013246	SP	Sao Paulo	12252023	35.4245904244183	19.4278601032689	19.315709905486	NA
2022-01-21	FEMININO	44	DETECTADO	3	1046013300	SP	Sao Paulo	12252023	35.1093643234351	13.8450637048343	13.575157884888	NA
2022-01-21	FEMININO	19	DETECTADO	3	1046013302	SP	Sao Paulo	12252023	24.8469002513554	24.5790975628177	24.8034899953384	NA
2022-01-21	FEMININO	48	DETECTADO	3	1046013303	SP	Sao Paulo	12252023	25.9444403356269	18.7047970198601	18.6665231791727	NA
2022-01-21	FEMININO	11	DETECTADO	3	1046013307	SP	Sao Paulo	12252023	26.4564145985279	22.9817454318354	23.2125001684046	NA
2022-01-21	FEMININO	53	DETECTADO	3	1046013311	SP	Sao Paulo	12252023	26.4292257345316	22.2928551191269	21.9935811983746	NA
2022-01-21	FEMININO	69	DETECTADO	3	1046013314	SP	Sao Paulo	12252023	26.9546010115015	17.9997610465455	17.7811280236426	NA
2022-01-21	FEMININO	53	DETECTADO	3	1046013319	SP	Sao Paulo	12252023	27.4649508639562	17.9116936412171	18.177721702224	NA
2022-01-21	MASCULINO	43	DETECTADO	3	1046013329	SP	Sao Paulo	12252023	25.6210822114177	20.1780671297449	20.4150640786406	NA
2022-01-21	MASCULINO	52	DETECTADO	3	1046013330	SP	Sao Paulo	12252023	29.4900403349076	14.4233093550567	14.6641277861461	NA
2022-01-21	FEMININO	27	DETECTADO	3	1046013333	SP	Sao Paulo	12252023	26.2227874585363	22.4349491023761	23.4304239659517	NA
2022-01-21	FEMININO	48	DETECTADO	3	1046013348	SP	Sao Paulo	12252023	33.9441875769757	13.8177996526178	13.3751184617788	NA
2022-01-21	FEMININO	76	DETECTADO	3	1046013374	SP	Sao Paulo	12252023	26.2246075880062	18.6659217826517	18.5258882348427	NA
2022-01-21	FEMININO	38	DETECTADO	3	1046013394	SP	Sao Paulo	12252023	26.1877888335345	20.5587716599415	21.3196343784714	NA
2022-01-21	FEMININO	20	DETECTADO	3	1046013414	SP	Sao Paulo	12252023	35.8812414607325	17.931883492977	18.6248748579666	NA
2022-01-21	FEMININO	38	DETECTADO	3	1046013419	SP	Sao Paulo	12252023	31.0172450312107	14.0166065681412	14.440582617724	NA
2022-01-21	MASCULINO	33	DETECTADO	3	1046013429	SP	Sao Paulo	12252023	35.1247587212734	15.1758625374073	16.4260869900455	NA
2022-01-21	FEMININO	33	DETECTADO	3	1046013437	SP	Sao Paulo	12252023	25.7048572418812	20.0039295453552	22.6106310655583	NA
2022-01-21	FEMININO	34	DETECTADO	3	1046013443	SP	Sao Paulo	12252023	29.8898647481584	23.405276669353	23.5815975539135	NA
2022-01-21	FEMININO	34	DETECTADO	3	1046013467	SP	Sao Paulo	12252023	35.0649354712921	21.6040904322927	21.5729450039808	NA
2022-01-21	MASCULINO	54	DETECTADO	3	1046013470	SP	Sao Paulo	12252023	37.1783151811476	13.0672260487306	13.4328106064096	NA
2022-01-21	FEMININO	39	DETECTADO	3	1046013488	SP	Sao Paulo	12252023	28.3872278246974	17.5664622827918	17.9730677701432	NA
2022-01-21	FEMININO	22	DETECTADO	3	1046013504	SP	Sao Paulo	12252023	24.6379098536919	22.4628325691578	21.9849421526984	NA
2022-01-21	MASCULINO	39	DETECTADO	3	1046013544	SP	Sao Paulo	12252023	32.9568143299707	12.7692501171107	14.1839169207355	NA
2022-01-21	MASCULINO	35	DETECTADO	3	1046013552	SP	Sao Paulo	12252023	34.3204517242917	19.261989641026	18.8989690720808	NA
2022-01-21	FEMININO	37	DETECTADO	3	1046013573	SP	Sao Paulo	12252023	28.2534715839077	20.9637325985493	20.8500437966625	NA
2022-01-21	FEMININO	40	DETECTADO	3	1046013581	SP	Sao Paulo	12252023	27.5574051450913	21.8900458797837	23.6207272966709	NA
2022-01-21	MASCULINO	35	DETECTADO	3	1046013648	SP	Sao Paulo	12252023	27.2084432975103	23.026004034417	23.6758457682761	NA
2022-01-21	FEMININO	56	DETECTADO	3	1046013650	SP	Sao Paulo	12252023	25.8453921878165	17.5587088181953	17.1265092145711	NA
2022-01-21	FEMININO	23	DETECTADO	3	1046013662	SP	Sao Paulo	12252023	29.4427661139857	16.8188984015289	16.8728562177143	NA
2022-01-21	MASCULINO	2	DETECTADO	3	1046013686	SP	Sao Paulo	12252023	24.1783964521273	28.9928678059077	28.6465129350515	NA
2022-01-21	MASCULINO	35	DETECTADO	3	1046013696	SP	Sao Paulo	12252023	29.0440469988321	17.1815798483223	17.5114022398529	NA
2022-01-22	FEMININO	44	DETECTADO	3	1046013799	SP	Sao Paulo	12252023	25.1251845144513	18.4745886081932	18.4085110754637	NA
2022-01-22	MASCULINO	51	DETECTADO	3	1046013807	SP	Sao Paulo	12252023	25.3095482889709	17.5706433560681	17.7032798228515	NA
2022-01-22	FEMININO	28	DETECTADO	3	1046013827	SP	Sao Paulo	12252023	24.7600495454724	22.5644223900079	22.9051875404408	NA
2022-01-22	FEMININO	36	DETECTADO	3	1046013838	SP	Sao Paulo	12252023	28.5697443951571	15.8519137153444	15.9170531843037	NA
2022-01-22	MASCULINO	57	DETECTADO	3	1046013860	SP	Sao Paulo	12252023	26.3465411118682	31.5961268434184	30.568107429738	NA
2022-01-22	FEMININO	23	DETECTADO	3	1046013887	SP	Sao Paulo	12252023	25.0851052842446	17.9404623074872	17.3614384186629	NA
2022-01-22	FEMININO	44	DETECTADO	3	1046013891	SP	Sao Paulo	12252023	25.5551376274475	19.0196108695524	19.949918638504	NA
2022-01-22	MASCULINO	51	DETECTADO	3	1046013928	SP	Sao Paulo	12252023	27.7413579988369	24.8119674183018	25.8596196052746	NA
2022-01-22	MASCULINO	52	DETECTADO	3	1046013929	SP	Sao Paulo	12252023	25.5243058308701	19.5543967052164	18.7322184650674	NA
2022-01-22	FEMININO	59	DETECTADO	3	1046013945	SP	Sao Paulo	12252023	25.8154638496498	19.4805707357361	19.2471569484724	NA
2022-01-22	FEMININO	22	DETECTADO	3	1046013950	SP	Sao Paulo	12252023	25.5769029643751	16.7161445075118	15.8486886031258	NA
2022-01-22	MASCULINO	54	DETECTADO	3	1046013963	SP	Sao Paulo	12252023	27.8058485760079	16.6109200895351	16.5477260470469	NA
2022-01-22	MASCULINO	35	DETECTADO	3	1046013978	SP	Sao Paulo	12252023	26.6136270859998	18.8435306987955	17.5096167911897	NA
2022-01-22	FEMININO	45	DETECTADO	3	1046014029	SP	Sao Paulo	12252023	28.1459558017416	22.1610321484118	22.5093557600037	NA
2022-01-22	FEMININO	35	DETECTADO	3	1046014041	SP	Sao Paulo	12252023	26.2228077527822	22.2429185078886	21.9468203356798	NA
2022-01-22	FEMININO	48	DETECTADO	3	1046014048	SP	Sao Paulo	12252023	27.763268694816	22.5102125935762	23.2201825046791	NA
2022-01-22	FEMININO	34	DETECTADO	3	1046014069	SP	Sao Paulo	12252023	33.6512669804261	29.1692348363266	29.6596202699023	NA
2022-01-22	FEMININO	37	DETECTADO	3	1046014078	SP	Sao Paulo	12252023	28.1712132695263	18.7764544183995	19.1588347583029	NA
2022-01-22	MASCULINO	40	DETECTADO	3	1046014131	SP	Sao Paulo	12252023	27.6072052013468	19.4873396256836	19.6681921550374	NA
2022-01-22	FEMININO	22	DETECTADO	3	1046014167	SP	Sao Paulo	12252023	31.8539840589272	14.6847232150117	14.4128772012875	NA
2022-01-22	FEMININO	51	DETECTADO	3	1046014188	SP	Sao Paulo	12252023	34.0543841374601	32.1200677841805	31.7007411214174	NA
2022-01-22	FEMININO	32	DETECTADO	3	1046014191	SP	Sao Paulo	12252023	34.4568323058714	30.6467629746586	31.3659762776863	NA
2022-01-22	FEMININO	49	DETECTADO	3	1046014206	SP	Sao Paulo	12252023	29.5246199684502	17.8658765135208	18.2301595487511	NA
2022-01-22	FEMININO	29	DETECTADO	3	1046014219	SP	Sao Paulo	12252023	26.8796256607626	13.7639113486015	13.934178589279	NA
2022-01-22	FEMININO	46	DETECTADO	3	1046014239	SP	Sao Paulo	12252023	26.0214870203301	19.3666670310272	19.9736472776581	NA
2022-01-22	MASCULINO	25	DETECTADO	3	1046014240	SP	Sao Paulo	12252023	27.0445334196457	31.9204010514691	31.9821598460427	NA
2022-01-22	FEMININO	41	DETECTADO	3	1046014254	SP	Sao Paulo	12252023	25.8316475834914	18.316137350776	18.0271003066935	NA
2022-01-22	MASCULINO	34	DETECTADO	3	1046014259	SP	Sao Paulo	12252023	25.4155686784999	12.2372417024622	12.5130612651439	NA
2022-01-22	FEMININO	49	DETECTADO	3	1046014271	SP	Sao Paulo	12252023	27.7836545249789	16.9438417039667	17.1848238285395	NA
2022-01-22	MASCULINO	25	DETECTADO	3	1046014289	SP	Sao Paulo	12252023	24.2049903701175	18.2132270007494	14.4485809812936	NA
2022-01-22	MASCULINO	38	DETECTADO	3	1046014297	SP	Sao Paulo	12252023	26.6606812446049	15.996169016931	16.1070486627361	NA
2022-01-22	FEMININO	42	DETECTADO	3	1046014320	SP	Sao Paulo	12252023	25.2025458102376	19.9361617451302	20.0359299614539	NA
2022-01-22	FEMININO	29	DETECTADO	3	1046014355	SP	Sao Paulo	12252023	26.1331129673516	30.5992893263067	31.3983013359937	NA
2022-01-22	MASCULINO	55	DETECTADO	3	1046014363	SP	Sao Paulo	12252023	24.4731940879971	21.5208471803586	20.9633055564968	NA
2022-01-22	FEMININO	50	DETECTADO	3	1046014377	SP	Sao Paulo	12252023	27.8783791031189	26.0949533653028	26.3881299119754	NA
2022-01-22	FEMININO	31	DETECTADO	3	1046014380	SP	Sao Paulo	12252023	32.68466510266	25.6903248121455	24.8939906996889	NA
2022-01-22	MASCULINO	32	DETECTADO	3	1046014405	SP	Sao Paulo	12252023	25.8457065136096	15.8821240929863	15.4935648957477	NA
2022-01-22	MASCULINO	6	DETECTADO	3	1046014427	SP	Sao Paulo	12252023	20.2385770415119	25.1393535205396	25.0464857677032	NA
2022-02-03	FEMININO	46	DETECTADO	5	946003166	MG	Belo Horizonte	2512070	NA	7.3617625416993	6.67797060356645	NA
2022-01-22	FEMININO	1	DETECTADO	3	1046014436	SP	Sao Paulo	12252023	24.3760432195031	25.1589488765912	23.4365564498619	NA
2022-01-22	MASCULINO	4	DETECTADO	3	1046014443	SP	Sao Paulo	12252023	25.5237210879461	17.696389424439	18.244845163152	NA
2022-01-22	FEMININO	35	DETECTADO	3	1046014445	SP	Sao Paulo	12252023	24.3061182814623	20.5486388796172	19.8058835873298	NA
2022-01-22	MASCULINO	41	DETECTADO	3	1046014446	SP	Sao Paulo	12252023	27.2450510917736	15.7338652251347	16.9148340642343	NA
2022-01-22	MASCULINO	41	DETECTADO	3	1046014450	SP	Sao Paulo	12252023	25.8298776452182	24.6201673760785	23.7986491805556	NA
2022-01-22	MASCULINO	17	DETECTADO	3	1046014462	SP	Sao Paulo	12252023	25.6558956980973	17.4522783580257	16.8604588790422	NA
2022-01-22	MASCULINO	19	DETECTADO	3	1046014464	SP	Sao Paulo	12252023	28.0451517986962	11.9326336754267	12.440614607785	NA
2022-01-22	FEMININO	27	DETECTADO	3	1046014469	SP	Sao Paulo	12252023	24.6231989667895	25.2044401288797	24.5395747573724	NA
2022-01-22	FEMININO	47	DETECTADO	3	1046014490	SP	Sao Paulo	12252023	25.6158362863949	22.6847067254839	21.8193979185638	NA
2022-01-22	FEMININO	28	DETECTADO	3	1046014495	SP	Sao Paulo	12252023	23.4658170842682	18.4281073365374	18.5150203497688	NA
2022-01-22	MASCULINO	51	DETECTADO	3	1046014507	SP	Sao Paulo	12252023	31.0327467144468	13.8486990537516	14.4159095127655	NA
2022-01-23	MASCULINO	5	DETECTADO	4	1046014550	SP	Sao Paulo	12252023	25.7061250193747	31.2123298952554	32.0116661198762	NA
2022-01-23	FEMININO	20	DETECTADO	4	1046014558	SP	Sao Paulo	12252023	31.1261222063606	34.6246343606903	35.4844670616165	NA
2022-01-23	MASCULINO	42	DETECTADO	4	1046014564	SP	Sao Paulo	12252023	24.8357042642792	21.7239887829268	21.8273057547525	NA
2022-01-23	MASCULINO	69	DETECTADO	4	1046014570	SP	Sao Paulo	12252023	24.3615197175061	15.4799639919561	16.2618084392708	NA
2022-01-23	MASCULINO	41	DETECTADO	4	1046014577	SP	Sao Paulo	12252023	25.5347805946682	23.9685635934771	24.3099857263686	NA
2022-01-23	FEMININO	44	DETECTADO	4	1046014578	SP	Sao Paulo	12252023	24.7666641414845	17.9838567088837	18.7773349092761	NA
2022-01-23	FEMININO	57	DETECTADO	4	1046014583	SP	Sao Paulo	12252023	23.8282811251772	18.8495805927752	19.0467001861619	NA
2022-01-23	FEMININO	49	DETECTADO	4	1046014584	SP	Sao Paulo	12252023	26.352322616536	16.2830120396062	16.3187666732069	NA
2022-01-23	MASCULINO	71	DETECTADO	4	1046014587	SP	Sao Paulo	12252023	25.9888587834817	18.2458410223916	18.3724175133038	NA
2022-01-23	FEMININO	49	DETECTADO	4	1046014595	SP	Sao Paulo	12252023	26.9826776648968	19.1686195845431	19.7789457504744	NA
2022-01-23	FEMININO	18	DETECTADO	4	1046014615	SP	Sao Paulo	12252023	26.2495490254369	23.770990742619	24.2258347253237	NA
2022-01-23	MASCULINO	75	DETECTADO	4	1046014621	SP	Sao Paulo	12252023	29.8989206119924	12.5598961082147	12.5849988560085	NA
2022-01-23	FEMININO	26	DETECTADO	4	1046014631	SP	Sao Paulo	12252023	19.3126702602288	34.0559120337005	28.7919798975637	NA
2022-01-23	FEMININO	37	DETECTADO	4	1046014659	SP	Sao Paulo	12252023	23.982095564294	25.7907345251022	25.5806302719503	NA
2022-01-23	FEMININO	32	DETECTADO	4	1046014672	SP	Sao Paulo	12252023	26.6118146825661	10.844081220063	9.91800854795708	NA
2022-01-23	FEMININO	37	DETECTADO	4	1046014691	SP	Sao Paulo	12252023	25.3039628466028	33.5195086414134	31.8782357557192	NA
2022-01-23	FEMININO	38	DETECTADO	4	1046014692	SP	Sao Paulo	12252023	23.2654686992479	17.4079691391742	17.679681801016	NA
2022-01-23	FEMININO	31	DETECTADO	4	1046014702	SP	Sao Paulo	12252023	26.1316228503302	13.663040752552	13.9278002008197	NA
2022-01-23	MASCULINO	43	DETECTADO	4	1046014713	SP	Sao Paulo	12252023	24.9823850461589	16.9918177573908	17.2716482682862	NA
2022-01-23	MASCULINO	40	DETECTADO	4	1046014718	SP	Sao Paulo	12252023	24.8682162457058	19.6835504604276	18.9536187585145	NA
2022-01-23	FEMININO	10	DETECTADO	4	1046014721	SP	Sao Paulo	12252023	25.9406895856388	21.4925424388457	21.222498582764	NA
2022-01-23	FEMININO	43	DETECTADO	4	1046014722	SP	Sao Paulo	12252023	24.113932592687	21.3721353543793	21.3283425465738	NA
2022-01-23	FEMININO	36	DETECTADO	4	1046014726	SP	Sao Paulo	12252023	25.2589983881231	18.0177025126518	18.1068050376954	NA
2022-01-23	FEMININO	32	DETECTADO	4	1046014731	SP	Sao Paulo	12252023	26.7448669146555	14.0724867929552	16.1657899198558	NA
2022-01-23	FEMININO	27	DETECTADO	4	1046014744	SP	Sao Paulo	12252023	24.5183856552524	24.5647298338382	24.3710473789612	NA
2022-01-23	MASCULINO	23	DETECTADO	4	1046014748	SP	Sao Paulo	12252023	25.4362302254659	27.5368372254134	27.4884699825115	NA
2022-01-23	MASCULINO	65	DETECTADO	4	1046014749	SP	Sao Paulo	12252023	26.4120292538508	17.5187750706991	17.8027051016853	NA
2022-01-23	FEMININO	26	DETECTADO	4	1046014771	SP	Sao Paulo	12252023	26.0762157270558	28.712717336987	28.6787160164316	NA
2022-01-23	FEMININO	43	DETECTADO	4	1046014775	SP	Sao Paulo	12252023	25.2207445932533	18.5798005968928	18.6445317139186	NA
2022-01-23	FEMININO	49	DETECTADO	4	1046014795	SP	Sao Paulo	12252023	26.6938103105001	20.6042532720988	21.1389254762037	NA
2022-01-23	FEMININO	50	DETECTADO	4	1046014801	SP	Sao Paulo	12252023	23.6254801963436	14.6987048928095	14.9183355206247	NA
2022-01-23	FEMININO	19	DETECTADO	4	1046014804	SP	Sao Paulo	12252023	25.6472590840633	23.9974806211403	24.8428626919556	NA
2022-01-23	MASCULINO	35	DETECTADO	4	1046014823	SP	Sao Paulo	12252023	26.9551039314558	22.9851496131739	24.372791743074	NA
2022-01-23	FEMININO	20	DETECTADO	4	1046014829	SP	Sao Paulo	12252023	26.3577224569642	16.5437178454764	16.3336509486282	NA
2022-01-23	FEMININO	36	DETECTADO	4	1046014830	SP	Sao Paulo	12252023	25.516947061609	17.8562685111655	17.6462932062725	NA
2022-01-23	MASCULINO	64	DETECTADO	4	1046014833	SP	Sao Paulo	12252023	25.4652247974202	28.1827865460723	26.653810669632	NA
2022-01-23	FEMININO	31	DETECTADO	4	1046014841	SP	Sao Paulo	12252023	24.3044116892984	30.4594879145892	31.5625696024929	NA
2022-01-23	FEMININO	65	DETECTADO	4	1046014843	SP	Sao Paulo	12252023	26.4204530242134	32.5151669044483	32.3588856108672	NA
2022-01-23	FEMININO	29	DETECTADO	4	1046014847	SP	Sao Paulo	12252023	29.1204618666417	15.6427966404513	15.7370986538234	NA
2022-01-23	MASCULINO	44	DETECTADO	4	1046014849	SP	Sao Paulo	12252023	23.3578066630272	17.2125401596662	18.2157392831694	NA
2022-01-23	FEMININO	11	DETECTADO	4	1046014850	SP	Sao Paulo	12252023	25.991101962796	25.4440919106605	25.4274927471849	NA
2022-01-23	FEMININO	42	DETECTADO	4	1046014859	SP	Sao Paulo	12252023	22.5151914484507	19.8121615426753	19.5662331074004	NA
2022-01-23	MASCULINO	55	DETECTADO	4	1046014870	SP	Sao Paulo	12252023	23.7465927495171	19.2372231581886	20.1482208478122	NA
2022-01-23	MASCULINO	29	DETECTADO	4	1046014871	SP	Sao Paulo	12252023	21.1122447653261	16.1845753099963	15.9264117453547	NA
2022-01-23	MASCULINO	70	DETECTADO	4	1046014884	SP	Sao Paulo	12252023	30.4067327032663	14.162706677616	15.1136178402424	NA
2022-01-23	FEMININO	57	DETECTADO	4	1046014885	SP	Sao Paulo	12252023	27.9966555982999	17.1451837851965	18.1090719076624	NA
2022-01-24	MASCULINO	52	DETECTADO	4	1046014888	SP	Sao Paulo	12252023	37.0632794044222	15.1020097377394	15.5139477444292	NA
2022-01-24	FEMININO	69	DETECTADO	4	1046014899	SP	Sao Paulo	12252023	29.4915870036247	20.7066397822597	20.8692205636053	NA
2022-01-24	MASCULINO	54	DETECTADO	4	1046014973	SP	Sao Paulo	12252023	25.4902356192943	18.2154913784015	18.7019347300626	NA
2022-01-24	FEMININO	39	DETECTADO	4	1046014989	SP	Sao Paulo	12252023	26.3938895159366	14.8965433158417	15.3018085625373	NA
2022-01-24	MASCULINO	44	DETECTADO	4	1046015032	SP	Sao Paulo	12252023	27.9274545038209	25.1250047105832	24.8895599872384	NA
2022-01-24	MASCULINO	41	DETECTADO	4	1046015041	SP	Sao Paulo	12252023	28.3969080749219	20.2311998654573	19.7890620112241	NA
2022-01-24	FEMININO	38	DETECTADO	4	1046015078	SP	Sao Paulo	12252023	24.4801505410365	15.3261948764238	15.5209635541415	NA
2022-01-24	MASCULINO	25	DETECTADO	4	1046015112	SP	Sao Paulo	12252023	22.9090178222995	31.6598434852662	30.1313987182114	NA
2022-01-24	FEMININO	29	DETECTADO	4	1046015152	SP	Sao Paulo	12252023	28.2226919854889	12.6877116796163	12.0431329247494	NA
2022-01-24	FEMININO	54	DETECTADO	4	1046015166	SP	Sao Paulo	12252023	24.7015906061517	18.5268558509947	17.811859422793	NA
2022-01-24	FEMININO	41	DETECTADO	4	1046015223	SP	Sao Paulo	12252023	23.9606591429307	25.6296901894595	25.4909175336983	NA
2022-01-24	MASCULINO	74	DETECTADO	4	1046015229	SP	Sao Paulo	12252023	30.6088294708235	17.8331116124782	19.4230428446229	NA
2022-01-24	FEMININO	37	DETECTADO	4	1046015235	SP	Sao Paulo	12252023	25.3049980185502	34.9898017819001	34.4824735903339	NA
2022-01-24	MASCULINO	44	DETECTADO	4	1046015341	SP	Sao Paulo	12252023	30.2861715325796	17.0010965562142	16.0292022455716	NA
2022-01-24	MASCULINO	51	DETECTADO	4	1046015365	SP	Sao Paulo	12252023	35.6198029390935	16.9856176724434	17.6035255539433	NA
2022-01-24	MASCULINO	43	DETECTADO	4	1046015381	SP	Sao Paulo	12252023	30.6685298498293	24.6912233430968	24.8016336213804	NA
2022-01-24	FEMININO	27	DETECTADO	4	1046015432	SP	Sao Paulo	12252023	28.9788706534388	26.8831258386396	27.3282860654399	NA
2022-01-24	MASCULINO	33	DETECTADO	4	1046015436	SP	Sao Paulo	12252023	26.1867846219051	13.2358252281674	14.1901021972973	NA
2022-01-24	FEMININO	50	DETECTADO	4	1046015449	SP	Sao Paulo	12252023	39.8605187776567	15.9996136255485	15.9044947492279	NA
2022-01-24	MASCULINO	15	DETECTADO	4	1046015453	SP	Sao Paulo	12252023	25.4006809228212	15.8770489959896	16.7074041140396	NA
2022-01-24	FEMININO	26	DETECTADO	4	1046015461	SP	Sao Paulo	12252023	34.08947419819	18.5628745886011	19.2773671986298	NA
2022-01-24	FEMININO	50	DETECTADO	4	1046015465	SP	Sao Paulo	12252023	25.2652011522977	17.5369945404012	17.0254647322572	NA
2022-01-24	FEMININO	44	DETECTADO	4	1046015469	SP	Sao Paulo	12252023	28.1268933259938	17.40256419373	17.3166388866486	NA
2022-01-24	FEMININO	44	DETECTADO	4	1046015470	SP	Sao Paulo	12252023	27.2317927549016	32.8684670141791	35.9265673098619	NA
2022-01-24	FEMININO	26	DETECTADO	4	1046015474	SP	Sao Paulo	12252023	28.5114448103165	31.4036489440613	31.9763251140175	NA
2022-01-24	FEMININO	32	DETECTADO	4	1046015497	SP	Sao Paulo	12252023	26.2377764313282	17.1470841016704	16.7930193903199	NA
2022-01-24	MASCULINO	42	DETECTADO	4	1046015511	SP	Sao Paulo	12252023	23.8199002996979	20.298079424305	20.1391826577287	NA
2022-01-24	FEMININO	26	DETECTADO	4	1046015516	SP	Sao Paulo	12252023	23.9175354089315	23.5139778038039	23.2546169260754	NA
2022-01-24	MASCULINO	51	DETECTADO	4	1046015518	SP	Sao Paulo	12252023	28.9683800371612	22.6012281251973	23.4954868963517	NA
2022-01-24	MASCULINO	27	DETECTADO	4	1046015532	SP	Sao Paulo	12252023	30.3412311272676	28.6395943845453	28.3581879379695	NA
2022-01-24	MASCULINO	36	DETECTADO	4	1046015534	SP	Sao Paulo	12252023	32.5715259094179	15.3919904723586	14.85266483853	NA
2022-01-24	FEMININO	36	DETECTADO	4	1046015538	SP	Sao Paulo	12252023	24.9368516640619	21.440242875555	21.4830417421381	NA
2022-01-24	MASCULINO	46	DETECTADO	4	1046015544	SP	Sao Paulo	12252023	28.3793444244949	28.5626543837173	29.8098414448002	NA
2022-01-24	FEMININO	64	DETECTADO	4	1046015547	SP	Sao Paulo	12252023	31.6068646460592	13.6809043142924	12.767982409732	NA
2022-01-24	MASCULINO	56	DETECTADO	4	1046015555	SP	Sao Paulo	12252023	24.166247519589	23.0305935279694	22.4860252099186	NA
2022-01-24	FEMININO	59	DETECTADO	4	1046015557	SP	Sao Paulo	12252023	28.1803056073154	14.628911038822	13.9130681211332	NA
2022-01-24	MASCULINO	54	DETECTADO	4	1046015561	SP	Sao Paulo	12252023	25.7977247544346	11.6486067618896	12.460875256908	NA
2022-01-24	FEMININO	36	DETECTADO	4	1046015619	SP	Sao Paulo	12252023	24.4546799261044	19.5704462870357	18.9094696065156	NA
2022-01-18	FEMININO	27	DETECTADO	3	555772307	MG	Belo Horizonte	2512070	NA	34.0170784066236	36.9901453796686	NA
2022-01-24	FEMININO	29	DETECTADO	4	1046015632	SP	Sao Paulo	12252023	31.8621180497253	32.2888924489856	32.0042990478415	NA
2022-01-24	FEMININO	34	DETECTADO	4	1046015638	SP	Sao Paulo	12252023	24.7214773000678	19.4195837493698	19.5440703547462	NA
2022-01-24	FEMININO	7	DETECTADO	4	1046015648	SP	Sao Paulo	12252023	39.5474139112433	18.6054055394989	19.8879980253756	NA
2022-01-24	MASCULINO	40	DETECTADO	4	1046015649	SP	Sao Paulo	12252023	29.8268804849705	24.6038644393465	25.0566977818077	NA
2022-01-24	FEMININO	23	DETECTADO	4	1046015656	SP	Sao Paulo	12252023	25.0949109191301	13.7894942249759	13.5213933383151	NA
2022-01-24	FEMININO	23	DETECTADO	4	1046015674	SP	Sao Paulo	12252023	27.923975017373	22.9894881404849	22.7290719496162	NA
2022-01-24	MASCULINO	55	DETECTADO	4	1046015686	SP	Sao Paulo	12252023	31.317690508272	16.7535917148388	16.9491488204123	NA
2022-01-12	FEMININO	39	DETECTADO	2	776004575	MG	Belo Horizonte	2512070	NA	33.3825552202823	36.1006908078962	NA
2022-01-24	MASCULINO	23	DETECTADO	4	1046015700	SP	Sao Paulo	12252023	31.4631196838289	25.1203309772203	25.3743614059936	NA
2022-01-25	FEMININO	37	DETECTADO	4	1046015720	SP	Sao Paulo	12252023	36.2435657662556	9.51034633547894	12.9515050555284	NA
2022-01-25	FEMININO	45	DETECTADO	4	1046015725	SP	Sao Paulo	12252023	24.5791633931969	19.4893041586207	19.3782893953048	NA
2022-01-25	MASCULINO	54	DETECTADO	4	1046015752	SP	Sao Paulo	12252023	25.0816218455163	14.6047105563209	14.9550891426426	NA
2022-01-25	FEMININO	35	DETECTADO	4	1046015754	SP	Sao Paulo	12252023	25.1654187924588	27.4022967539384	27.914770746208	NA
2022-01-25	FEMININO	38	DETECTADO	4	1046015763	SP	Sao Paulo	12252023	26.9459620031575	13.4752356667259	15.3093564914204	NA
2022-01-25	FEMININO	36	DETECTADO	4	1046015806	SP	Sao Paulo	12252023	25.3331267853872	16.8264970820125	18.171863734478	NA
2022-01-25	MASCULINO	37	DETECTADO	4	1046015844	SP	Sao Paulo	12252023	25.1305616000489	21.5027826855732	22.0991745709783	NA
2022-01-25	FEMININO	53	DETECTADO	4	1046015853	SP	Sao Paulo	12252023	24.2982887969535	16.9484750869086	17.1322976984964	NA
2022-01-25	FEMININO	51	DETECTADO	4	1046015910	SP	Sao Paulo	12252023	27.9340422593702	13.9725874540038	14.5128540103861	NA
2022-01-25	MASCULINO	16	DETECTADO	4	1046015912	SP	Sao Paulo	12252023	29.6346309500148	22.666189769132	22.7822835814078	NA
2022-01-25	MASCULINO	40	DETECTADO	4	1046015975	SP	Sao Paulo	12252023	28.8541614176063	13.6171256594509	13.4269001813684	NA
2022-01-25	FEMININO	44	DETECTADO	4	1046016035	SP	Sao Paulo	12252023	25.5583407386157	21.743453712699	21.6493553215373	NA
2022-01-25	FEMININO	65	DETECTADO	4	1046016064	SP	Sao Paulo	12252023	24.4978390988184	29.0054628578276	28.6065160238091	NA
2022-01-25	FEMININO	54	DETECTADO	4	1046016122	SP	Sao Paulo	12252023	25.1640801637296	18.3821984479598	19.3208184779524	NA
2022-01-25	MASCULINO	38	DETECTADO	4	1046016175	SP	Sao Paulo	12252023	24.4650573618094	14.2388040326725	14.7216119710682	NA
2022-01-25	MASCULINO	64	DETECTADO	4	1046016176	SP	Sao Paulo	12252023	23.9286696607068	23.9898933133293	23.88956659458	NA
2022-01-25	MASCULINO	34	DETECTADO	4	1046016181	SP	Sao Paulo	12252023	24.9636276977238	34.7575266433324	35.6719621917094	NA
2022-01-25	FEMININO	43	DETECTADO	4	1046016214	SP	Sao Paulo	12252023	23.9792244500977	20.4125261720427	19.9239050237835	NA
2022-01-25	FEMININO	50	DETECTADO	4	1046016217	SP	Sao Paulo	12252023	25.1854727233303	20.6478145537674	21.4683433470826	NA
2022-01-25	FEMININO	39	DETECTADO	4	1046016225	SP	Sao Paulo	12252023	24.5217288098473	18.7309054509339	17.923192320552	NA
2022-01-26	FEMININO	51	DETECTADO	4	1046016323	SP	Sao Paulo	12252023	26.9160869016199	17.2377821164003	16.7308236288675	NA
2022-01-26	FEMININO	33	DETECTADO	4	1046016378	SP	Sao Paulo	12252023	26.5276282234325	25.2983462297391	25.7462682586009	NA
2022-01-26	FEMININO	30	DETECTADO	4	1046016389	SP	Sao Paulo	12252023	25.6668191646316	32.7431545361364	32.2411643488311	NA
2022-01-26	FEMININO	41	DETECTADO	4	1046016390	SP	Sao Paulo	12252023	26.8541865102612	20.6614759319412	21.3601768642618	NA
2022-01-26	FEMININO	34	DETECTADO	4	1046016398	SP	Sao Paulo	12252023	27.5747975350503	20.2538726856325	20.1007055140488	NA
2022-01-26	FEMININO	27	DETECTADO	4	1046016403	SP	Sao Paulo	12252023	28.7252687960937	18.0784373259675	17.882889088989	NA
2022-01-26	MASCULINO	46	DETECTADO	4	1046016487	SP	Sao Paulo	12252023	25.2545917566776	23.6475313204435	24.1570045946077	NA
2022-01-26	FEMININO	78	DETECTADO	4	1046016494	SP	Sao Paulo	12252023	25.4927430310387	26.392333019697	27.0843698929599	NA
2022-01-26	FEMININO	8	DETECTADO	4	1046016495	SP	Sao Paulo	12252023	26.9963236923487	20.7944911961429	20.9835305478708	NA
2022-01-26	FEMININO	40	DETECTADO	4	1046016524	SP	Sao Paulo	12252023	25.9012349345496	20.5066840130784	21.1137174267993	NA
2022-01-26	FEMININO	63	DETECTADO	4	1046016575	SP	Sao Paulo	12252023	25.623803436798	22.2142955514747	23.6909528583954	NA
2022-01-26	MASCULINO	50	DETECTADO	4	1046016616	SP	Sao Paulo	12252023	27.1868548819733	16.9341199295139	18.9232604980026	NA
2022-01-26	MASCULINO	20	DETECTADO	4	1046016637	SP	Sao Paulo	12252023	24.7023046320153	31.881412084631	32.4466048185228	NA
2022-01-26	MASCULINO	58	DETECTADO	4	1046016670	SP	Sao Paulo	12252023	25.8592952612772	20.3331860780619	20.8771069579736	NA
2022-01-26	MASCULINO	60	DETECTADO	4	1046016693	SP	Sao Paulo	12252023	26.2725815489186	20.9654892265746	22.5894526447269	NA
2022-01-26	FEMININO	28	DETECTADO	4	1046016710	SP	Sao Paulo	12252023	30.4327531047639	12.2423285513311	12.9854541229271	NA
2022-01-26	FEMININO	33	DETECTADO	4	1046016714	SP	Sao Paulo	12252023	26.8789979054873	19.9921879197297	20.2552262744318	NA
2022-01-26	FEMININO	17	DETECTADO	4	1046016728	SP	Sao Paulo	12252023	26.1528871073268	26.3018588057615	27.7127801580502	NA
2022-01-26	FEMININO	43	DETECTADO	4	1046016774	SP	Sao Paulo	12252023	24.604697828064	14.766824177004	14.518234412419	NA
2022-01-26	FEMININO	41	DETECTADO	4	1046016794	SP	Sao Paulo	12252023	27.2108878590378	12.8622103291737	14.0337027347214	NA
2022-01-26	FEMININO	40	DETECTADO	4	1046016805	SP	Sao Paulo	12252023	25.1682670141575	30.6739771729123	31.4474461969642	NA
2022-01-26	MASCULINO	33	DETECTADO	4	1046016807	SP	Sao Paulo	12252023	26.6193202616271	17.7892570212592	17.2171579737252	NA
2022-01-26	FEMININO	25	DETECTADO	4	1046016830	SP	Sao Paulo	12252023	24.4778123609211	23.8594201768542	23.4335501869242	NA
2022-01-26	FEMININO	56	DETECTADO	4	1046016838	SP	Sao Paulo	12252023	26.3859189504806	24.2249165725422	24.9085210219947	NA
2022-01-26	MASCULINO	36	DETECTADO	4	1046016868	SP	Sao Paulo	12252023	26.9798460137599	16.7904977439667	16.3916473482628	NA
2022-01-26	FEMININO	29	DETECTADO	4	1046016880	SP	Sao Paulo	12252023	24.4873025123473	26.9056940981451	27.6115498977944	NA
2022-01-26	FEMININO	35	DETECTADO	4	1046016887	SP	Sao Paulo	12252023	24.2201192023074	31.3748412170667	31.793349422522	NA
2022-01-26	FEMININO	31	DETECTADO	4	1046016916	SP	Sao Paulo	12252023	24.1762731020601	16.3642987264058	16.5850432424358	NA
2022-01-26	MASCULINO	38	DETECTADO	4	1046016918	SP	Sao Paulo	12252023	24.579918545223	34.6906042729564	34.5127486577239	NA
2022-01-26	FEMININO	22	DETECTADO	4	1046016926	SP	Sao Paulo	12252023	26.3442690357346	19.7728739296114	20.2294410342798	NA
2022-01-26	FEMININO	45	DETECTADO	4	1046016930	SP	Sao Paulo	12252023	23.7873199561187	17.9023412632951	18.6536027906889	NA
2022-01-26	FEMININO	30	DETECTADO	4	1046016932	SP	Sao Paulo	12252023	25.465697342917	15.7282119816348	16.6919849140952	NA
2022-01-26	FEMININO	28	DETECTADO	4	1046016934	SP	Sao Paulo	12252023	26.4866091830603	15.3552636024187	15.48781278122	NA
2022-01-26	MASCULINO	29	DETECTADO	4	1046016951	SP	Sao Paulo	12252023	28.0881764502997	14.3914099136531	14.7105312903074	NA
2022-01-26	MASCULINO	12	DETECTADO	4	1046016972	SP	Sao Paulo	12252023	25.5990326783011	14.6046259413449	15.3166790296077	NA
2022-01-26	MASCULINO	24	DETECTADO	4	1046016979	SP	Sao Paulo	12252023	23.9328706646453	24.8827951384319	25.2160598351075	NA
2022-01-26	MASCULINO	34	DETECTADO	4	1046016995	SP	Sao Paulo	12252023	23.65718873524	18.2566636187831	17.5238350776423	NA
2022-01-26	FEMININO	31	DETECTADO	4	1046016999	SP	Sao Paulo	12252023	25.7704471122139	17.8596949636724	18.2061146299335	NA
2022-01-26	MASCULINO	39	DETECTADO	4	1046017001	SP	Sao Paulo	12252023	25.6302734253455	16.4839703541575	15.9344019772588	NA
2022-01-26	MASCULINO	38	DETECTADO	4	1046017006	SP	Sao Paulo	12252023	25.3529942748835	20.5907794556866	21.2718096471185	NA
2022-01-26	FEMININO	45	DETECTADO	4	1046017007	SP	Sao Paulo	12252023	24.244132617253	15.3977105940454	16.1125447213128	NA
2022-01-26	FEMININO	28	DETECTADO	4	1046017017	SP	Sao Paulo	12252023	24.303942479682	22.6521009468644	23.5322171232498	NA
2022-01-26	FEMININO	30	DETECTADO	4	1046017021	SP	Sao Paulo	12252023	24.6960000436419	18.3927779752075	18.1527287324108	NA
2022-01-26	MASCULINO	11	DETECTADO	4	1046017031	SP	Sao Paulo	12252023	28.3329029669917	16.2900697452884	16.4689941021936	NA
2022-01-26	MASCULINO	31	DETECTADO	4	1046017032	RJ	Rio de Janeiro	6718903	27.328372188736	12.5031093102982	12.8619911754215	NA
2022-01-26	FEMININO	58	DETECTADO	4	1046017039	SP	Sao Paulo	12252023	24.6827541873971	13.4356473897298	13.4581931832681	NA
2022-01-26	MASCULINO	45	DETECTADO	4	1046017040	SP	Sao Paulo	12252023	28.0076456649523	20.5328258532167	20.416138130471	NA
2022-01-26	FEMININO	38	DETECTADO	4	1046017046	SP	Sao Paulo	12252023	29.5375519641067	13.5382050272315	13.9247458299547	NA
2022-01-26	FEMININO	31	DETECTADO	4	1046017047	SP	Sao Paulo	12252023	26.8877248020263	16.570292056461	16.713206248915	NA
2022-01-26	FEMININO	29	DETECTADO	4	1046017051	SP	Sao Paulo	12252023	26.7411015965773	8.9325863842012	10.8326392995158	NA
2022-01-26	FEMININO	76	DETECTADO	4	1046017052	SP	Sao Paulo	12252023	26.6972743343302	19.0702851711007	19.5781314352613	NA
2022-01-26	FEMININO	47	DETECTADO	4	1046017054	SP	Sao Paulo	12252023	25.9376222823168	34.2568459170321	33.0201151429645	NA
2022-01-27	FEMININO	2	DETECTADO	4	1046017069	SP	Sao Paulo	12252023	25.8460677913398	23.2952961864947	25.1930435995434	NA
2022-01-27	MASCULINO	59	DETECTADO	4	1046017103	SP	Sao Paulo	12252023	25.6157338421603	34.8388904338197	36.2245549383086	NA
2022-01-27	FEMININO	51	DETECTADO	4	1046017111	SP	Sao Paulo	12252023	24.9240694787155	17.2204676055984	17.2304094936508	NA
2022-01-27	FEMININO	33	DETECTADO	4	1046017116	SP	Sao Paulo	12252023	23.7576006927639	16.4162918640708	17.3609809558083	NA
2022-01-27	FEMININO	49	DETECTADO	4	1046017127	SP	Sao Paulo	12252023	24.5384325129752	15.8550206383154	15.0678906614247	NA
2022-01-27	FEMININO	29	DETECTADO	4	1046017128	SP	Sao Paulo	12252023	22.7278071959239	27.6099812498313	28.2480857041426	NA
2022-01-27	FEMININO	17	DETECTADO	4	1046017139	SP	Sao Paulo	12252023	25.8953353453868	24.982016217506	25.5188036191994	NA
2022-01-27	FEMININO	36	DETECTADO	4	1046017147	SP	Sao Paulo	12252023	24.6090105190082	20.7770361730736	21.281598510034	NA
2022-01-27	FEMININO	44	DETECTADO	4	1046017152	SP	Sao Paulo	12252023	24.2123017226409	27.594868961382	27.6957290107968	NA
2022-01-27	FEMININO	3	DETECTADO	4	1046017236	SP	Sao Paulo	12252023	25.0990210875928	21.784495053972	21.5342407374233	NA
2022-01-27	MASCULINO	11	DETECTADO	4	1046017248	SP	Sao Paulo	12252023	24.4558807314842	22.3009978718548	22.868617468244	NA
2022-01-27	FEMININO	44	DETECTADO	4	1046017263	SP	Sao Paulo	12252023	28.878935831607	18.6897892655206	18.7008177504533	NA
2022-01-27	FEMININO	18	DETECTADO	4	1046017278	SP	Sao Paulo	12252023	23.1171543422645	28.6548371986851	28.4856882131144	NA
2022-01-27	FEMININO	51	DETECTADO	4	1046017293	SP	Sao Paulo	12252023	24.0734697933875	25.6236330029454	25.3967210742435	NA
2022-01-27	FEMININO	25	DETECTADO	4	1046017328	SP	Sao Paulo	12252023	23.8911890748416	16.0308249223141	15.9509629894512	NA
2022-01-27	FEMININO	25	DETECTADO	4	1046017359	SP	Sao Paulo	12252023	26.9151391782374	16.2486084213897	16.5614510234417	NA
2022-01-27	MASCULINO	38	DETECTADO	4	1046017384	SP	Sao Paulo	12252023	24.6890380151841	19.6765576768523	20.4371284718048	NA
2022-01-27	FEMININO	74	DETECTADO	4	1046017400	SP	Sao Paulo	12252023	25.8993547132674	19.5320447020212	19.0618741796647	NA
2022-01-27	FEMININO	60	DETECTADO	4	1046017411	SP	Sao Paulo	12252023	29.0770057865893	26.1900322634123	26.3929118997597	NA
2022-01-27	FEMININO	25	DETECTADO	4	1046017428	SP	Sao Paulo	12252023	24.6316069465798	21.0241018426323	20.856549588094	NA
2022-01-27	MASCULINO	38	DETECTADO	4	1046017472	SP	Sao Paulo	12252023	33.8867588616103	11.6556269858601	12.2772523183344	NA
2022-01-27	FEMININO	8	DETECTADO	4	1046017474	SP	Sao Paulo	12252023	25.1753041273332	19.0104097837773	18.8187732829661	NA
2022-01-27	FEMININO	47	DETECTADO	4	1046017531	SP	Sao Paulo	12252023	25.5141283566811	16.9698237411181	17.2978114986748	NA
2022-01-27	FEMININO	49	DETECTADO	4	1046017538	SP	Sao Paulo	12252023	23.8592026144953	18.6716514484974	18.4743677604652	NA
2022-01-27	FEMININO	45	DETECTADO	4	1046017555	SP	Sao Paulo	12252023	26.5351492098287	20.1440640288255	20.6138101366201	NA
2022-01-27	FEMININO	38	DETECTADO	4	1046017568	SP	Sao Paulo	12252023	25.8899120892532	17.8339463659328	17.9531427318786	NA
2022-01-27	FEMININO	49	DETECTADO	4	1046017573	SP	Sao Paulo	12252023	28.1603181388968	21.3032821096954	21.5280059722842	NA
2022-01-27	FEMININO	30	DETECTADO	4	1046017585	SP	Sao Paulo	12252023	26.0327089853708	22.4916750707072	22.912043417209	NA
2022-01-27	FEMININO	26	DETECTADO	4	1046017587	SP	Sao Paulo	12252023	24.6031225469553	32.0493889277741	34.6112090600715	NA
2022-01-27	MASCULINO	53	DETECTADO	4	1046017601	SP	Sao Paulo	12252023	24.3144669872603	18.4554293113166	17.7556348135319	NA
2022-01-27	FEMININO	38	DETECTADO	4	1046017619	SP	Sao Paulo	12252023	25.4257147148901	27.5895335167505	27.6290299542978	NA
2022-01-27	FEMININO	31	DETECTADO	4	1046017630	SP	Sao Paulo	12252023	25.2146061749507	20.4681889333661	20.3365915319871	NA
2022-01-27	FEMININO	7	DETECTADO	4	1046017649	SP	Sao Paulo	12252023	26.1914098990463	30.8705326937816	32.3368212316161	NA
2022-01-27	FEMININO	22	DETECTADO	4	1046017651	SP	Sao Paulo	12252023	24.514670929663	22.0515883689358	22.806797893264	NA
2022-01-27	MASCULINO	6	DETECTADO	4	1046017653	SP	Sao Paulo	12252023	26.364395181877	21.4629418348778	22.3665232983745	NA
2022-01-27	FEMININO	40	DETECTADO	4	1046017655	SP	Sao Paulo	12252023	24.870486727614	19.6958497422668	19.001468468075	NA
2022-01-27	MASCULINO	51	DETECTADO	4	1046017659	SP	Sao Paulo	12252023	25.7591124990078	33.9430643650602	33.8999165590193	NA
2022-01-27	FEMININO	52	DETECTADO	4	1046017660	SP	Sao Paulo	12252023	23.7953976141411	28.686934167716	28.8727970801594	NA
2022-01-27	MASCULINO	39	DETECTADO	4	1046017665	SP	Sao Paulo	12252023	32.3869908657278	14.3499602044632	14.4317166737187	NA
2022-01-27	FEMININO	35	DETECTADO	4	1046017707	SP	Sao Paulo	12252023	30.4817696129831	14.4962401808068	15.7189829353172	NA
2022-01-27	FEMININO	45	DETECTADO	4	1046017711	SP	Sao Paulo	12252023	24.66205564989	19.7971717848103	19.9578496679314	NA
2022-01-27	MASCULINO	60	DETECTADO	4	1046017734	SP	Sao Paulo	12252023	23.8503704336783	18.495130010124	18.3341792372342	NA
2022-01-27	MASCULINO	59	DETECTADO	4	1046017747	SP	Sao Paulo	12252023	27.5245359773646	16.1438686540968	15.919982288939	NA
2022-01-27	FEMININO	43	DETECTADO	4	1046017751	SP	Sao Paulo	12252023	23.9864290543596	28.9635473100323	27.7229732292697	NA
2022-01-27	FEMININO	35	DETECTADO	4	1046017762	SP	Sao Paulo	12252023	28.7387551522191	13.4857765691611	14.9578528037226	NA
2022-01-27	FEMININO	51	DETECTADO	4	1046017763	SP	Sao Paulo	12252023	26.4187796805484	15.930737782548	16.438822315266	NA
2022-01-27	FEMININO	67	DETECTADO	4	1046017767	SP	Sao Paulo	12252023	25.2786002175597	33.8286683108668	35.3680484091477	NA
2022-01-27	MASCULINO	31	DETECTADO	4	1046017773	SP	Sao Paulo	12252023	27.8546332082472	31.3718114929923	32.7054008625089	NA
2022-01-27	MASCULINO	31	DETECTADO	4	1046017781	SP	Sao Paulo	12252023	22.8095527101978	28.6259090330845	28.4457192164596	NA
2022-01-28	MASCULINO	46	DETECTADO	4	1046017851	SP	Sao Paulo	12252023	19.4699129374958	18.2138498531172	16.1797519698305	NA
2022-01-28	FEMININO	44	DETECTADO	4	1046017863	SP	Sao Paulo	12252023	22.461092516997	19.0535903766116	18.2270207441111	NA
2022-01-28	MASCULINO	61	DETECTADO	4	1046017902	SP	Sao Paulo	12252023	25.768807971011	24.0151186950628	25.1220325648269	NA
2022-01-28	FEMININO	22	DETECTADO	4	1046017989	SP	Sao Paulo	12252023	25.3058276759895	32.2548626400041	32.3736620478629	NA
2022-01-28	MASCULINO	61	DETECTADO	4	1046018050	SP	Sao Paulo	12252023	24.1453345379336	19.3076938656222	19.4142724056072	NA
2022-01-28	FEMININO	21	DETECTADO	4	1046018107	SP	Sao Paulo	12252023	20.4915126396575	18.2859174678665	17.0279485334216	NA
2022-01-28	FEMININO	45	DETECTADO	4	1046018249	SP	Sao Paulo	12252023	23.2601925967276	17.9408014543327	18.4470113853395	NA
2022-01-28	MASCULINO	42	DETECTADO	4	1046018271	SP	Sao Paulo	12252023	27.598548918255	16.1502654998478	16.6959982605366	NA
2022-01-28	FEMININO	34	DETECTADO	4	1046018281	SP	Sao Paulo	12252023	29.9512768109021	19.4335706808135	18.5054309686133	NA
2022-01-13	MASCULINO	37	DETECTADO	2	446013725	MG	Belo Horizonte	2512070	NA	35.1122024578776	35.9683378854731	NA
2022-01-28	MASCULINO	27	DETECTADO	4	1046018362	SP	Sao Paulo	12252023	24.3314736244077	16.8481290112798	17.3507740842342	NA
2022-01-28	MASCULINO	46	DETECTADO	4	1046018369	SP	Sao Paulo	12252023	24.7345383496586	29.8388112522045	30.2346154799891	NA
2022-01-28	FEMININO	32	DETECTADO	4	1046018381	SP	Sao Paulo	12252023	27.7938525582578	20.7473491454005	20.9433296739811	NA
2022-01-28	MASCULINO	42	DETECTADO	4	1046018440	SP	Sao Paulo	12252023	29.6298849505369	16.4143651569856	17.14066211055	NA
2022-01-28	FEMININO	52	DETECTADO	4	1046018469	SP	Sao Paulo	12252023	24.0374431315168	19.8210262192769	19.3873807614752	NA
2022-01-28	MASCULINO	56	DETECTADO	4	1046018493	SP	Sao Paulo	12252023	29.6986646780517	18.3563857753371	17.8702604839946	NA
2022-01-28	FEMININO	17	DETECTADO	4	1046018496	SP	Sao Paulo	12252023	22.7510897420162	16.2531049983411	19.6022821204793	NA
2022-01-28	FEMININO	39	DETECTADO	4	1046018524	SP	Sao Paulo	12252023	23.3622057083008	32.1595617480986	33.5495503501229	NA
2022-01-28	FEMININO	29	DETECTADO	4	1046018532	SP	Sao Paulo	12252023	28.7286760040414	18.0051569741578	17.8232565470153	NA
2022-01-28	MASCULINO	54	DETECTADO	4	1046018539	SP	Sao Paulo	12252023	25.3744236139818	15.7761620871981	15.6535214878164	NA
2022-01-28	FEMININO	86	DETECTADO	4	1046018542	SP	Sao Paulo	12252023	27.6181202769545	14.7276333057763	14.9940385512368	NA
2022-01-29	FEMININO	33	DETECTADO	4	1046018585	SP	Sao Paulo	12252023	21.6547715622403	19.2123309366564	19.6135528650771	NA
2022-01-29	FEMININO	44	DETECTADO	4	1046018626	SP	Sao Paulo	12252023	21.629239073727	27.2041050359466	27.4869828204294	NA
2022-01-29	FEMININO	68	DETECTADO	4	1046018683	SP	Sao Paulo	12252023	22.5327233240888	18.6071493014887	18.70624587225	NA
2022-01-29	FEMININO	26	DETECTADO	4	1046018742	SP	Sao Paulo	12252023	23.7772827589775	17.5193326354424	18.7747255455698	NA
2022-01-29	FEMININO	67	DETECTADO	4	1046018786	SP	Sao Paulo	12252023	23.9381355518935	15.5003989161988	15.5656784406505	NA
2022-01-29	MASCULINO	33	DETECTADO	4	1046018794	SP	Sao Paulo	12252023	21.1003698825961	15.4248018933646	16.7415251176271	NA
2022-01-29	MASCULINO	66	DETECTADO	4	1046018797	SP	Sao Paulo	12252023	21.4426050666381	15.7553131762572	16.2676694225739	NA
2022-01-29	FEMININO	35	DETECTADO	4	1046018798	SP	Sao Paulo	12252023	22.9231051845064	17.6953276262627	18.8308180780984	NA
2022-01-29	FEMININO	12	DETECTADO	4	1046018812	SP	Sao Paulo	12252023	28.572923025542	8.8096849851602	11.5950896035208	NA
2022-01-29	MASCULINO	4	DETECTADO	4	1046018900	SP	Sao Paulo	12252023	22.3226146833732	18.602699214744	19.0456417815253	NA
2022-01-29	MASCULINO	45	DETECTADO	4	1046018924	SP	Sao Paulo	12252023	20.959139957953	12.3677485321973	16.5440608634729	NA
2022-01-29	MASCULINO	15	DETECTADO	4	1046018949	SP	Sao Paulo	12252023	25.5609900650754	13.7631521201662	14.3626249820748	NA
2022-01-29	MASCULINO	15	DETECTADO	4	1046018970	SP	Sao Paulo	12252023	22.063778701428	15.4418949325294	14.8409070812493	NA
2022-01-29	FEMININO	23	DETECTADO	4	1046018976	SP	Sao Paulo	12252023	22.8823302389186	32.5145120050924	33.6785926082999	NA
2022-01-29	FEMININO	49	DETECTADO	4	1046018987	SP	Sao Paulo	12252023	24.1994400363896	18.2833245503192	18.398041151713	NA
2022-01-29	FEMININO	26	DETECTADO	4	1046019007	SP	Sao Paulo	12252023	23.4245603820366	22.6674357282065	22.6630260605698	NA
2022-01-29	FEMININO	73	DETECTADO	4	1046019039	SP	Sao Paulo	12252023	21.3334907112389	25.4947979642564	23.5424822818726	NA
2022-01-29	FEMININO	26	DETECTADO	4	1046019047	SP	Sao Paulo	12252023	22.0784644675076	16.2676308854224	17.3900729592471	NA
2022-01-29	FEMININO	31	DETECTADO	4	1046019072	SP	Sao Paulo	12252023	22.8405850141843	22.5889052896716	22.5147557643509	NA
2022-01-29	FEMININO	47	DETECTADO	4	1046019131	SP	Sao Paulo	12252023	25.1176816373754	12.5812830735078	13.193609052994	NA
2022-01-29	FEMININO	53	DETECTADO	4	1046019174	SP	Sao Paulo	12252023	23.28321253258	30.6392832101953	31.412251947072	NA
2022-01-29	FEMININO	42	DETECTADO	4	1046019175	SP	Sao Paulo	12252023	22.7201063461036	15.173616880109	18.4699769264628	NA
2022-01-30	MASCULINO	50	DETECTADO	5	1046019249	SP	Sao Paulo	12252023	23.5648175822521	14.3621621010576	15.178112029933	NA
2022-01-30	FEMININO	29	DETECTADO	5	1046019273	SP	Sao Paulo	12252023	22.9206411681232	15.146407202722	15.458254102543	NA
2022-01-30	FEMININO	49	DETECTADO	5	1046019282	SP	Sao Paulo	12252023	23.9003510200146	15.1266916395581	15.8858986543609	NA
2022-01-30	FEMININO	9	DETECTADO	5	1046019288	SP	Sao Paulo	12252023	24.2656764849699	13.8141993473198	13.8961124754994	NA
2022-01-30	FEMININO	40	DETECTADO	5	1046019346	SP	Sao Paulo	12252023	24.0977187666473	16.7081264678699	16.9334963886646	NA
2022-01-30	MASCULINO	2	DETECTADO	5	1046019376	SP	Sao Paulo	12252023	22.7076777102111	20.0062729150728	19.5485786853055	NA
2022-01-30	FEMININO	40	DETECTADO	5	1046019390	SP	Sao Paulo	12252023	24.1332757538154	11.6347157381381	12.677271712516	NA
2022-01-30	FEMININO	43	DETECTADO	5	1046019395	SP	Sao Paulo	12252023	23.5727850172952	32.1698197704357	33.7046740390175	NA
2022-01-30	FEMININO	38	DETECTADO	5	1046019431	SP	Sao Paulo	12252023	23.6368723218744	21.1839110116527	21.0325553127276	NA
2022-01-30	MASCULINO	16	DETECTADO	5	1046019433	SP	Sao Paulo	12252023	23.8087103943273	34.2637662032781	32.6738708079401	NA
2022-01-30	FEMININO	68	DETECTADO	5	1046019435	SP	Sao Paulo	12252023	22.7489069093551	29.4842600025304	30.5956556075635	NA
2022-01-30	FEMININO	54	DETECTADO	5	1046019446	SP	Sao Paulo	12252023	22.7167477008892	19.7169778315644	19.8821157627568	NA
2022-01-30	MASCULINO	1	DETECTADO	5	1046019448	SP	Sao Paulo	12252023	23.8922758705956	17.7341607993429	18.2047573695504	NA
2022-01-30	FEMININO	40	DETECTADO	5	1046019462	SP	Sao Paulo	12252023	22.5619400690454	27.6992304618058	26.6426546656058	NA
2022-01-30	MASCULINO	16	DETECTADO	5	1046019466	SP	Sao Paulo	12252023	23.4642930274053	28.8245168323087	32.0967524677262	NA
2022-01-30	FEMININO	37	DETECTADO	5	1046019469	SP	Sao Paulo	12252023	22.8896202573595	13.522718806253	13.7911946759381	NA
2022-01-28	FEMININO	53	DETECTADO	4	505722879	PA	Belem	1492745	NA	36.1417890222452	35.8089676390857	NA
2022-01-30	FEMININO	41	DETECTADO	5	1046019471	SP	Sao Paulo	12252023	23.6953879232341	27.0097069052922	27.5279345190371	NA
2022-01-30	FEMININO	43	DETECTADO	5	1046019475	SP	Sao Paulo	12252023	24.3731898747638	15.8813926242962	16.3464616909378	NA
2022-02-01	MASCULINO	49	DETECTADO	5	1046020250	SP	Sao Paulo	12252023	29.8572598814571	17.2022444013441	17.2670425380166	NA
2022-02-01	FEMININO	52	DETECTADO	5	1046020255	SP	Sao Paulo	12252023	26.4832174157816	29.3450745093273	28.8016644815826	NA
2022-02-01	FEMININO	41	DETECTADO	5	1046020273	SP	Sao Paulo	12252023	30.6158818466646	15.8228759550375	15.8074918961705	NA
2022-02-01	MASCULINO	22	DETECTADO	5	1046020297	RJ	Rio de Janeiro	6718903	25.4963718171877	16.367715824263	16.4064050088429	NA
2022-01-19	FEMININO	30	DETECTADO	3	16152373	MG	Belo Horizonte	2512070	NA	34.067169077448	35.7755746233011	NA
2022-02-01	MASCULINO	38	DETECTADO	5	1046020383	SP	Sao Paulo	12252023	25.314585162165	16.8537496135368	16.9524235819629	NA
2022-02-01	MASCULINO	49	DETECTADO	5	1046020399	SP	Sao Paulo	12252023	25.076874082099	31.8930446480293	32.0504822496831	NA
2022-02-01	MASCULINO	56	DETECTADO	5	1046020440	SP	Sao Paulo	12252023	26.8632189486929	18.6257904065084	18.5302255541986	NA
2022-02-01	FEMININO	44	DETECTADO	5	1046020637	SP	Sao Paulo	12252023	26.9939546599471	16.4371608568619	15.9853354049725	NA
2022-02-01	FEMININO	60	DETECTADO	5	1046020828	SP	Sao Paulo	12252023	27.2476331547482	20.6387057528475	20.7768975966745	NA
2022-02-01	MASCULINO	11	DETECTADO	5	1046020872	SP	Sao Paulo	12252023	24.9246015727344	21.2687016799644	22.2466150899172	NA
2022-02-01	FEMININO	49	DETECTADO	5	1046020884	SP	Sao Paulo	12252023	26.2255679345348	23.2026358021112	24.2168854838042	NA
2022-02-01	FEMININO	44	DETECTADO	5	1046020938	SP	Sao Paulo	12252023	30.8306502882205	15.3219691109962	14.7134216257642	NA
2022-02-13	FEMININO	1	DETECTADO	7	1046028877	SP	Sao Paulo	12252023	23.1895591962872	24.243861896778	22.6099570101275	NA
2022-02-13	FEMININO	8	DETECTADO	7	1046028879	SP	Sao Paulo	12252023	25.7487817624427	31.0923769036368	31.6416967563068	NA
2021-09-06	MASCULINO	54	DETECTADO	36	105051124	MG	Belo Horizonte	2512070	24.8608214156798	29.5874193998192	30.7518268553047	NA
2021-09-08	FEMININO	46	DETECTADO	36	105051536	MG	Belo Horizonte	2512070	23.0171800430814	33.4937556111142	33.696286441859	NA
2021-09-22	MASCULINO	26	DETECTADO	38	105053897	MG	Belo Horizonte	2512070	24.4895566308813	33.0977318828192	32.7652975922626	NA
2021-09-25	FEMININO	62	DETECTADO	38	105054650	MG	Belo Horizonte	2512070	24.5035077859418	29.9950234573152	30.4375600159119	NA
2021-09-25	MASCULINO	63	DETECTADO	38	105054651	MG	Belo Horizonte	2512070	24.4156348901257	34.1116609752846	33.7548360202475	NA
2021-10-16	MASCULINO	38	DETECTADO	41	105058211	MG	Belo Horizonte	2512070	25.312859269121	30.2653356458598	31.0856328753346	NA
2021-10-28	FEMININO	20	DETECTADO	43	105060230	MG	Belo Horizonte	2512070	26.1498737129339	34.7860160996642	33.3710621111902	NA
2021-11-08	FEMININO	15	DETECTADO	45	105062107	MG	Belo Horizonte	2512070	23.5526614427051	33.4915467975896	32.8272515448718	NA
2021-12-21	MASCULINO	37	DETECTADO	51	105069625	MG	Belo Horizonte	2512070	23.4316187416739	16.2415791601325	17.525754436242	NA
2021-12-22	FEMININO	38	DETECTADO	51	105069800	MG	Belo Horizonte	2512070	24.0073023633797	15.6218665235075	16.4970111281341	NA
2021-12-23	MASCULINO	42	DETECTADO	51	105070010	MG	Belo Horizonte	2512070	23.914715278848	15.731694311437	15.9068994271094	NA
2021-12-27	FEMININO	38	DETECTADO	52	105070284	MG	Belo Horizonte	2512070	25.0990992104963	24.3161799882304	23.9123492824391	NA
2021-12-27	MASCULINO	59	DETECTADO	52	105070289	MG	Belo Horizonte	2512070	22.4065436259145	22.5892440600459	23.2663959332004	NA
2021-12-28	FEMININO	27	DETECTADO	52	105070423	MG	Belo Horizonte	2512070	24.7276457110894	23.8938605259345	25.1880936578356	NA
2021-12-28	MASCULINO	69	DETECTADO	52	105070445	MG	Belo Horizonte	2512070	24.4075806229114	20.7842717535762	20.5979471418576	NA
2021-12-28	MASCULINO	54	DETECTADO	52	105070465	MG	Belo Horizonte	2512070	22.5795326402598	17.8490153580034	18.4623957858667	NA
2021-12-28	MASCULINO	28	DETECTADO	52	105070500	MG	Belo Horizonte	2512070	22.6201041730626	17.9648033463543	16.8724822079968	NA
2021-12-28	MASCULINO	33	DETECTADO	52	105070504	MG	Belo Horizonte	2512070	23.1259432135765	20.7924013692583	20.2313636418531	NA
2021-12-29	FEMININO	25	DETECTADO	52	105070601	MG	Belo Horizonte	2512070	23.5333711036444	18.9526000176228	20.1290672574236	NA
2021-12-29	MASCULINO	68	DETECTADO	52	105070639	MG	Belo Horizonte	2512070	24.3623719214905	19.4808662823686	20.4082575769148	NA
2021-12-29	MASCULINO	28	DETECTADO	52	105070647	MG	Belo Horizonte	2512070	23.6747780940422	17.2479774285651	18.4116457219183	NA
2021-12-29	FEMININO	38	DETECTADO	52	105070678	MG	Belo Horizonte	2512070	23.5080904473878	13.9323948234345	13.8057530789156	NA
2021-12-29	FEMININO	22	DETECTADO	52	105070691	MG	Belo Horizonte	2512070	23.9340660108379	14.7459105493268	14.3666228470788	NA
2021-12-29	MASCULINO	59	DETECTADO	52	105070704	MG	Belo Horizonte	2512070	24.4940368023365	15.7524705999891	15.3249784982117	NA
2021-12-29	FEMININO	76	DETECTADO	52	105070714	MG	Belo Horizonte	2512070	23.2320894793351	17.7296803304571	18.2291664341386	NA
2021-12-29	FEMININO	63	DETECTADO	52	105070721	MG	Belo Horizonte	2512070	25.1126581741617	16.7190822062723	16.3085862490614	NA
2021-12-30	MASCULINO	41	DETECTADO	52	105070861	MG	Belo Horizonte	2512070	23.9937084579457	18.5238167136149	19.1448309972463	NA
2021-09-03	FEMININO	12	DETECTADO	35	1055009980	SP	Sao Paulo	12252023	28.0260343258565	30.3154707132681	30.8271092068895	NA
2021-12-17	MASCULINO	29	DETECTADO	50	1055028972	SP	Sao Paulo	12252023	24.5585892116827	18.7233707140979	19.4814270776988	NA
2021-12-22	FEMININO	25	DETECTADO	51	1055029836	SP	Sao Paulo	12252023	23.4029826689998	17.4573917429865	17.2899912612939	NA
2021-12-22	MASCULINO	25	DETECTADO	51	1055029856	SP	Sao Paulo	12252023	23.9757245402287	18.6591337190983	18.3851645399243	NA
2021-12-22	MASCULINO	31	DETECTADO	51	1055029878	SP	Sao Paulo	12252023	24.5931281482337	24.9740830419364	25.0044339961048	NA
2021-12-22	MASCULINO	29	DETECTADO	51	1055029880	SP	Sao Paulo	12252023	25.0617888450451	15.7769678171001	15.5468242777196	NA
2021-12-24	FEMININO	23	DETECTADO	51	1055030313	SP	Sao Paulo	12252023	23.5457762635909	23.2759838153383	23.3901617802875	NA
2021-12-27	MASCULINO	54	DETECTADO	52	1055030371	SP	Sao Paulo	12252023	24.6227042325991	26.3742410969665	25.9660787936647	NA
2021-12-27	FEMININO	53	DETECTADO	52	1055030394	SP	Sao Paulo	12252023	24.4249041352354	19.4408025945827	19.195882034913	NA
2021-12-27	MASCULINO	28	DETECTADO	52	1055030543	SP	Sao Paulo	12252023	30.2778736291277	14.3852354448115	14.2882893095809	NA
2022-01-02	MASCULINO	51	DETECTADO	1	1056000002	SP	Sao Paulo	12252023	25.5102080037028	16.5782910642988	15.8477870325341	NA
2022-01-04	FEMININO	33	DETECTADO	1	1056000622	SP	Sao Paulo	12252023	26.6991976371784	33.0768506641223	33.5527461649541	NA
2022-01-06	FEMININO	29	DETECTADO	1	1056001634	SP	Sao Paulo	12252023	25.1744497790275	15.1074009749026	15.4481882176333	NA
2022-01-06	MASCULINO	38	DETECTADO	1	1056001713	SP	Sao Paulo	12252023	23.5675056798739	10.7908109970206	11.8418395493505	NA
2022-01-08	MASCULINO	50	DETECTADO	1	1056002594	SP	Sao Paulo	12252023	23.9293227242634	31.9660058772701	32.4198185644167	NA
2022-01-08	MASCULINO	27	DETECTADO	1	1056002608	SP	Sao Paulo	12252023	22.9339555654335	23.1832909414076	23.3480027988968	NA
2022-01-13	FEMININO	46	DETECTADO	2	1056004222	SP	Sao Paulo	12252023	25.4682580643779	23.5984873844814	23.4020307920561	NA
2022-01-13	FEMININO	24	DETECTADO	2	1056004462	SP	Sao Paulo	12252023	25.0062659978902	14.2984537684252	14.075206983026	NA
2022-01-13	FEMININO	24	DETECTADO	2	1056004470	SP	Sao Paulo	12252023	25.6630798776239	15.99448327549	15.5202270811804	NA
2022-01-13	MASCULINO	41	DETECTADO	2	1056004503	SP	Sao Paulo	12252023	26.4838917620601	18.6240722712168	18.3510819497602	NA
2022-01-13	FEMININO	39	DETECTADO	2	1056004504	SP	Sao Paulo	12252023	24.8122817572798	15.4794219987497	15.9071439059746	NA
2022-01-13	MASCULINO	45	DETECTADO	2	1056004505	SP	Sao Paulo	12252023	23.935753991952	18.5680439516092	17.5516428520667	NA
2022-01-13	FEMININO	48	DETECTADO	2	1056004506	SP	Sao Paulo	12252023	23.6599214112905	24.6527593365264	24.0143738952258	NA
2022-01-13	FEMININO	42	DETECTADO	2	1056004507	SP	Sao Paulo	12252023	24.5864370274357	17.7208394018681	16.9630241790218	NA
2022-01-13	MASCULINO	56	DETECTADO	2	1056004508	SP	Sao Paulo	12252023	25.889729293319	15.1113860805272	13.000802693615	NA
2022-01-13	FEMININO	46	DETECTADO	2	1056004509	SP	Sao Paulo	12252023	25.6856616382684	31.5103392630557	32.0374265174107	NA
2022-01-13	MASCULINO	29	DETECTADO	2	1056004516	SP	Sao Paulo	12252023	24.0931589120525	15.0232446203885	15.5470959381548	NA
2022-01-13	FEMININO	27	DETECTADO	2	1056004517	SP	Sao Paulo	12252023	26.2018869800614	21.5617872754879	20.5708176301072	NA
2022-01-13	MASCULINO	34	DETECTADO	2	1056004520	SP	Sao Paulo	12252023	25.4886536606575	22.6619069934491	22.9310225333345	NA
2022-01-13	FEMININO	25	DETECTADO	2	1056004522	SP	Sao Paulo	12252023	25.5285316513399	22.8455057032466	22.667108060427	NA
2022-01-13	FEMININO	26	DETECTADO	2	1056004525	SP	Sao Paulo	12252023	26.4861249907932	20.515691960066	21.1460335524461	NA
2022-01-13	MASCULINO	41	DETECTADO	2	1056004529	SP	Sao Paulo	12252023	24.8058567129716	22.4056149910851	22.4602824500472	NA
2022-01-13	FEMININO	23	DETECTADO	2	1056004549	SP	Sao Paulo	12252023	23.5293061503067	16.8308399949529	16.0163973800515	NA
2022-01-14	MASCULINO	48	DETECTADO	2	1056004578	SP	Sao Paulo	12252023	24.6180957271779	18.1586995654032	18.7457430629903	NA
2022-01-14	MASCULINO	40	DETECTADO	2	1056004584	SP	Sao Paulo	12252023	32.5593040983021	19.5806957475587	19.8428451112238	NA
2022-01-14	FEMININO	37	DETECTADO	2	1056004588	SP	Sao Paulo	12252023	31.5009334227021	20.6926319871442	20.0949846266791	NA
2022-01-14	MASCULINO	43	DETECTADO	2	1056004616	SP	Sao Paulo	12252023	23.7150802667317	16.2129214443564	15.8253727900524	NA
2022-01-14	FEMININO	38	DETECTADO	2	1056004636	SP	Sao Paulo	12252023	28.4903582607513	18.167948174475	18.2647518023323	NA
2022-01-14	FEMININO	30	DETECTADO	2	1056004641	SP	Sao Paulo	12252023	24.4428884278069	21.891707041672	21.5938569680457	NA
2022-01-14	FEMININO	56	DETECTADO	2	1056004644	SP	Sao Paulo	12252023	33.1290103307812	19.9668385833763	20.085556028017	NA
2022-01-14	MASCULINO	68	DETECTADO	2	1056004645	SP	Sao Paulo	12252023	31.0746018163379	19.5077595517715	19.2978305620618	NA
2022-01-14	FEMININO	51	DETECTADO	2	1056004669	SP	Sao Paulo	12252023	30.4540076488069	19.4252211139766	19.0265201363947	NA
2022-01-14	FEMININO	47	DETECTADO	2	1056004692	SP	Sao Paulo	12252023	33.2776124595467	18.9711010525334	18.6375772716978	NA
2022-01-14	FEMININO	59	DETECTADO	2	1056004725	SP	Sao Paulo	12252023	28.0833360461655	29.967729121553	30.6766067016051	NA
2022-01-14	MASCULINO	41	DETECTADO	2	1056004736	SP	Sao Paulo	12252023	34.2085096544337	16.4955917777607	16.5610556037347	NA
2022-01-14	FEMININO	44	DETECTADO	2	1056004744	SP	Sao Paulo	12252023	32.7573865156748	16.6505911961705	16.8442864964147	NA
2022-01-14	FEMININO	34	DETECTADO	2	1056004753	SP	Sao Paulo	12252023	26.7505250770768	27.5221125136136	26.9148445999595	NA
2022-01-14	FEMININO	19	DETECTADO	2	1056004760	SP	Sao Paulo	12252023	29.2744964267939	21.2827513481315	20.8110492941838	NA
2022-01-14	FEMININO	46	DETECTADO	2	1056004771	SP	Sao Paulo	12252023	25.1143711335783	13.2707151450242	14.4806958122836	NA
2022-01-14	FEMININO	32	DETECTADO	2	1056004787	SP	Sao Paulo	12252023	24.5983072966789	21.3860575160532	22.6730184825225	NA
2022-01-14	FEMININO	40	DETECTADO	2	1056004795	SP	Sao Paulo	12252023	26.1148508800436	19.2410447558188	19.4421008014874	NA
2022-01-14	FEMININO	30	DETECTADO	2	1056004796	SP	Sao Paulo	12252023	24.6402264287568	20.0642753339446	20.5675476031054	NA
2022-01-14	FEMININO	20	DETECTADO	2	1056004802	SP	Sao Paulo	12252023	25.4363431196578	23.4556664938315	22.943465842497	NA
2022-01-14	FEMININO	47	DETECTADO	2	1056004805	SP	Sao Paulo	12252023	25.6919487051468	20.1500138803815	20.6570244959946	NA
2022-01-14	MASCULINO	50	DETECTADO	2	1056004808	SP	Sao Paulo	12252023	23.4081323389153	16.3708692739181	16.7566796270107	NA
2022-01-14	MASCULINO	41	DETECTADO	2	1056004835	SP	Sao Paulo	12252023	23.4068617775872	25.4610673146088	25.5725713770096	NA
2022-01-14	MASCULINO	25	DETECTADO	2	1056004854	SP	Sao Paulo	12252023	28.3304079004088	23.7073327807738	23.8468072684523	NA
2022-01-14	FEMININO	29	DETECTADO	2	1056004864	SP	Sao Paulo	12252023	30.0187835877165	18.3075588772839	18.5889801904857	NA
2022-01-14	FEMININO	45	DETECTADO	2	1056004873	SP	Sao Paulo	12252023	24.634380038776	16.6931009860885	16.5344843417128	NA
2022-01-14	MASCULINO	47	DETECTADO	2	1056004881	SP	Sao Paulo	12252023	30.1116707640798	16.4857542435946	16.7775181654293	NA
2022-01-14	FEMININO	30	DETECTADO	2	1056004882	SP	Sao Paulo	12252023	24.7898711037571	14.4377685650779	14.8277531994995	NA
2022-01-14	FEMININO	46	DETECTADO	2	1056004883	SP	Sao Paulo	12252023	30.7026024231393	24.9120570526313	24.7994961097448	NA
2022-01-14	FEMININO	40	DETECTADO	2	1056004887	SP	Sao Paulo	12252023	32.0863127437948	15.7713124336709	15.8329238163349	NA
2022-01-14	FEMININO	34	DETECTADO	2	1056004905	SP	Sao Paulo	12252023	26.6936251954215	14.0017194990692	14.5190340729509	NA
2022-01-14	FEMININO	42	DETECTADO	2	1056004907	SP	Sao Paulo	12252023	35.202670940387	15.3180084178832	15.572061548356	NA
2022-01-15	MASCULINO	62	DETECTADO	2	1056004927	SP	Sao Paulo	12252023	26.5270293527596	25.6426471994093	26.9806400463135	NA
2022-01-15	FEMININO	39	DETECTADO	2	1056004928	SP	Sao Paulo	12252023	29.3235302137656	15.2107531208392	14.9018404351739	NA
2022-01-15	FEMININO	64	DETECTADO	2	1056004931	SP	Sao Paulo	12252023	27.8786973937378	19.4689886986296	20.5359903234783	NA
2022-01-15	FEMININO	24	DETECTADO	2	1056004934	SP	Sao Paulo	12252023	27.2708818811904	20.0726674150592	20.0180581621845	NA
2022-01-15	MASCULINO	39	DETECTADO	2	1056004940	SP	Sao Paulo	12252023	29.0246378057943	16.6432697085081	16.7053257151142	NA
2022-01-15	MASCULINO	22	DETECTADO	2	1056004977	SP	Sao Paulo	12252023	27.864049619427	19.2178707196854	19.5762836383747	NA
2022-01-15	MASCULINO	41	DETECTADO	2	1056004997	SP	Sao Paulo	12252023	28.4713653200003	30.599793024802	31.4878529576649	NA
2022-01-15	FEMININO	44	DETECTADO	2	1056005003	SP	Sao Paulo	12252023	29.854760594222	21.1206919596338	21.1371030907766	NA
2022-01-15	FEMININO	31	DETECTADO	2	1056005014	SP	Sao Paulo	12252023	28.7817694450589	14.826853628245	17.6245021908069	NA
2022-01-15	MASCULINO	64	DETECTADO	2	1056005020	SP	Sao Paulo	12252023	25.8556148332236	23.3794706517771	23.5214454752834	NA
2022-01-15	MASCULINO	41	DETECTADO	2	1056005045	SP	Sao Paulo	12252023	32.7909153650267	15.3933893759875	14.5364401440488	NA
2022-01-15	FEMININO	35	DETECTADO	2	1056005047	SP	Sao Paulo	12252023	31.5113239152636	18.7768660415392	19.5702220745714	NA
2022-01-15	FEMININO	47	DETECTADO	2	1056005053	SP	Sao Paulo	12252023	30.1559847310893	17.1451268813234	17.5708857659694	NA
2022-01-15	MASCULINO	49	DETECTADO	2	1056005063	SP	Sao Paulo	12252023	31.8747419698174	20.4461494576681	20.1259168426191	NA
2022-01-15	MASCULINO	25	DETECTADO	2	1056005068	SP	Sao Paulo	12252023	29.188721973476	21.3670289504788	21.749963319054	NA
2022-01-15	FEMININO	34	DETECTADO	2	1056005069	SP	Sao Paulo	12252023	27.1754854113493	28.7917524340708	30.5104105728192	NA
2022-01-15	MASCULINO	35	DETECTADO	2	1056005070	SP	Sao Paulo	12252023	23.6456316902177	16.7812390719071	14.3276379363835	NA
2022-01-15	FEMININO	44	DETECTADO	2	1056005074	SP	Sao Paulo	12252023	28.3256269199119	19.606329231113	18.8883354884409	NA
2022-01-15	FEMININO	37	DETECTADO	2	1056005083	SP	Sao Paulo	12252023	33.1488001112971	15.8060840418216	14.9000681605553	NA
2022-01-15	FEMININO	28	DETECTADO	2	1056005095	MG	Belo Horizonte	2512070	27.2044484485451	32.6433206545032	32.8246217528473	NA
2022-01-15	MASCULINO	39	DETECTADO	2	1056005097	SP	Sao Paulo	12252023	34.388901736783	16.804984093903	17.5937939143074	NA
2022-01-15	FEMININO	24	DETECTADO	2	1056005118	SP	Sao Paulo	12252023	26.8717671226481	34.4320732073338	32.4705548161213	NA
2022-01-15	FEMININO	44	DETECTADO	2	1056005136	SP	Sao Paulo	12252023	26.900716311363	20.4459700088635	20.157687620302	NA
2022-01-15	FEMININO	38	DETECTADO	2	1056005166	SP	Sao Paulo	12252023	25.7404421230385	29.9935376178151	30.7006491216306	NA
2022-01-15	FEMININO	31	DETECTADO	2	1056005178	SP	Sao Paulo	12252023	31.7728059717137	15.3629846245501	14.9992107257452	NA
2022-01-17	FEMININO	43	DETECTADO	3	1056005208	SP	Sao Paulo	12252023	26.0812149297324	25.9215390272731	26.2850648092079	NA
2022-01-17	FEMININO	46	DETECTADO	3	1056005227	SP	Sao Paulo	12252023	30.2288428204837	19.7992598588939	20.0053300857254	NA
2022-01-17	FEMININO	32	DETECTADO	3	1056005233	SP	Sao Paulo	12252023	25.2389178165108	21.5199002149691	22.3336894428306	NA
2022-01-17	FEMININO	31	DETECTADO	3	1056005235	SP	Sao Paulo	12252023	24.484110744396	21.8480305242798	20.6822013698423	NA
2022-01-17	MASCULINO	41	DETECTADO	3	1056005237	SP	Sao Paulo	12252023	32.234049249363	17.2161238440074	18.1975192889997	NA
2022-01-17	FEMININO	30	DETECTADO	3	1056005244	SP	Sao Paulo	12252023	29.9827207685267	23.0693169810433	23.2313117707589	NA
2022-01-17	FEMININO	89	DETECTADO	3	1056005246	SP	Sao Paulo	12252023	25.3565979232976	18.7617725521712	19.3648776336354	NA
2022-01-17	FEMININO	21	DETECTADO	3	1056005248	SP	Sao Paulo	12252023	28.4686841638367	22.2165780824654	22.2065883680688	NA
2022-01-17	FEMININO	39	DETECTADO	3	1056005252	SP	Sao Paulo	12252023	26.3541653830752	17.6388858975792	17.7990256677405	NA
2022-01-17	FEMININO	30	DETECTADO	3	1056005279	SP	Sao Paulo	12252023	26.3351596580464	21.2981305429608	22.0486923066876	NA
2022-01-17	FEMININO	46	DETECTADO	3	1056005296	SP	Sao Paulo	12252023	30.3958557206657	21.9151133580334	23.2698327214437	NA
2022-01-17	FEMININO	57	DETECTADO	3	1056005306	SP	Sao Paulo	12252023	28.730372458978	19.9140577405313	20.4759502151362	NA
2022-01-17	FEMININO	50	DETECTADO	3	1056005311	SP	Sao Paulo	12252023	35.1647595234569	22.1796236083805	21.9513350087886	NA
2022-01-17	MASCULINO	20	DETECTADO	3	1056005313	SP	Sao Paulo	12252023	29.2165441655113	26.1661287619662	27.5040209825707	NA
2022-01-17	MASCULINO	41	DETECTADO	3	1056005319	SP	Sao Paulo	12252023	28.6278384385432	14.9885961115527	15.4038099485103	NA
2022-01-17	MASCULINO	37	DETECTADO	3	1056005324	SP	Sao Paulo	12252023	27.247427679735	21.8329522667887	21.9593502129617	NA
2022-01-17	MASCULINO	26	DETECTADO	3	1056005343	SP	Sao Paulo	12252023	26.9024768243334	23.8345168937907	24.5916515483672	NA
2022-01-17	MASCULINO	38	DETECTADO	3	1056005351	SP	Sao Paulo	12252023	26.549419325894	16.9502562567673	18.0125954725761	NA
2022-01-17	FEMININO	64	DETECTADO	3	1056005354	SP	Sao Paulo	12252023	24.7452672478613	24.4457771581317	24.3657566545165	NA
2022-01-17	FEMININO	41	DETECTADO	3	1056005368	SP	Sao Paulo	12252023	25.8437052347813	25.8096027518146	25.7043620561407	NA
2022-01-17	FEMININO	34	DETECTADO	3	1056005376	SP	Sao Paulo	12252023	26.1448630939553	19.7505827976947	22.3244461622178	NA
2022-01-17	MASCULINO	51	DETECTADO	3	1056005390	SP	Sao Paulo	12252023	25.671889531445	16.8318350316694	16.8476587450162	NA
2022-01-17	MASCULINO	18	DETECTADO	3	1056005391	SP	Sao Paulo	12252023	30.6283470124141	18.7174153874585	18.2198436603872	NA
2022-01-17	FEMININO	41	DETECTADO	3	1056005416	SP	Sao Paulo	12252023	25.6106406926971	15.6104370544158	16.3324957243564	NA
2022-01-25	FEMININO	50	DETECTADO	4	596663192	RO	Porto Velho	529544	NA	34.0135202064394	34.6914229808519	NA
2022-01-17	FEMININO	35	DETECTADO	3	1056005475	SP	Sao Paulo	12252023	24.9632036659665	17.159969847552	17.5661256426112	NA
2022-01-17	MASCULINO	23	DETECTADO	3	1056005484	SP	Sao Paulo	12252023	27.0418123370681	20.0520796641658	20.0616329344454	NA
2022-01-17	FEMININO	36	DETECTADO	3	1056005495	SP	Sao Paulo	12252023	34.7821934110313	17.2149508607322	17.3265720962197	NA
2022-01-17	FEMININO	61	DETECTADO	3	1056005496	SP	Sao Paulo	12252023	26.4673822724775	15.4055856380663	15.5348186496724	NA
2022-01-18	FEMININO	30	DETECTADO	3	1056005533	SP	Sao Paulo	12252023	27.4801580399148	28.4267962573808	29.0931134171842	NA
2022-01-18	MASCULINO	41	DETECTADO	3	1056005543	SP	Sao Paulo	12252023	23.9001356927571	31.2540531951452	33.199091736683	NA
2022-01-18	FEMININO	39	DETECTADO	3	1056005599	SP	Sao Paulo	12252023	32.64122045631	15.4916429323842	15.5815855989045	NA
2022-01-18	FEMININO	31	DETECTADO	3	1056005602	SP	Sao Paulo	12252023	28.4082215716534	21.108607340465	21.3515031303984	NA
2022-01-18	MASCULINO	25	DETECTADO	3	1056005625	SP	Sao Paulo	12252023	24.5706676179456	20.7101090863399	21.441787511766	NA
2022-01-18	FEMININO	69	DETECTADO	3	1056005664	SP	Sao Paulo	12252023	28.5822180870501	19.251209665772	19.9839441976181	NA
2022-01-18	FEMININO	46	DETECTADO	3	1056005754	SP	Sao Paulo	12252023	28.8291996872771	21.139099427027	20.9306792545608	NA
2022-01-18	FEMININO	43	DETECTADO	3	1056005781	SP	Sao Paulo	12252023	26.8380485367945	22.6665928799158	23.6064744279874	NA
2022-01-18	FEMININO	25	DETECTADO	3	1056005807	SP	Sao Paulo	12252023	28.0693192466958	20.7044254622656	20.01955539842	NA
2022-01-18	MASCULINO	40	DETECTADO	3	1056005808	SP	Sao Paulo	12252023	35.1726445910859	14.8044397198381	15.3312977672762	NA
2022-01-18	FEMININO	31	DETECTADO	3	1056005811	SP	Sao Paulo	12252023	26.6036099867309	16.9655273177319	17.298836763213	NA
2022-01-18	MASCULINO	28	DETECTADO	3	1056005824	SP	Sao Paulo	12252023	26.7067038444248	19.9730494464195	19.9565990634381	NA
2022-01-18	FEMININO	37	DETECTADO	3	1056005846	SP	Sao Paulo	12252023	28.6591564903223	17.041434422506	17.7448943732609	NA
2022-01-18	MASCULINO	35	DETECTADO	3	1056005847	SP	Sao Paulo	12252023	27.2477626813159	18.1698743048707	17.6001992359431	NA
2022-01-19	MASCULINO	55	DETECTADO	3	1056005870	SP	Sao Paulo	12252023	27.1584686073343	18.10954291607	18.602558725487	NA
2022-01-19	MASCULINO	24	DETECTADO	3	1056005874	SP	Sao Paulo	12252023	23.7622614068277	17.8759960479011	17.9450897662435	NA
2022-01-19	FEMININO	23	DETECTADO	3	1056005906	SP	Sao Paulo	12252023	26.6897976371175	22.9439985281347	22.5017194032844	NA
2022-01-19	FEMININO	34	DETECTADO	3	1056005922	SP	Sao Paulo	12252023	25.6387628015718	19.5910807933835	21.8850804347934	NA
2022-01-19	FEMININO	50	DETECTADO	3	1056005940	SP	Sao Paulo	12252023	27.1937167404472	19.4463734788875	19.2609363346225	NA
2022-01-19	FEMININO	53	DETECTADO	3	1056005947	SP	Sao Paulo	12252023	27.6591599194475	19.5012263614928	19.7267036128025	NA
2022-01-21	MASCULINO	34	DETECTADO	3	936002116	MG	Belo Horizonte	2512070	NA	32.245047225469	34.3809745784567	NA
2022-01-19	FEMININO	39	DETECTADO	3	1056005973	SP	Sao Paulo	12252023	25.8987844501752	16.4870232596642	16.4587950466117	NA
2022-01-19	FEMININO	68	DETECTADO	3	1056005984	SP	Sao Paulo	12252023	26.4313533034655	17.4728467937428	16.4692163780888	NA
2022-01-19	FEMININO	37	DETECTADO	3	1056006089	SP	Sao Paulo	12252023	30.1653444694038	16.9234173221748	16.1851931431649	NA
2022-01-19	MASCULINO	53	DETECTADO	3	1056006095	SP	Sao Paulo	12252023	21.7350203110941	21.1903664777194	19.3569259315915	NA
2022-01-19	FEMININO	56	DETECTADO	3	1056006101	SP	Sao Paulo	12252023	26.8950615891191	27.9168537185539	28.3165061356352	NA
2022-01-19	FEMININO	22	DETECTADO	3	1056006103	SP	Sao Paulo	12252023	26.5276206408471	14.4367524316577	14.6440048635114	NA
2022-01-19	FEMININO	26	DETECTADO	3	1056006106	SP	Sao Paulo	12252023	28.8440998474234	19.6070134069095	19.610397821975	NA
2022-01-19	FEMININO	49	DETECTADO	3	1056006130	SP	Sao Paulo	12252023	27.2529503055866	22.8267925290136	22.9932375276068	NA
2022-01-19	MASCULINO	19	DETECTADO	3	1056006135	SP	Sao Paulo	12252023	30.7594629742356	13.5799779833192	13.3015010821397	NA
2022-01-19	MASCULINO	33	DETECTADO	3	1056006137	SP	Sao Paulo	12252023	28.2407939368503	21.8159901378492	21.7510973739801	NA
2022-01-19	FEMININO	37	DETECTADO	3	1056006139	SP	Sao Paulo	12252023	27.057528355176	24.40724193898	23.5333726002655	NA
2022-01-19	MASCULINO	20	DETECTADO	3	1056006152	SP	Sao Paulo	12252023	26.2374038078471	17.2029490673614	17.5959541954702	NA
2022-01-19	FEMININO	44	DETECTADO	3	1056006153	SP	Sao Paulo	12252023	27.3175434273428	21.2839320528461	21.8981882914931	NA
2022-01-19	MASCULINO	28	DETECTADO	3	1056006157	SP	Sao Paulo	12252023	28.5012408277245	26.5393455164866	26.6387403648453	NA
2022-01-19	FEMININO	25	DETECTADO	3	1056006160	SP	Sao Paulo	12252023	26.191011186681	19.6648748659133	19.9593493735041	NA
2022-01-19	FEMININO	52	DETECTADO	3	1056006175	SP	Sao Paulo	12252023	26.0231303279969	23.4752827300639	24.0215774636174	NA
2022-01-20	FEMININO	37	DETECTADO	3	1056006234	SP	Sao Paulo	12252023	30.551931477272	14.4422401565863	14.3756381915322	NA
2022-01-20	FEMININO	41	DETECTADO	3	1056006277	SP	Sao Paulo	12252023	25.3691520533155	22.1257994507125	21.9596188181193	NA
2022-01-20	FEMININO	33	DETECTADO	3	1056006289	SP	Sao Paulo	12252023	27.6168164310271	17.5992788938839	17.9816039903609	NA
2022-01-20	MASCULINO	43	DETECTADO	3	1056006304	SP	Sao Paulo	12252023	26.5519544172242	17.4072352341513	18.0066249932195	NA
2022-01-20	FEMININO	39	DETECTADO	3	1056006327	SP	Sao Paulo	12252023	26.6685557786268	17.3027987381076	18.342555315261	NA
2022-01-20	FEMININO	41	DETECTADO	3	1056006329	SP	Sao Paulo	12252023	26.2833963448501	17.7310812823492	17.708460831674	NA
2022-01-20	FEMININO	22	DETECTADO	3	1056006340	SP	Sao Paulo	12252023	26.5348732645343	35.0193550628642	34.9261209322954	NA
2022-01-20	FEMININO	28	DETECTADO	3	1056006354	SP	Sao Paulo	12252023	25.7094684764075	28.6377833375085	31.7212277234198	NA
2022-01-20	MASCULINO	36	DETECTADO	3	1056006361	SP	Sao Paulo	12252023	26.4328326824874	16.6544276233788	17.3346277977533	NA
2022-01-20	MASCULINO	53	DETECTADO	3	1056006370	SP	Sao Paulo	12252023	25.9754902705843	24.773096097018	25.7910984482755	NA
2022-01-20	FEMININO	35	DETECTADO	3	1056006403	SP	Sao Paulo	12252023	24.4918844560592	33.0142571427979	32.4387827410643	NA
2022-01-20	MASCULINO	40	DETECTADO	3	1056006415	SP	Sao Paulo	12252023	28.1972528744993	17.3972171276808	16.9225010919585	NA
2022-01-20	FEMININO	28	DETECTADO	3	1056006418	SP	Sao Paulo	12252023	25.3905180161491	20.4666780285863	20.3426772388281	NA
2022-01-20	FEMININO	48	DETECTADO	3	1056006432	SP	Sao Paulo	12252023	27.0762856652227	18.9589386113332	18.8546563827608	NA
2022-01-20	FEMININO	36	DETECTADO	3	1056006435	SP	Sao Paulo	12252023	30.4932053207108	14.281532730913	14.2899495053167	NA
2022-01-20	FEMININO	38	DETECTADO	3	1056006436	SP	Sao Paulo	12252023	27.3287812599229	15.6429536449932	15.6890862882413	NA
2022-01-20	MASCULINO	50	DETECTADO	3	1056006441	SP	Sao Paulo	12252023	27.5661882378647	15.4630690850829	16.1859792607229	NA
2022-01-20	FEMININO	22	DETECTADO	3	1056006453	SP	Sao Paulo	12252023	27.7139816826771	16.485138080785	16.3287765320429	NA
2022-01-20	FEMININO	43	DETECTADO	3	1056006456	SP	Sao Paulo	12252023	25.9275065367422	24.4003655991835	24.3519379397427	NA
2022-01-20	FEMININO	52	DETECTADO	3	1056006462	SP	Sao Paulo	12252023	25.1855212757137	33.8584574826355	34.1288625294799	NA
2022-01-20	FEMININO	47	DETECTADO	3	1056006465	SP	Sao Paulo	12252023	29.002843093854	14.6261696939053	14.8523543488766	NA
2022-01-20	FEMININO	42	DETECTADO	3	1056006467	SP	Sao Paulo	12252023	28.6453657547828	12.3392041608565	12.8544244995631	NA
2022-01-20	MASCULINO	40	DETECTADO	3	1056006492	SP	Sao Paulo	12252023	25.9876076434151	24.835262216659	24.8870028214307	NA
2022-01-21	FEMININO	55	DETECTADO	3	1056006576	SP	Sao Paulo	12252023	28.418418159316	14.6318715979676	15.8000098319755	NA
2022-01-21	MASCULINO	57	DETECTADO	3	1056006583	SP	Sao Paulo	12252023	29.5443340339931	19.6196495868368	18.9327224035831	NA
2022-01-21	FEMININO	34	DETECTADO	3	1056006600	SP	Sao Paulo	12252023	26.8612258087688	21.2129447892342	20.9397973035118	NA
2022-01-21	MASCULINO	70	DETECTADO	3	1056006638	SP	Sao Paulo	12252023	26.5264476309598	27.980483354901	27.872034997873	NA
2022-01-21	FEMININO	33	DETECTADO	3	1056006644	SP	Sao Paulo	12252023	26.9180337252852	16.4720437098328	16.4694190252366	NA
2022-01-21	FEMININO	27	DETECTADO	3	1056006710	SP	Sao Paulo	12252023	27.4614538665901	17.9135682351043	17.8202025286206	NA
2022-01-21	MASCULINO	35	DETECTADO	3	1056006724	SP	Sao Paulo	12252023	29.5052785251882	17.6245303156384	17.4999862435972	NA
2022-01-21	FEMININO	27	DETECTADO	3	1056006785	SP	Sao Paulo	12252023	26.240001430288	18.2376175928832	18.6696332684403	NA
2022-01-21	MASCULINO	14	DETECTADO	3	1056006796	SP	Sao Paulo	12252023	27.1898255779632	22.9358608255368	22.7840269250725	NA
2022-01-21	FEMININO	47	DETECTADO	3	1056006847	SP	Sao Paulo	12252023	24.5508630195278	30.9478406617605	31.2562045751699	NA
2022-01-22	FEMININO	29	DETECTADO	3	1056006879	SP	Sao Paulo	12252023	27.2027084615459	16.1934439206984	17.2953381208081	NA
2022-01-22	FEMININO	23	DETECTADO	3	1056006890	SP	Sao Paulo	12252023	24.2389715007297	20.1502154654114	19.2698372622041	NA
2022-01-22	MASCULINO	21	DETECTADO	3	1056006895	SP	Sao Paulo	12252023	31.9575578890765	25.7593808179089	25.9916159810386	NA
2022-01-22	MASCULINO	38	DETECTADO	3	1056006902	SP	Sao Paulo	12252023	25.2320323617206	21.0962264285578	20.9848418376977	NA
2022-01-22	FEMININO	47	DETECTADO	3	1056006939	SP	Sao Paulo	12252023	25.1572518267528	21.8131492632357	21.3724629213079	NA
2022-01-22	FEMININO	29	DETECTADO	3	1056006942	SP	Sao Paulo	12252023	26.5772560313277	25.6807793059159	25.9089584066829	NA
2022-01-22	FEMININO	19	DETECTADO	3	1056006945	SP	Sao Paulo	12252023	27.5089882411397	18.9189213450211	19.2341689860965	NA
2022-01-22	FEMININO	37	DETECTADO	3	1056006951	SP	Sao Paulo	12252023	26.6356450048641	27.3844248794331	27.5844556983331	NA
2022-01-22	FEMININO	28	DETECTADO	3	1056006963	SP	Sao Paulo	12252023	25.7788859013431	31.9639770992381	32.0316115027178	NA
2022-01-22	MASCULINO	47	DETECTADO	3	1056006978	SP	Sao Paulo	12252023	27.30910694561	22.9852323422375	23.3562498487832	NA
2022-01-22	FEMININO	34	DETECTADO	3	1056006999	SP	Sao Paulo	12252023	36.6412633301409	27.8894055182866	28.4152238568591	NA
2022-01-22	FEMININO	37	DETECTADO	3	1056007009	SP	Sao Paulo	12252023	22.3223607525795	20.8182079623578	19.3327856816167	NA
2022-01-22	FEMININO	17	DETECTADO	3	1056007034	SP	Sao Paulo	12252023	26.8952540932433	22.5536343698157	23.2295294300596	NA
2022-01-22	FEMININO	40	DETECTADO	3	1056007037	SP	Sao Paulo	12252023	33.4528060059615	28.4371779344277	27.7360688873755	NA
2022-01-22	FEMININO	37	DETECTADO	3	1056007039	SP	Sao Paulo	12252023	28.25938870389	18.5157116249476	19.2896513295541	NA
2022-01-22	FEMININO	28	DETECTADO	3	1056007042	SP	Sao Paulo	12252023	25.7581534090535	22.3885089797848	22.4280775235161	NA
2022-01-22	FEMININO	43	DETECTADO	3	1056007054	RJ	Rio de Janeiro	6718903	25.889276728178	28.9503581360652	28.2600451824802	NA
2022-01-22	FEMININO	34	DETECTADO	3	1056007063	SP	Sao Paulo	12252023	24.2446162797881	17.3056088419224	16.516854985522	NA
2022-01-22	FEMININO	51	DETECTADO	3	1056007069	SP	Sao Paulo	12252023	26.3087815597223	20.2774141696875	21.6913545420529	NA
2022-01-22	FEMININO	35	DETECTADO	3	1056007074	SP	Sao Paulo	12252023	26.2506161915103	23.7974950665296	24.9741597056594	NA
2022-01-22	FEMININO	54	DETECTADO	3	1056007079	SP	Sao Paulo	12252023	24.9855766933499	21.6827264620402	21.7245873975882	NA
2022-01-22	FEMININO	57	DETECTADO	3	1056007080	SP	Sao Paulo	12252023	26.7273480565562	16.2321879340401	17.208061677653	NA
2022-01-22	FEMININO	28	DETECTADO	3	1056007107	SP	Sao Paulo	12252023	27.2174277941572	21.2491871054242	20.7689430891668	NA
2022-01-24	FEMININO	20	DETECTADO	4	1056007125	SP	Sao Paulo	12252023	26.254552308763	17.4625378341822	16.8407160487298	NA
2022-01-24	FEMININO	28	DETECTADO	4	1056007129	MG	Belo Horizonte	2512070	25.3782957943688	34.3619796565609	31.9628434113056	NA
2022-01-24	FEMININO	46	DETECTADO	4	1056007165	SP	Sao Paulo	12252023	30.1555642643001	29.3059183067355	28.7558962149309	NA
2022-01-24	MASCULINO	35	DETECTADO	4	1056007177	SP	Sao Paulo	12252023	24.5203674937102	19.2798255702525	18.9581805574952	NA
2022-01-24	FEMININO	53	DETECTADO	4	1056007184	SP	Sao Paulo	12252023	24.954502321192	21.9589114889543	23.5293854113269	NA
2022-01-24	FEMININO	21	DETECTADO	4	1056007190	SP	Sao Paulo	12252023	27.468497250707	20.6040364875347	20.313790839696	NA
2022-01-24	MASCULINO	51	DETECTADO	4	1056007193	SP	Sao Paulo	12252023	25.3409301040844	20.5987397640492	20.5485733715268	NA
2022-01-24	FEMININO	23	DETECTADO	4	1056007207	SP	Sao Paulo	12252023	33.091405822272	18.6175432784855	18.2903019689582	NA
2022-01-24	MASCULINO	53	DETECTADO	4	1056007238	SP	Sao Paulo	12252023	29.5745002798487	24.9012690381645	25.207810376273	NA
2022-01-24	FEMININO	31	DETECTADO	4	1056007246	SP	Sao Paulo	12252023	24.6472556605856	21.4534863009816	21.5450574432035	NA
2022-01-24	FEMININO	27	DETECTADO	4	1056007250	SP	Sao Paulo	12252023	31.8960398527974	20.6366688830342	20.6595394950334	NA
2022-01-24	FEMININO	34	DETECTADO	4	1056007252	SP	Sao Paulo	12252023	25.1038619677266	24.9494047744528	24.797360552007	NA
2022-01-24	FEMININO	33	DETECTADO	4	1056007271	SP	Sao Paulo	12252023	24.7671428699924	22.2040136307346	21.1851995290969	NA
2022-01-24	FEMININO	28	DETECTADO	4	1056007298	SP	Sao Paulo	12252023	38.306831208073	22.5220459019733	22.5782865343377	NA
2022-01-24	MASCULINO	47	DETECTADO	4	1056007341	SP	Sao Paulo	12252023	25.5066378683993	21.533399660778	21.6449528052896	NA
2022-01-24	FEMININO	36	DETECTADO	4	1056007343	SP	Sao Paulo	12252023	37.3383280375382	18.6383736133899	19.7317307744201	NA
2022-01-24	MASCULINO	39	DETECTADO	4	1056007354	SP	Sao Paulo	12252023	33.8283243326385	14.608366473206	15.336336794777	NA
2022-01-24	FEMININO	33	DETECTADO	4	1056007383	SP	Sao Paulo	12252023	30.2798502077904	22.3808334229597	22.2890585560002	NA
2022-01-24	MASCULINO	69	DETECTADO	4	1056007393	SP	Sao Paulo	12252023	28.9252594027427	15.4876694008762	15.9180468406497	NA
2022-01-24	MASCULINO	49	DETECTADO	4	1056007404	SP	Sao Paulo	12252023	25.3320403511036	19.639436277791	20.4961414192721	NA
2022-02-03	FEMININO	37	DETECTADO	5	1056009889	SP	Sao Paulo	12252023	28.9451510675083	11.6272128325408	13.5709347984529	NA
2022-02-14	FEMININO	36	DETECTADO	7	1056011976	SP	Sao Paulo	12252023	22.4274868154557	20.1428467441008	19.5355352607613	NA
2022-01-03	FEMININO	75	DETECTADO	1	106014767	MG	Belo Horizonte	2512070	24.7383470026038	17.2930771517817	16.9106111708179	NA
2022-01-03	FEMININO	63	DETECTADO	1	106022373	MG	Belo Horizonte	2512070	21.6790707371055	15.265835138478	15.2083971164267	NA
2022-01-03	MASCULINO	35	DETECTADO	1	106031117	MG	Belo Horizonte	2512070	20.6731117263844	17.9787516000335	17.3780440796617	NA
2022-01-03	FEMININO	36	DETECTADO	1	106048485	MG	Belo Horizonte	2512070	23.0274946738602	16.6586491668941	17.4341569888406	NA
2022-01-03	MASCULINO	18	DETECTADO	1	106048690	MG	Belo Horizonte	2512070	21.8057145163242	16.8474420697301	16.6560868815662	NA
2022-01-03	FEMININO	49	DETECTADO	1	106051732	MG	Belo Horizonte	2512070	23.8897755034734	15.8045585424261	15.6600792836666	NA
2022-01-03	MASCULINO	26	DETECTADO	1	106054180	MG	Belo Horizonte	2512070	23.8285554814455	16.8186584580156	16.8565132795998	NA
2022-01-03	FEMININO	32	DETECTADO	1	106055833	MG	Belo Horizonte	2512070	24.3341306043014	15.5382814139876	16.8125114273627	NA
2022-01-03	MASCULINO	56	DETECTADO	1	106077862	MG	Belo Horizonte	2512070	23.0975757438474	30.5717393301702	28.7518867711908	NA
2022-01-03	FEMININO	40	DETECTADO	1	106084433	MG	Belo Horizonte	2512070	22.1612382788104	17.9743346973953	17.7458875967176	NA
2022-01-03	FEMININO	37	DETECTADO	1	106084442	MG	Belo Horizonte	2512070	23.6445335620453	17.9295871680422	18.6505232852374	NA
2022-01-03	FEMININO	23	DETECTADO	1	106084459	MG	Belo Horizonte	2512070	23.3821663144018	25.1635169583135	24.9744425970775	NA
2022-01-03	MASCULINO	20	DETECTADO	1	106084463	MG	Belo Horizonte	2512070	28.5810427145051	13.7922206807406	13.4029725212251	NA
2022-01-04	FEMININO	24	DETECTADO	1	106084543	MG	Belo Horizonte	2512070	23.8545579201914	12.226737604342	10.892793840179	NA
2022-01-04	MASCULINO	27	DETECTADO	1	106084558	MG	Belo Horizonte	2512070	22.8342082970872	19.1643531404184	20.7671948780162	NA
2022-01-04	FEMININO	35	DETECTADO	1	106084566	MG	Belo Horizonte	2512070	21.377851946842	22.682092127386	21.4872077627989	NA
2022-01-04	MASCULINO	58	DETECTADO	1	106084617	MG	Belo Horizonte	2512070	22.5682200995018	16.7102940590386	15.9347821371159	NA
2022-01-04	MASCULINO	28	DETECTADO	1	106084623	MG	Belo Horizonte	2512070	25.2652896867116	23.5145500648204	22.3833425521562	NA
2022-01-04	FEMININO	24	DETECTADO	1	106084630	MG	Belo Horizonte	2512070	23.8205699457188	14.4887048325247	13.8441268264811	NA
2022-01-04	FEMININO	40	DETECTADO	1	106084631	MG	Belo Horizonte	2512070	23.6398216118132	17.2587627967377	17.1264601294965	NA
2022-01-04	FEMININO	36	DETECTADO	1	106084681	MG	Belo Horizonte	2512070	23.4168443539826	16.4256605959319	17.7954390074348	NA
2022-01-04	MASCULINO	46	DETECTADO	1	106084700	MG	Belo Horizonte	2512070	22.6811011757963	16.7564316484231	17.2533411483809	NA
2022-01-04	FEMININO	18	DETECTADO	1	106084703	MG	Belo Horizonte	2512070	24.0321631529919	31.548741221268	31.2088484172094	NA
2022-01-04	FEMININO	46	DETECTADO	1	106084705	MG	Belo Horizonte	2512070	23.6299691058446	16.6588610597413	16.6682097433736	NA
2022-01-04	MASCULINO	40	DETECTADO	1	106084707	MG	Belo Horizonte	2512070	22.7560471826112	18.9193820869818	19.7774802791954	NA
2022-01-04	FEMININO	19	DETECTADO	1	106084712	MG	Belo Horizonte	2512070	23.0120966631186	15.0533414741166	15.7395345347383	NA
2022-01-05	FEMININO	24	DETECTADO	1	106084740	MG	Belo Horizonte	2512070	23.1706382419274	18.6636284472929	18.5985076109511	NA
2022-01-05	MASCULINO	68	DETECTADO	1	106084773	MG	Belo Horizonte	2512070	22.981731975207	15.6410447185418	14.8936233847884	NA
2022-01-05	FEMININO	26	DETECTADO	1	106084817	MG	Belo Horizonte	2512070	23.9685458315672	16.7980298241469	15.9912210787302	NA
2022-01-05	FEMININO	40	DETECTADO	1	106084836	MG	Belo Horizonte	2512070	28.2985316639776	18.7006662352595	20.9281033836464	NA
2022-01-05	FEMININO	52	DETECTADO	1	106084843	MG	Belo Horizonte	2512070	27.425940087955	20.9346649712119	21.4433812260075	NA
2022-01-05	MASCULINO	35	DETECTADO	1	106084867	MG	Belo Horizonte	2512070	23.120575664077	26.7716539074125	26.8538035662689	NA
2022-01-05	MASCULINO	28	DETECTADO	1	106084918	MG	Belo Horizonte	2512070	24.7289257962938	19.1299804815015	19.317595958413	NA
2022-01-05	FEMININO	39	DETECTADO	1	106084934	MG	Belo Horizonte	2512070	23.9149957913886	13.9819557681444	13.9042990295895	NA
2022-01-05	FEMININO	39	DETECTADO	1	106084946	MG	Belo Horizonte	2512070	29.4313712091793	13.9015892877522	14.4927389702479	NA
2022-01-05	MASCULINO	27	DETECTADO	1	106084950	MG	Belo Horizonte	2512070	26.8327525379735	22.1288119694515	21.9264495256379	NA
2022-01-05	MASCULINO	25	DETECTADO	1	106084964	MG	Belo Horizonte	2512070	25.2059683503249	30.2669240759498	29.7260116190528	NA
2022-01-05	MASCULINO	46	DETECTADO	1	106084966	MG	Belo Horizonte	2512070	26.1652104347485	20.76635644358	20.9931638470969	NA
2022-01-05	FEMININO	18	DETECTADO	1	106084969	MG	Belo Horizonte	2512070	29.3607179116933	14.5516715864474	15.6688898062057	NA
2022-01-05	FEMININO	30	DETECTADO	1	106084975	MG	Belo Horizonte	2512070	25.1459040900994	20.6766441060646	21.8336825244821	NA
2022-01-14	MASCULINO	29	DETECTADO	2	596555002	MG	Belo Horizonte	2512070	NA	34.9559361748512	34.2868580010083	NA
2022-01-05	MASCULINO	54	DETECTADO	1	106084994	MG	Belo Horizonte	2512070	32.9370991576996	24.6587064081576	24.5977147113237	NA
2022-01-05	FEMININO	33	DETECTADO	1	106084997	MG	Belo Horizonte	2512070	26.5576416014956	35.8882231377086	33.5986798969652	NA
2022-01-05	MASCULINO	21	DETECTADO	1	106084998	MG	Belo Horizonte	2512070	24.4971700113504	22.0536388775937	21.8691114016262	NA
2022-01-05	FEMININO	25	DETECTADO	1	106085003	MG	Belo Horizonte	2512070	26.2491947143942	18.9481201413603	18.9772823666665	NA
2022-01-05	MASCULINO	57	DETECTADO	1	106085004	MG	Belo Horizonte	2512070	26.8764701966292	20.0487640824408	19.9362116859799	NA
2022-01-05	FEMININO	66	DETECTADO	1	106085007	MG	Belo Horizonte	2512070	26.8533362161797	25.8439159518352	25.3013057209717	NA
2022-01-05	FEMININO	28	DETECTADO	1	106085013	MG	Belo Horizonte	2512070	25.3282910937296	22.1540833484725	22.6714697756314	NA
2022-01-05	MASCULINO	46	DETECTADO	1	106085019	MG	Belo Horizonte	2512070	28.2782130319944	15.2437259403939	16.4021883801029	NA
2022-01-05	FEMININO	50	DETECTADO	1	106085030	MG	Belo Horizonte	2512070	26.439262128155	19.8780460095668	20.550202923022	NA
2022-01-05	FEMININO	18	DETECTADO	1	106085031	MG	Belo Horizonte	2512070	26.1485587075713	25.4044705170575	25.5668710111621	NA
2022-01-05	MASCULINO	40	DETECTADO	1	106085034	MG	Belo Horizonte	2512070	29.7391386106672	15.0704422816202	16.2460342062644	NA
2022-01-05	FEMININO	22	DETECTADO	1	106085035	MG	Belo Horizonte	2512070	26.8478929271555	24.2799834293013	24.0151434909186	NA
2022-01-06	FEMININO	25	DETECTADO	1	106085079	MG	Belo Horizonte	2512070	25.065110255879	19.4103174957876	19.2631131468652	NA
2022-01-06	FEMININO	31	DETECTADO	1	106085083	MG	Belo Horizonte	2512070	26.429501525495	19.5998667359748	20.4607750546	NA
2022-01-06	FEMININO	48	DETECTADO	1	106085084	MG	Belo Horizonte	2512070	25.8585909728809	17.7965465851549	19.6105984059875	NA
2022-01-06	MASCULINO	27	DETECTADO	1	106085118	MG	Belo Horizonte	2512070	28.1102302288129	16.5745780465171	16.4501260494236	NA
2022-01-06	FEMININO	44	DETECTADO	1	106085163	MG	Belo Horizonte	2512070	24.6634956030708	22.6971861145637	23.1360155727413	NA
2022-01-06	MASCULINO	33	DETECTADO	1	106085181	MG	Belo Horizonte	2512070	23.3922540297048	18.5394367515706	18.9259525274831	NA
2022-01-06	FEMININO	33	DETECTADO	1	106085182	MG	Belo Horizonte	2512070	24.8562797322605	20.263491350765	20.190920053143	NA
2022-01-06	FEMININO	74	DETECTADO	1	106085205	MG	Belo Horizonte	2512070	25.9727537871398	30.3712917693134	30.039454560032	NA
2022-01-06	FEMININO	30	DETECTADO	1	106085232	MG	Belo Horizonte	2512070	23.8599181086391	17.8915789669992	19.0066651076041	NA
2022-01-06	FEMININO	28	DETECTADO	1	106085237	MG	Belo Horizonte	2512070	24.3283634399348	15.2030721296392	15.2019213732658	NA
2022-01-06	FEMININO	37	DETECTADO	1	106085238	MG	Belo Horizonte	2512070	22.6101471672191	17.2117963798338	17.1677351143154	NA
2022-01-06	FEMININO	9	DETECTADO	1	106085242	MG	Belo Horizonte	2512070	26.6925708534495	16.592270259319	17.0954884894122	NA
2022-01-06	MASCULINO	35	DETECTADO	1	106085249	MG	Belo Horizonte	2512070	22.8402135975154	14.3418563127247	14.3815473059512	NA
2022-01-06	FEMININO	31	DETECTADO	1	106085251	MG	Belo Horizonte	2512070	25.25279960571	17.5649913329498	17.1700649870252	NA
2022-01-06	FEMININO	22	DETECTADO	1	106085254	MG	Belo Horizonte	2512070	22.2053822521873	18.7320013298585	18.0163708840593	NA
2022-01-06	FEMININO	25	DETECTADO	1	106085258	MG	Belo Horizonte	2512070	27.8606991455874	15.917146648873	15.5537499910071	NA
2022-01-06	MASCULINO	22	DETECTADO	1	106085267	MG	Belo Horizonte	2512070	24.7229693580142	14.2618563259466	14.4287635678397	NA
2022-01-06	FEMININO	38	DETECTADO	1	106085270	MG	Belo Horizonte	2512070	24.5291254261739	19.6254270271326	19.2068385286435	NA
2022-01-06	FEMININO	18	DETECTADO	1	106085282	MG	Belo Horizonte	2512070	24.5565264022975	23.4360589250405	22.4969479299727	NA
2022-01-06	FEMININO	28	DETECTADO	1	106085290	MG	Belo Horizonte	2512070	25.8075310359926	22.3987503643704	22.0471992182126	NA
2022-01-06	MASCULINO	20	DETECTADO	1	106085291	MG	Belo Horizonte	2512070	22.723591979413	16.6113178323545	16.143533593044	NA
2022-01-06	FEMININO	47	DETECTADO	1	106085296	MG	Belo Horizonte	2512070	24.0258033224944	17.3243750177567	17.4108035810394	NA
2022-01-06	FEMININO	22	DETECTADO	1	106085299	MG	Belo Horizonte	2512070	26.6580218163655	17.4979805746956	17.5378261585415	NA
2022-01-06	MASCULINO	18	DETECTADO	1	106085301	MG	Belo Horizonte	2512070	23.4306842990866	16.0459240924292	14.5397991647602	NA
2022-01-06	FEMININO	28	DETECTADO	1	106085303	MG	Belo Horizonte	2512070	24.5259723808211	22.805587758475	22.242822053887	NA
2022-01-06	FEMININO	23	DETECTADO	1	106085304	MG	Belo Horizonte	2512070	22.8805262204751	20.4098452712662	20.730877182281	NA
2022-01-06	FEMININO	31	DETECTADO	1	106085315	MG	Belo Horizonte	2512070	24.893835113598	21.2143738455565	21.0680225561766	NA
2022-01-06	FEMININO	24	DETECTADO	1	106085319	MG	Belo Horizonte	2512070	26.0549759017758	12.8698824038153	12.4437528398096	NA
2022-01-06	MASCULINO	29	DETECTADO	1	106085320	MG	Belo Horizonte	2512070	24.0511389313668	21.1565879206981	18.5929253491066	NA
2022-01-06	FEMININO	16	DETECTADO	1	106085323	MG	Belo Horizonte	2512070	25.2541543600927	16.690824302716	16.5983607796921	NA
2022-01-06	FEMININO	32	DETECTADO	1	106085328	MG	Belo Horizonte	2512070	23.9146419435657	16.906863764332	16.605688362312	NA
2022-01-06	FEMININO	34	DETECTADO	1	106085331	MG	Belo Horizonte	2512070	19.8007437127152	16.9693622745231	16.1110531639723	NA
2022-01-06	FEMININO	73	DETECTADO	1	106085332	MG	Belo Horizonte	2512070	25.6833955620082	18.0152094567876	17.4163777420851	NA
2022-01-06	MASCULINO	19	DETECTADO	1	106085335	MG	Belo Horizonte	2512070	25.1486982065677	22.2522303571732	22.1812290145823	NA
2022-01-06	FEMININO	48	DETECTADO	1	106085339	MG	Belo Horizonte	2512070	27.7338277863514	26.3319129775453	25.7607946671886	NA
2022-01-06	MASCULINO	30	DETECTADO	1	106085352	MG	Belo Horizonte	2512070	24.5290080475377	33.9493967785043	33.0630230073332	NA
2022-01-06	MASCULINO	36	DETECTADO	1	106085358	MG	Belo Horizonte	2512070	25.0889723619339	17.1584076061471	16.561215051513	NA
2022-01-06	MASCULINO	34	DETECTADO	1	106085359	MG	Belo Horizonte	2512070	22.7688730026601	24.2104238481581	23.8770994041881	NA
2022-01-07	FEMININO	18	DETECTADO	1	106085397	MG	Belo Horizonte	2512070	23.6943723718643	20.8769997387593	19.9676401028961	NA
2022-01-07	FEMININO	35	DETECTADO	1	106085418	MG	Belo Horizonte	2512070	25.4644818512033	15.0225606977687	15.2627461702246	NA
2022-01-07	MASCULINO	72	DETECTADO	1	106085430	MG	Belo Horizonte	2512070	22.8484107291809	12.9038109853623	13.3389986436303	NA
2022-01-07	MASCULINO	31	DETECTADO	1	106085433	MG	Belo Horizonte	2512070	21.7365116497198	24.666608994835	23.9064306193416	NA
2022-01-07	FEMININO	25	DETECTADO	1	106085435	MG	Belo Horizonte	2512070	21.9564394917106	23.5609376400816	23.3060430777499	NA
2022-01-07	FEMININO	42	DETECTADO	1	106085472	MG	Belo Horizonte	2512070	24.798551500894	29.4376968780945	29.5011753652098	NA
2022-01-07	FEMININO	22	DETECTADO	1	106085528	MG	Belo Horizonte	2512070	21.7951234050683	17.7543510217728	16.8571161254003	NA
2022-01-07	MASCULINO	59	DETECTADO	1	106085539	MG	Belo Horizonte	2512070	25.8392472000955	28.3156803909522	28.4727041244968	NA
2022-01-07	FEMININO	41	DETECTADO	1	106085546	MG	Belo Horizonte	2512070	26.0728464266491	21.3017356489841	21.6640415819263	NA
2022-01-07	FEMININO	47	DETECTADO	1	106085556	MG	Belo Horizonte	2512070	23.8189070178697	22.7958848135579	22.5531489169086	NA
2022-01-07	FEMININO	20	DETECTADO	1	106085560	MG	Belo Horizonte	2512070	25.8340746481183	15.3398956097829	15.2984716682936	NA
2022-01-07	FEMININO	33	DETECTADO	1	106085581	MG	Belo Horizonte	2512070	26.1459236994978	24.4410734262519	24.6570116241735	NA
2022-01-07	FEMININO	27	DETECTADO	1	106085588	MG	Belo Horizonte	2512070	23.5971960697646	15.850315124744	16.6873482744361	NA
2022-01-07	MASCULINO	67	DETECTADO	1	106085592	MG	Belo Horizonte	2512070	21.7168335583599	18.3898253966975	18.0606594379558	NA
2022-01-07	MASCULINO	40	DETECTADO	1	106085597	MG	Belo Horizonte	2512070	21.7578077852939	16.4343725861931	17.1574875757599	NA
2022-01-07	MASCULINO	20	DETECTADO	1	106085624	MG	Belo Horizonte	2512070	23.1703748153697	31.6843162982186	31.4536869963486	NA
2022-01-07	MASCULINO	19	DETECTADO	1	106085639	MG	Belo Horizonte	2512070	24.7345459410209	22.6650899815066	22.7667546058693	NA
2022-01-19	MASCULINO	37	DETECTADO	3	806002508	MG	Belo Horizonte	2512070	NA	32.5469576280618	34.1063958745641	NA
2022-01-07	FEMININO	50	DETECTADO	1	106085671	MG	Belo Horizonte	2512070	23.1838431897307	17.8261050013798	17.3288933988103	NA
2022-01-07	FEMININO	22	DETECTADO	1	106085684	MG	Belo Horizonte	2512070	23.6997566523291	15.5710385344415	15.3856234105428	NA
2022-01-07	MASCULINO	30	DETECTADO	1	106085688	MG	Belo Horizonte	2512070	25.7184838042226	25.7691003233191	25.6557110902237	NA
2022-01-07	MASCULINO	28	DETECTADO	1	106085690	MG	Belo Horizonte	2512070	24.3102536123886	17.2162128687784	18.2736635081582	NA
2022-01-08	FEMININO	40	DETECTADO	1	106085720	MG	Belo Horizonte	2512070	25.0911096915662	19.5882712004825	19.8035370968866	NA
2022-01-08	FEMININO	26	DETECTADO	1	106085766	MG	Belo Horizonte	2512070	23.0054886022702	14.8550746966651	14.896840857188	NA
2022-01-08	MASCULINO	40	DETECTADO	1	106085794	MG	Belo Horizonte	2512070	25.4704738820897	14.7316825512733	13.9499618273383	NA
2022-01-08	MASCULINO	22	DETECTADO	1	106085805	MG	Belo Horizonte	2512070	23.384619348572	20.8871578453979	20.5995202163126	NA
2022-01-08	FEMININO	52	DETECTADO	1	106085808	MG	Belo Horizonte	2512070	24.9336805062303	27.6878714151087	28.2029018728185	NA
2022-01-08	MASCULINO	36	DETECTADO	1	106085812	MG	Belo Horizonte	2512070	27.9899130432225	13.0619388807186	13.8212058770992	NA
2022-01-08	FEMININO	68	DETECTADO	1	106085826	MG	Belo Horizonte	2512070	26.9840350744955	16.8817078984556	16.5966955060389	NA
2022-01-08	FEMININO	67	DETECTADO	1	106085866	MG	Belo Horizonte	2512070	24.7206157464699	20.7599272799802	20.8762290068312	NA
2022-01-08	FEMININO	19	DETECTADO	1	106085869	MG	Belo Horizonte	2512070	24.2053723511687	25.6786846205676	26.0138931199777	NA
2022-01-08	FEMININO	29	DETECTADO	1	106085877	MG	Belo Horizonte	2512070	25.556054867456	18.4427836172022	18.4696873029197	NA
2022-01-08	FEMININO	26	DETECTADO	1	106085891	MG	Belo Horizonte	2512070	23.9383395581323	24.9178710643844	24.5064046682289	NA
2022-01-08	MASCULINO	30	DETECTADO	1	106085892	MG	Belo Horizonte	2512070	29.6157425020778	14.5978741918388	15.6943100981049	NA
2022-01-08	FEMININO	51	DETECTADO	1	106085904	MG	Belo Horizonte	2512070	26.3211239865267	14.278178143365	14.1687844968403	NA
2022-01-08	MASCULINO	32	DETECTADO	1	106085915	MG	Belo Horizonte	2512070	22.1488077568513	16.2273225493432	15.6923871731331	NA
2022-01-08	FEMININO	10	DETECTADO	1	106085918	MG	Belo Horizonte	2512070	22.7512476747589	18.7656454422082	18.4603920140766	NA
2022-01-09	FEMININO	25	DETECTADO	2	106085926	MG	Belo Horizonte	2512070	24.1992308423565	16.168238530093	16.738302899548	NA
2022-01-09	FEMININO	38	DETECTADO	2	106085931	MG	Belo Horizonte	2512070	26.7425676941728	16.5340320917727	16.8898209732213	NA
2022-01-09	FEMININO	69	DETECTADO	2	106085947	MG	Belo Horizonte	2512070	24.0230489435383	17.5941897308983	18.3234115171204	NA
2022-01-09	MASCULINO	71	DETECTADO	2	106085949	MG	Belo Horizonte	2512070	24.7031759048025	18.5228939058733	18.5659061554112	NA
2022-01-09	MASCULINO	32	DETECTADO	2	106085952	MG	Belo Horizonte	2512070	24.0384375742516	16.764942658162	17.2025993157549	NA
2022-01-09	MASCULINO	26	DETECTADO	2	106085956	MG	Belo Horizonte	2512070	24.6192136404706	17.9487500695546	17.6560288039759	NA
2022-01-09	FEMININO	23	DETECTADO	2	106085969	MG	Belo Horizonte	2512070	22.7761781699737	21.9744335508797	21.235459817104	NA
2022-01-09	MASCULINO	45	DETECTADO	2	106085970	MG	Belo Horizonte	2512070	24.0455500514546	18.4681070262315	18.2025595888771	NA
2022-01-09	MASCULINO	1	DETECTADO	2	106085981	MG	Belo Horizonte	2512070	23.3642663828072	14.3194560416745	15.4641218365947	NA
2022-01-09	MASCULINO	58	DETECTADO	2	106085982	MG	Belo Horizonte	2512070	22.9006351941373	15.535262118794	16.2098626560737	NA
2022-01-09	FEMININO	27	DETECTADO	2	106085984	MG	Belo Horizonte	2512070	26.9272414461425	18.7028784114126	18.211830995936	NA
2022-01-09	MASCULINO	28	DETECTADO	2	106086008	MG	Belo Horizonte	2512070	24.0533261442072	17.2545690734347	17.2499186331527	NA
2022-01-10	FEMININO	57	DETECTADO	2	106086026	MG	Belo Horizonte	2512070	24.5397369394474	16.6057943900096	16.9628112871955	NA
2022-01-10	MASCULINO	32	DETECTADO	2	106086061	MG	Belo Horizonte	2512070	26.1426801568873	19.5367667655116	19.9464843634608	NA
2022-01-10	FEMININO	32	DETECTADO	2	106086083	MG	Belo Horizonte	2512070	24.7769708643866	18.6678361254795	18.3811239387223	NA
2022-01-10	MASCULINO	53	DETECTADO	2	106086096	MG	Belo Horizonte	2512070	25.2613531984719	22.4005065933839	21.9942512392366	NA
2022-01-10	FEMININO	43	DETECTADO	2	106086129	MG	Belo Horizonte	2512070	24.9274872976238	17.2108796913706	16.8178862350803	NA
2022-01-10	FEMININO	47	DETECTADO	2	106086131	MG	Belo Horizonte	2512070	22.6533511852686	15.9452145479523	15.9727132462898	NA
2022-01-10	FEMININO	23	DETECTADO	2	106086136	MG	Belo Horizonte	2512070	22.8179868431395	19.7294509590625	19.4172203349226	NA
2022-01-10	MASCULINO	36	DETECTADO	2	106086157	MG	Belo Horizonte	2512070	28.462591769048	22.8774102390831	23.6056767165034	NA
2022-01-10	FEMININO	43	DETECTADO	2	106086169	MG	Belo Horizonte	2512070	25.1684357672115	17.8647698819009	17.557351544267	NA
2022-01-10	FEMININO	55	DETECTADO	2	106086176	MG	Belo Horizonte	2512070	25.4207668563662	23.5438759204934	24.3259789585938	NA
2022-01-10	MASCULINO	21	DETECTADO	2	106086189	MG	Belo Horizonte	2512070	22.5496542785604	16.6832018166899	16.6531898346397	NA
2022-01-10	FEMININO	38	DETECTADO	2	106086190	MG	Belo Horizonte	2512070	25.8209496469531	20.1871203099583	19.669313636667	NA
2022-01-10	FEMININO	65	DETECTADO	2	106086191	MG	Belo Horizonte	2512070	27.5967715985154	13.691011866752	13.5130071537446	NA
2022-02-01	FEMININO	23	DETECTADO	5	156048659	MG	Belo Horizonte	2512070	NA	31.9493844428975	33.7167875099607	NA
2022-01-10	MASCULINO	45	DETECTADO	2	106086197	MG	Belo Horizonte	2512070	27.5386395255495	14.8786913585895	14.3584168040266	NA
2022-01-10	FEMININO	65	DETECTADO	2	106086218	MG	Belo Horizonte	2512070	28.0335580454054	17.4762365896446	16.804685789097	NA
2022-01-10	MASCULINO	35	DETECTADO	2	106086237	MG	Belo Horizonte	2512070	25.4510290383097	20.0033114428221	19.8119804437165	NA
2022-01-10	MASCULINO	24	DETECTADO	2	106086238	MG	Belo Horizonte	2512070	35.2936807534859	16.0183180388392	16.2432996493243	NA
2022-01-10	MASCULINO	19	DETECTADO	2	106086248	MG	Belo Horizonte	2512070	23.4838904722594	19.896788343868	20.3138302293228	NA
2022-01-10	MASCULINO	23	DETECTADO	2	106086256	MG	Belo Horizonte	2512070	24.1748480886596	20.605595338523	20.4649351006421	NA
2022-01-10	MASCULINO	42	DETECTADO	2	106086276	MG	Belo Horizonte	2512070	26.0565922915171	19.2830441579927	19.6354405838884	NA
2022-01-10	MASCULINO	9	DETECTADO	2	106086285	MG	Belo Horizonte	2512070	27.3900263907628	27.8817301505065	27.1574770933485	NA
2022-01-10	FEMININO	41	DETECTADO	2	106086286	MG	Belo Horizonte	2512070	25.628968723072	17.5579611981387	16.9483995581106	NA
2022-01-10	FEMININO	29	DETECTADO	2	106086291	MG	Belo Horizonte	2512070	22.9162997237739	17.4831349722377	17.2406571362288	NA
2022-01-10	FEMININO	75	DETECTADO	2	106086292	MG	Belo Horizonte	2512070	25.7165922633456	26.5725095302415	26.6753482566271	NA
2022-01-10	FEMININO	46	DETECTADO	2	106086296	MG	Belo Horizonte	2512070	24.2486123150892	19.0730735843634	19.582324516753	NA
2022-01-10	FEMININO	16	DETECTADO	2	106086300	MG	Belo Horizonte	2512070	26.2946544280777	29.4092406672613	31.4654730834563	NA
2022-01-11	MASCULINO	56	DETECTADO	2	106086305	MG	Belo Horizonte	2512070	23.5355654691714	15.3701030837915	14.4674785936158	NA
2022-01-20	MASCULINO	55	DETECTADO	3	946001966	MG	Belo Horizonte	2512070	NA	31.3831606041484	33.3302755346652	NA
2022-01-11	MASCULINO	46	DETECTADO	2	106086338	MG	Belo Horizonte	2512070	26.5419123309695	20.9946910011664	22.5264156609416	NA
2022-01-11	FEMININO	62	DETECTADO	2	106086344	MG	Belo Horizonte	2512070	26.0447447533522	21.2482209745501	20.8233844283256	NA
2022-01-11	FEMININO	87	DETECTADO	2	106086346	MG	Belo Horizonte	2512070	26.6421786873055	15.9850392281723	15.4391419416205	NA
2022-01-11	FEMININO	59	DETECTADO	2	106086366	MG	Belo Horizonte	2512070	30.2007021261157	20.5811626132612	21.1013638497595	NA
2022-01-11	MASCULINO	64	DETECTADO	2	106086367	MG	Belo Horizonte	2512070	28.8534396066187	16.6649650377168	17.3884174057351	NA
2022-01-11	MASCULINO	15	DETECTADO	2	106086373	MG	Belo Horizonte	2512070	25.2930761496526	30.1871233263789	30.0192472416635	NA
2022-01-11	FEMININO	40	DETECTADO	2	106086374	MG	Belo Horizonte	2512070	23.593222423959	19.3164476288835	18.5811483610507	NA
2022-01-11	FEMININO	56	DETECTADO	2	106086391	MG	Belo Horizonte	2512070	25.7948843927104	15.8846370152818	15.8319480959151	NA
2022-01-11	FEMININO	34	DETECTADO	2	106086392	MG	Belo Horizonte	2512070	27.2093082800133	21.5875943449799	21.0206638848867	NA
2022-01-11	MASCULINO	58	DETECTADO	2	106086393	MG	Belo Horizonte	2512070	25.637104171201	20.8523018997714	20.6327084665011	NA
2022-01-11	MASCULINO	34	DETECTADO	2	106086401	MG	Belo Horizonte	2512070	26.6936723539778	31.2608635027978	32.01859813318	NA
2022-01-11	MASCULINO	32	DETECTADO	2	106086414	MG	Belo Horizonte	2512070	28.4724894122567	21.3467875792022	21.7137245046155	NA
2022-01-11	MASCULINO	44	DETECTADO	2	106086440	MG	Belo Horizonte	2512070	24.63724762428	18.4731167721712	18.4569085683157	NA
2022-01-11	MASCULINO	29	DETECTADO	2	106086449	MG	Belo Horizonte	2512070	27.5626966694224	24.1344191372466	24.0529805689033	NA
2022-01-11	FEMININO	44	DETECTADO	2	106086450	MG	Belo Horizonte	2512070	23.5086283453271	18.7144470013947	18.4592704445965	NA
2022-01-11	MASCULINO	68	DETECTADO	2	106086451	MG	Belo Horizonte	2512070	27.1842014092394	28.4726512942374	28.7219567787142	NA
2022-01-11	FEMININO	18	DETECTADO	2	106086469	MG	Belo Horizonte	2512070	27.0863739187921	25.540781121321	25.2815166882785	NA
2022-01-11	FEMININO	54	DETECTADO	2	106086472	MG	Belo Horizonte	2512070	25.3448336382818	23.5777013728371	23.4695444607392	NA
2022-01-11	FEMININO	39	DETECTADO	2	106086475	MG	Belo Horizonte	2512070	25.0888443844922	31.3514625958687	30.949230230261	NA
2022-01-11	FEMININO	34	DETECTADO	2	106086485	MG	Belo Horizonte	2512070	28.8972793199974	18.4695655054367	19.0675201240768	NA
2022-01-11	FEMININO	19	DETECTADO	2	106086487	MG	Belo Horizonte	2512070	23.3061029453444	20.4555122283223	20.3298917731899	NA
2022-01-11	MASCULINO	33	DETECTADO	2	106086488	MG	Belo Horizonte	2512070	23.8452703725673	14.357038699552	15.926788984119	NA
2022-01-11	MASCULINO	34	DETECTADO	2	106086504	MG	Belo Horizonte	2512070	24.945567951079	25.8590720361458	26.254068229333	NA
2022-01-11	FEMININO	24	DETECTADO	2	106086508	MG	Belo Horizonte	2512070	24.2266715078498	22.452154245128	23.0387776833465	NA
2022-01-11	MASCULINO	74	DETECTADO	2	106086510	MG	Belo Horizonte	2512070	27.0487110103514	19.4179052777003	18.8299685631625	NA
2022-01-11	FEMININO	69	DETECTADO	2	106086512	MG	Belo Horizonte	2512070	25.7020372750551	31.7390736826156	31.3866957429769	NA
2022-01-11	MASCULINO	41	DETECTADO	2	106086523	MG	Belo Horizonte	2512070	27.7986754150739	18.3453707046442	18.002566739224	NA
2022-01-11	MASCULINO	49	DETECTADO	2	106086527	MG	Belo Horizonte	2512070	30.6401365383226	12.3482652868675	11.0291965908831	NA
2022-01-11	MASCULINO	28	DETECTADO	2	106086528	MG	Belo Horizonte	2512070	24.8994100478175	29.2717633731106	30.0775492567474	NA
2022-01-11	FEMININO	25	DETECTADO	2	106086529	MG	Belo Horizonte	2512070	26.092214640565	22.5556841940675	22.6963433072542	NA
2022-01-11	FEMININO	25	DETECTADO	2	106086533	MG	Belo Horizonte	2512070	26.7627808923925	22.7246409385176	23.0136753946155	NA
2022-01-11	FEMININO	33	DETECTADO	2	106086535	MG	Belo Horizonte	2512070	27.2013486743939	22.608299437619	22.87174832733	NA
2022-01-11	FEMININO	38	DETECTADO	2	106086536	MG	Belo Horizonte	2512070	35.0797576064833	16.4730500953947	16.6684942147282	NA
2022-01-11	FEMININO	22	DETECTADO	2	106086540	MG	Belo Horizonte	2512070	24.8353148760671	15.4644869837483	15.6020056752843	NA
2022-01-11	MASCULINO	19	DETECTADO	2	106086552	MG	Belo Horizonte	2512070	23.2082473566005	21.5763312645281	21.7984378692666	NA
2022-01-11	FEMININO	21	DETECTADO	2	106086553	MG	Belo Horizonte	2512070	24.9522580465978	21.7243317159418	23.0791000153433	NA
2022-01-11	FEMININO	49	DETECTADO	2	106086554	MG	Belo Horizonte	2512070	27.9710174327641	17.1859387421446	16.5424138513022	NA
2022-01-11	FEMININO	60	DETECTADO	2	106086560	MG	Belo Horizonte	2512070	23.6501652290847	20.6334552693008	20.9775799257327	NA
2022-01-11	FEMININO	30	DETECTADO	2	106086563	MG	Belo Horizonte	2512070	26.4764773291408	24.2683474679551	24.5806794343802	NA
2022-01-11	FEMININO	36	DETECTADO	2	106086585	MG	Belo Horizonte	2512070	25.6727309541037	19.1046877239142	19.3538208286593	NA
2022-01-11	FEMININO	21	DETECTADO	2	106086588	MG	Belo Horizonte	2512070	24.0148177121185	15.5957088301398	16.6756268724425	NA
2022-01-12	MASCULINO	48	DETECTADO	2	106086603	MG	Belo Horizonte	2512070	25.0772587366339	14.9639005584933	14.3200985235077	NA
2022-01-12	MASCULINO	56	DETECTADO	2	106086614	MG	Belo Horizonte	2512070	23.6828674099633	20.5423130999956	20.3328798206657	NA
2022-01-12	FEMININO	27	DETECTADO	2	106086636	MG	Belo Horizonte	2512070	24.5872633194245	18.4534548059395	18.0166393091256	NA
2022-01-12	FEMININO	53	DETECTADO	2	106086667	MG	Belo Horizonte	2512070	25.2903457465676	17.2601271112049	17.383857061099	NA
2022-01-12	FEMININO	25	DETECTADO	2	106086669	MG	Belo Horizonte	2512070	25.3407197888414	14.2409571907228	14.2255434826904	NA
2022-01-12	FEMININO	46	DETECTADO	2	106086687	MG	Belo Horizonte	2512070	22.7445988034035	18.386488526226	15.5155651487352	NA
2022-01-12	MASCULINO	46	DETECTADO	2	106086726	MG	Belo Horizonte	2512070	25.8483050389912	20.4765577178086	20.5423412059577	NA
2022-01-12	FEMININO	38	DETECTADO	2	106086731	MG	Belo Horizonte	2512070	23.3217317924421	15.7594194192858	16.3882704968271	NA
2022-01-12	FEMININO	27	DETECTADO	2	106086739	MG	Belo Horizonte	2512070	22.8650069321124	16.6471002436221	16.0308744346171	NA
2022-01-12	MASCULINO	40	DETECTADO	2	106086744	MG	Belo Horizonte	2512070	26.9787639759212	20.8643866537182	20.5509950413253	NA
2022-01-12	MASCULINO	48	DETECTADO	2	106086767	MG	Belo Horizonte	2512070	28.2471973515226	18.1722962747495	17.922701847364	NA
2022-01-12	FEMININO	56	DETECTADO	2	106086771	MG	Belo Horizonte	2512070	22.2026019080736	17.7929936222811	18.9341687782762	NA
2022-01-12	FEMININO	67	DETECTADO	2	106086778	MG	Belo Horizonte	2512070	23.5655310502962	25.5652236486474	24.770962338117	NA
2022-01-12	FEMININO	35	DETECTADO	2	106086779	MG	Belo Horizonte	2512070	25.8491846368867	13.7309208854907	15.1617105957541	NA
2022-01-12	MASCULINO	28	DETECTADO	2	106086783	MG	Belo Horizonte	2512070	24.5824670659458	22.8199624924511	22.8921036834419	NA
2022-01-12	FEMININO	28	DETECTADO	2	106086790	MG	Belo Horizonte	2512070	23.7382938127973	23.7309427434225	24.7924580158347	NA
2022-01-12	FEMININO	55	DETECTADO	2	106086791	MG	Belo Horizonte	2512070	25.9704291134827	32.4035112218865	31.9528647187246	NA
2022-01-12	FEMININO	37	DETECTADO	2	106086792	MG	Belo Horizonte	2512070	24.7873796502172	19.1810200889305	19.3028658303858	NA
2022-01-12	FEMININO	30	DETECTADO	2	106086798	MG	Belo Horizonte	2512070	23.3476980015303	17.8682200124016	17.8764957214265	NA
2022-01-12	FEMININO	54	DETECTADO	2	106086800	MG	Belo Horizonte	2512070	25.2784474159088	17.5738878679659	18.0267606918427	NA
2022-01-12	MASCULINO	33	DETECTADO	2	106086802	MG	Belo Horizonte	2512070	26.6481047123867	16.7307793272635	17.2061320936818	NA
2022-01-12	MASCULINO	27	DETECTADO	2	106086803	MG	Belo Horizonte	2512070	28.5948671053778	15.8375754556364	15.8481173294944	NA
2022-01-12	MASCULINO	50	DETECTADO	2	106086822	MG	Belo Horizonte	2512070	23.9262751557092	15.6601549640924	15.6421994095899	NA
2022-01-12	MASCULINO	41	DETECTADO	2	106086825	MG	Belo Horizonte	2512070	25.8682842506781	17.3358082692257	17.3949434893433	NA
2022-01-12	FEMININO	20	DETECTADO	2	106086833	MG	Belo Horizonte	2512070	22.4730768072227	16.2868844592492	16.8898379266288	NA
2022-01-12	FEMININO	18	DETECTADO	2	106086844	MG	Belo Horizonte	2512070	29.3052304101361	16.5525546498882	16.7191900828948	NA
2022-01-12	MASCULINO	48	DETECTADO	2	106086845	MG	Belo Horizonte	2512070	26.0796606863541	19.3344794959968	19.3534027986265	NA
2022-01-12	MASCULINO	35	DETECTADO	2	106086846	MG	Belo Horizonte	2512070	25.5837411636732	16.2044580982365	15.2957102077035	NA
2022-01-20	FEMININO	32	DETECTADO	3	505638733	MG	Belo Horizonte	2512070	NA	34.616548465674	33.278760002396	NA
2022-01-12	FEMININO	54	DETECTADO	2	106086863	MG	Belo Horizonte	2512070	24.6074491727566	29.0013070113043	27.74584140112	NA
2022-01-12	FEMININO	58	DETECTADO	2	106086870	MG	Belo Horizonte	2512070	21.5969856471917	19.2695829731054	19.6885808926075	NA
2022-01-12	MASCULINO	39	DETECTADO	2	106086875	MG	Belo Horizonte	2512070	25.2080153918651	17.8134644691787	16.7582139883161	NA
2022-01-12	MASCULINO	33	DETECTADO	2	106086888	MG	Belo Horizonte	2512070	24.7847277187615	19.8847519771764	19.4479660947482	NA
2022-01-12	MASCULINO	39	DETECTADO	2	106086889	MG	Belo Horizonte	2512070	25.7096213049242	15.9834601042922	15.7912923714598	NA
2022-01-12	FEMININO	7	DETECTADO	2	106086893	MG	Belo Horizonte	2512070	27.551017703298	13.7104869519623	13.6329701208361	NA
2022-01-12	FEMININO	19	DETECTADO	2	106086897	MG	Belo Horizonte	2512070	22.3820118335159	18.2921918771869	17.9722622772165	NA
2022-01-12	MASCULINO	20	DETECTADO	2	106086901	MG	Belo Horizonte	2512070	25.8619006261531	25.4211936340258	25.6676735968732	NA
2022-01-12	FEMININO	35	DETECTADO	2	106086904	MG	Belo Horizonte	2512070	26.9780368645899	23.528075206371	23.0369568533925	NA
2022-01-12	FEMININO	28	DETECTADO	2	106086905	MG	Belo Horizonte	2512070	23.9926143039853	12.4154949604415	12.0720112574492	NA
2022-01-12	FEMININO	35	DETECTADO	2	106086907	MG	Belo Horizonte	2512070	23.8710425546778	15.9971236673047	15.9666950990735	NA
2022-01-12	FEMININO	42	DETECTADO	2	106086914	MG	Belo Horizonte	2512070	29.0511947440071	16.8387621626015	17.1051559813383	NA
2022-01-12	FEMININO	20	DETECTADO	2	106086918	MG	Belo Horizonte	2512070	24.8186379008954	23.9010368784128	24.3255241126091	NA
2022-01-12	MASCULINO	58	DETECTADO	2	106086919	MG	Belo Horizonte	2512070	25.3749461466814	30.3628857648097	30.5983486256588	NA
2022-01-13	MASCULINO	38	DETECTADO	2	106086921	MG	Belo Horizonte	2512070	29.3767623003047	14.4180281833144	13.8783868164481	NA
2022-01-13	FEMININO	45	DETECTADO	2	106086969	MG	Belo Horizonte	2512070	26.2185747800077	14.8447529287539	14.8838033392477	NA
2022-01-13	FEMININO	43	DETECTADO	2	106086972	MG	Belo Horizonte	2512070	28.7684794216606	14.4792360061037	13.186252832249	NA
2022-01-13	FEMININO	22	DETECTADO	2	106086975	MG	Belo Horizonte	2512070	24.799917048295	20.2583224808512	20.5786410749631	NA
2022-01-13	MASCULINO	31	DETECTADO	2	106086980	MG	Belo Horizonte	2512070	23.1766313471644	19.4345460360166	18.2538026611054	NA
2022-01-13	FEMININO	34	DETECTADO	2	106086984	MG	Belo Horizonte	2512070	25.0732863423062	27.7219385901406	27.8649207311992	NA
2022-01-13	FEMININO	41	DETECTADO	2	106086989	MG	Belo Horizonte	2512070	23.8399744152399	16.8590192556169	14.6036773307978	NA
2022-01-13	FEMININO	55	DETECTADO	2	106087000	MG	Belo Horizonte	2512070	26.6096720863526	22.7946494438946	22.4174758475111	NA
2022-01-13	FEMININO	24	DETECTADO	2	106087027	MG	Belo Horizonte	2512070	30.9664377364632	9.59930301248252	9.07209624601867	NA
2022-01-13	FEMININO	58	DETECTADO	2	106087030	MG	Belo Horizonte	2512070	23.155783446883	13.5556882272727	12.8685449012612	NA
2022-01-13	MASCULINO	54	DETECTADO	2	106087036	MG	Belo Horizonte	2512070	24.8814820080363	14.819468089811	14.7887291799111	NA
2022-01-13	MASCULINO	38	DETECTADO	2	106087050	MG	Belo Horizonte	2512070	31.037588267205	13.140389240065	13.0979154413943	NA
2022-01-16	FEMININO	26	DETECTADO	3	16148347	MG	Belo Horizonte	2512070	NA	33.7811145378056	33.1551681887435	NA
2022-01-13	FEMININO	6	DETECTADO	2	106087065	MG	Belo Horizonte	2512070	26.0268905394488	36.5023207324464	33.9342740318115	NA
2022-01-13	FEMININO	29	DETECTADO	2	106087068	MG	Belo Horizonte	2512070	23.2719830266496	25.5931233542644	26.244029157458	NA
2022-01-13	MASCULINO	3	DETECTADO	2	106087076	MG	Belo Horizonte	2512070	26.4247217412164	24.4188417623562	25.0621086224558	NA
2022-01-13	FEMININO	39	DETECTADO	2	106087086	MG	Belo Horizonte	2512070	27.6647771267918	16.4387337491906	16.0071605448253	NA
2022-01-13	FEMININO	28	DETECTADO	2	106087093	MG	Belo Horizonte	2512070	24.5175298902969	14.437515984713	14.3668012550639	NA
2022-01-13	MASCULINO	24	DETECTADO	2	106087117	MG	Belo Horizonte	2512070	26.2312177872811	28.8464523644387	29.1798822880708	NA
2022-01-13	MASCULINO	38	DETECTADO	2	106087126	MG	Belo Horizonte	2512070	25.9507561444268	23.6365042004244	24.7814582981675	NA
2022-01-13	MASCULINO	32	DETECTADO	2	106087128	MG	Belo Horizonte	2512070	25.9659738492923	17.8903921536881	18.1296383571036	NA
2022-01-13	FEMININO	49	DETECTADO	2	106087138	MG	Belo Horizonte	2512070	28.1126118157527	18.4187783808355	18.3167456875771	NA
2022-01-13	FEMININO	48	DETECTADO	2	106087154	MG	Belo Horizonte	2512070	26.375226705986	18.853220416859	18.6607074627983	NA
2022-01-13	FEMININO	56	DETECTADO	2	106087181	MG	Belo Horizonte	2512070	26.5757773319562	32.0357703153999	33.7830565085339	NA
2022-01-13	FEMININO	10	DETECTADO	2	106087182	MG	Belo Horizonte	2512070	28.6001434204363	16.947310361261	17.3379535828324	NA
2022-01-13	MASCULINO	18	DETECTADO	2	106087183	MG	Belo Horizonte	2512070	25.2280578062216	25.8497511770321	25.871534986783	NA
2022-01-13	MASCULINO	46	DETECTADO	2	106087188	MG	Belo Horizonte	2512070	24.7944940288571	21.9131226937004	21.7092442473936	NA
2022-01-13	FEMININO	47	DETECTADO	2	106087195	MG	Belo Horizonte	2512070	27.2191022799634	33.1306125826934	34.0699175112429	NA
2022-01-13	FEMININO	18	DETECTADO	2	106087198	MG	Belo Horizonte	2512070	27.6136946824768	17.3704960072813	17.8124410234999	NA
2022-01-13	FEMININO	8	DETECTADO	2	106087199	MG	Belo Horizonte	2512070	27.7470868666036	24.4840270229616	24.7988146193869	NA
2022-01-13	MASCULINO	6	DETECTADO	2	106087202	MG	Belo Horizonte	2512070	28.2488918401878	20.2675159979901	20.6389169614033	NA
2022-01-13	FEMININO	46	DETECTADO	2	106087203	MG	Belo Horizonte	2512070	28.6262352129011	16.8673304844549	16.6513054947496	NA
2022-01-13	FEMININO	32	DETECTADO	2	106087208	MG	Belo Horizonte	2512070	27.1192682633173	34.0851177849872	32.7208872526505	NA
2022-01-13	FEMININO	37	DETECTADO	2	106087220	MG	Belo Horizonte	2512070	27.6708153087958	29.6059143397848	30.2193638505527	NA
2022-01-13	FEMININO	33	DETECTADO	2	106087223	MG	Belo Horizonte	2512070	26.0205400193736	17.9463748887878	17.8909444989723	NA
2022-01-13	FEMININO	39	DETECTADO	2	106087225	MG	Belo Horizonte	2512070	26.6387436597464	17.5263381255792	17.8339710437111	NA
2022-01-13	MASCULINO	47	DETECTADO	2	106087235	MG	Belo Horizonte	2512070	24.5104975609879	22.603553069751	23.3941124324346	NA
2022-01-13	MASCULINO	31	DETECTADO	2	106087236	MG	Belo Horizonte	2512070	24.8398621531771	16.8139943860864	16.6511905954025	NA
2022-01-13	FEMININO	28	DETECTADO	2	106087238	MG	Belo Horizonte	2512070	26.3033496045635	18.9058565566803	18.2915331399575	NA
2022-01-13	MASCULINO	19	DETECTADO	2	106087241	MG	Belo Horizonte	2512070	27.3788972758805	19.9996149873764	20.2961160653098	NA
2022-01-13	FEMININO	48	DETECTADO	2	106087243	MG	Belo Horizonte	2512070	30.5347578076915	18.91608141788	19.3599023698763	NA
2022-01-13	FEMININO	29	DETECTADO	2	106087244	MG	Belo Horizonte	2512070	26.5242871265585	16.9744154658907	16.792193096239	NA
2022-01-13	MASCULINO	32	DETECTADO	2	106087248	MG	Belo Horizonte	2512070	23.1776948012738	18.4766907280755	17.996186177771	NA
2022-01-13	MASCULINO	36	DETECTADO	2	106087251	MG	Belo Horizonte	2512070	27.3489023367491	30.5729901618052	30.745043155901	NA
2022-01-13	FEMININO	25	DETECTADO	2	106087253	MG	Belo Horizonte	2512070	24.1365665342952	34.4994763858794	33.9469878539278	NA
2022-01-13	MASCULINO	42	DETECTADO	2	106087254	MG	Belo Horizonte	2512070	29.9684867771516	18.4828844428445	18.0004114732813	NA
2022-01-13	FEMININO	32	DETECTADO	2	106087255	MG	Belo Horizonte	2512070	25.2047078540511	22.6932109687371	22.6884238414014	NA
2022-01-13	MASCULINO	39	DETECTADO	2	106087259	MG	Belo Horizonte	2512070	25.8043712670812	17.5326998899568	17.7158793002223	NA
2022-01-14	FEMININO	53	DETECTADO	2	106087270	MG	Belo Horizonte	2512070	23.1360070106996	22.8128053355177	20.0370627217329	NA
2022-01-14	MASCULINO	27	DETECTADO	2	106087273	MG	Belo Horizonte	2512070	27.6872624365661	15.0341904601236	14.6564048131574	NA
2022-01-14	MASCULINO	43	DETECTADO	2	106087274	MG	Belo Horizonte	2512070	28.8631915225874	17.4540685895866	17.3098949072637	NA
2022-01-14	FEMININO	27	DETECTADO	2	106087320	MG	Belo Horizonte	2512070	27.5519801149191	16.1729104470553	16.2727331997897	NA
2022-01-14	FEMININO	26	DETECTADO	2	106087343	MG	Belo Horizonte	2512070	27.2606115502488	17.603437171867	16.8309084354432	NA
2022-01-14	FEMININO	47	DETECTADO	2	106087344	MG	Belo Horizonte	2512070	26.2776027663167	23.2848627398816	23.5270350304393	NA
2022-01-14	FEMININO	29	DETECTADO	2	106087346	MG	Belo Horizonte	2512070	27.1373466393804	18.5456578637672	18.1709228772767	NA
2022-01-14	MASCULINO	37	DETECTADO	2	106087353	MG	Belo Horizonte	2512070	26.2879977275274	22.1956411878919	21.7353768319556	NA
2022-01-14	FEMININO	33	DETECTADO	2	106087373	MG	Belo Horizonte	2512070	29.6367097870061	15.8064280496175	16.3114601675544	NA
2022-01-14	MASCULINO	42	DETECTADO	2	106087378	MG	Belo Horizonte	2512070	26.5792552157056	18.1021701886621	17.8444036131937	NA
2022-01-14	MASCULINO	38	DETECTADO	2	106087395	MG	Belo Horizonte	2512070	25.9974604973791	16.7779123936994	17.151655183361	NA
2022-01-14	FEMININO	41	DETECTADO	2	106087399	MG	Belo Horizonte	2512070	25.5268867075857	20.0529588986774	20.2422104507366	NA
2022-01-14	MASCULINO	33	DETECTADO	2	106087401	MG	Belo Horizonte	2512070	31.6691745995461	15.7855100047667	16.7169040233698	NA
2022-01-14	FEMININO	53	DETECTADO	2	106087403	MG	Belo Horizonte	2512070	19.4474484659624	14.7685968623685	11.5426266952148	NA
2022-01-14	MASCULINO	40	DETECTADO	2	106087413	MG	Belo Horizonte	2512070	27.2419869977076	18.3725384420065	18.3084251724035	NA
2022-01-14	FEMININO	49	DETECTADO	2	106087415	MG	Belo Horizonte	2512070	25.5569916877815	26.4540808034721	26.8681333541397	NA
2022-01-14	FEMININO	24	DETECTADO	2	106087419	MG	Belo Horizonte	2512070	27.4751807049677	17.6718538318735	17.7937321993563	NA
2022-01-14	FEMININO	40	DETECTADO	2	106087425	MG	Belo Horizonte	2512070	27.6885008099716	22.2444531218845	22.6009424352845	NA
2022-01-14	MASCULINO	25	DETECTADO	2	106087427	MG	Belo Horizonte	2512070	28.4828834870864	20.6510106746155	21.0907993284967	NA
2022-01-14	FEMININO	55	DETECTADO	2	106087431	MG	Belo Horizonte	2512070	28.0869780516659	12.8643472652471	9.90389877117986	NA
2022-01-14	MASCULINO	47	DETECTADO	2	106087441	MG	Belo Horizonte	2512070	32.9302274777686	11.8343869157805	12.349439637189	NA
2022-01-14	FEMININO	40	DETECTADO	2	106087447	MG	Belo Horizonte	2512070	26.1960858309917	29.2194461115221	29.5131389002446	NA
2022-01-14	MASCULINO	29	DETECTADO	2	106087449	MG	Belo Horizonte	2512070	27.1822596780471	17.7666214312894	18.5669517403661	NA
2022-01-14	FEMININO	44	DETECTADO	2	106087450	MG	Belo Horizonte	2512070	26.3103761171774	17.7827166091118	17.8118010322186	NA
2022-01-14	MASCULINO	38	DETECTADO	2	106087455	MG	Belo Horizonte	2512070	24.346418856368	15.5821654313653	16.7942719088635	NA
2022-01-14	MASCULINO	40	DETECTADO	2	106087457	MG	Belo Horizonte	2512070	33.8055235800477	13.9216605942438	14.2134963066569	NA
2022-01-24	FEMININO	74	DETECTADO	4	596642865	SP	Sao Paulo	12252023	NA	33.2790746500635	33.0782697590141	NA
2022-01-14	FEMININO	43	DETECTADO	2	106087462	MG	Belo Horizonte	2512070	25.5104530875972	16.5196113633791	16.5440919872173	NA
2022-01-14	MASCULINO	36	DETECTADO	2	106087463	MG	Belo Horizonte	2512070	25.9590483458329	19.1758877267719	19.7756213507933	NA
2022-01-14	MASCULINO	39	DETECTADO	2	106087466	MG	Belo Horizonte	2512070	32.3846029842748	12.8094886098342	12.6896753882256	NA
2022-01-14	FEMININO	35	DETECTADO	2	106087468	MG	Belo Horizonte	2512070	30.9240536537276	14.1209961977885	14.3445548702894	NA
2022-01-14	FEMININO	26	DETECTADO	2	106087469	MG	Belo Horizonte	2512070	24.2252814085777	20.3889498497198	19.0418186099587	NA
2022-01-14	MASCULINO	16	DETECTADO	2	106087470	MG	Belo Horizonte	2512070	31.2519410987563	13.7845246528507	13.4604989453545	NA
2022-01-14	MASCULINO	31	DETECTADO	2	106087478	MG	Belo Horizonte	2512070	26.2856703854543	33.8073508353083	34.4033404925117	NA
2022-01-14	FEMININO	57	DETECTADO	2	106087508	MG	Belo Horizonte	2512070	23.9711551384454	19.9625662142879	19.505080890152	NA
2022-01-14	FEMININO	61	DETECTADO	2	106087527	MG	Belo Horizonte	2512070	31.125863053635	15.9014765239636	16.2716617856342	NA
2022-01-14	MASCULINO	36	DETECTADO	2	106087528	MG	Belo Horizonte	2512070	27.3317404964377	32.9369093652263	32.1979761832806	NA
2022-01-14	MASCULINO	55	DETECTADO	2	106087531	MG	Belo Horizonte	2512070	26.7810930487402	17.3934090642365	17.603938188841	NA
2022-01-14	FEMININO	22	DETECTADO	2	106087532	MG	Belo Horizonte	2512070	26.9875708638894	28.3708046753748	29.1776697680613	NA
2022-01-14	FEMININO	67	DETECTADO	2	106087539	MG	Belo Horizonte	2512070	28.9714637446248	16.200141797943	16.8307367302856	NA
2022-01-14	MASCULINO	39	DETECTADO	2	106087540	MG	Belo Horizonte	2512070	26.0095807607069	20.6977672136702	22.1359817195841	NA
2022-01-14	FEMININO	29	DETECTADO	2	106087541	MG	Belo Horizonte	2512070	26.2410097480464	27.6915042080481	28.5850412015009	NA
2022-01-14	FEMININO	23	DETECTADO	2	106087542	MG	Belo Horizonte	2512070	23.9833030641967	17.2873268184116	17.4637038061342	NA
2022-01-14	FEMININO	51	DETECTADO	2	106087544	MG	Belo Horizonte	2512070	28.7651820333933	18.4898419644027	17.679117541718	NA
2022-01-14	FEMININO	36	DETECTADO	2	106087546	MG	Belo Horizonte	2512070	26.7374877824949	29.9986132422986	31.6352958025855	NA
2022-01-23	MASCULINO	45	DETECTADO	4	546767806	PA	Belem	1492745	NA	34.6053752073321	33.0512180811776	NA
2022-01-14	FEMININO	26	DETECTADO	2	106087554	MG	Belo Horizonte	2512070	26.1684741876631	16.7235345289924	16.3419418540857	NA
2022-01-14	FEMININO	53	DETECTADO	2	106087556	MG	Belo Horizonte	2512070	26.9227940614182	20.3043370827666	20.1863616510996	NA
2022-01-14	FEMININO	41	DETECTADO	2	106087561	MG	Belo Horizonte	2512070	27.2678557874014	20.7238408624813	19.984739931696	NA
2022-01-14	FEMININO	41	DETECTADO	2	106087562	MG	Belo Horizonte	2512070	25.947441900462	17.8389647939635	17.2702877969862	NA
2022-01-14	FEMININO	28	DETECTADO	2	106087571	MG	Belo Horizonte	2512070	25.1707843062161	26.955894146784	26.8409898539962	NA
2022-01-14	FEMININO	41	DETECTADO	2	106087599	MG	Belo Horizonte	2512070	28.7417813837258	21.3679123702967	21.6534574600548	NA
2022-01-14	FEMININO	47	DETECTADO	2	106087602	MG	Belo Horizonte	2512070	30.9307369708379	14.5003137410405	14.4057325505568	NA
2022-01-14	MASCULINO	48	DETECTADO	2	106087605	MG	Belo Horizonte	2512070	26.5088295941202	21.0144785943295	20.4138723490167	NA
2022-01-15	MASCULINO	51	DETECTADO	2	106087640	MG	Belo Horizonte	2512070	27.7050038145655	33.7698037443456	31.1548303754028	NA
2022-01-15	MASCULINO	50	DETECTADO	2	106087691	MG	Belo Horizonte	2512070	26.6883285026674	23.6359763797902	24.4669988643684	NA
2022-01-15	FEMININO	41	DETECTADO	2	106087702	MG	Belo Horizonte	2512070	31.1255778146249	18.9633498034102	19.7321931907221	NA
2022-01-15	FEMININO	45	DETECTADO	2	106087709	MG	Belo Horizonte	2512070	27.2124781883174	18.0916641078144	18.1546019458537	NA
2022-01-15	MASCULINO	74	DETECTADO	2	106087718	MG	Belo Horizonte	2512070	26.996405203055	21.1646678805546	19.935463209246	NA
2022-01-15	FEMININO	49	DETECTADO	2	106087728	MG	Belo Horizonte	2512070	29.8113335369891	21.371123160653	21.3005252112876	NA
2022-01-15	MASCULINO	35	DETECTADO	2	106087769	MG	Belo Horizonte	2512070	27.053997803567	20.2745721999441	20.4845719034977	NA
2022-01-15	FEMININO	45	DETECTADO	2	106087779	MG	Belo Horizonte	2512070	26.2306667611422	22.5413678925392	23.1593282947543	NA
2022-01-15	MASCULINO	48	DETECTADO	2	106087780	MG	Belo Horizonte	2512070	25.7307996088597	16.901289977837	15.9556174516162	NA
2022-01-15	FEMININO	41	DETECTADO	2	106087791	MG	Belo Horizonte	2512070	26.9321924467195	19.1610317942296	19.8184323585895	NA
2022-01-15	MASCULINO	53	DETECTADO	2	106087801	MG	Belo Horizonte	2512070	25.9215280842971	15.2612761656151	13.8401757247535	NA
2022-01-15	FEMININO	80	DETECTADO	2	106087803	MG	Belo Horizonte	2512070	25.6616402456833	15.6166069796174	15.3270809110145	NA
2022-01-15	FEMININO	18	DETECTADO	2	106087827	MG	Belo Horizonte	2512070	24.1349681639802	21.9366136934451	22.1950096822774	NA
2022-01-15	FEMININO	56	DETECTADO	2	106087835	MG	Belo Horizonte	2512070	24.8559640531594	24.2281616839312	24.167860488883	NA
2022-01-15	FEMININO	26	DETECTADO	2	106087840	MG	Belo Horizonte	2512070	26.5408303777943	18.5011833528171	19.0681588167737	NA
2022-01-15	FEMININO	42	DETECTADO	2	106087859	MG	Belo Horizonte	2512070	27.6099174054127	33.4712497549047	33.2213368773046	NA
2022-01-15	MASCULINO	46	DETECTADO	2	106087877	MG	Belo Horizonte	2512070	28.6779816303903	14.5277283081521	13.8791756988449	NA
2022-01-15	FEMININO	66	DETECTADO	2	106087879	MG	Belo Horizonte	2512070	25.5558214700732	13.681585345547	13.682937067907	NA
2022-01-16	MASCULINO	56	DETECTADO	3	106087889	MG	Belo Horizonte	2512070	37.0381652872307	15.0700961979587	15.2875088051831	NA
2022-01-16	FEMININO	45	DETECTADO	3	106087894	MG	Belo Horizonte	2512070	24.5097170435165	13.8613173515949	13.8980302034764	NA
2022-01-16	FEMININO	45	DETECTADO	3	106087896	MG	Belo Horizonte	2512070	24.5979275712899	33.3452656391098	33.9280695873409	NA
2022-01-16	FEMININO	38	DETECTADO	3	106087929	MG	Belo Horizonte	2512070	34.336580551312	17.5607800411267	17.5288496253089	NA
2022-01-16	FEMININO	54	DETECTADO	3	106087930	MG	Belo Horizonte	2512070	25.1523384275405	17.6441885770872	17.5332200643272	NA
2022-01-16	MASCULINO	24	DETECTADO	3	106087933	MG	Belo Horizonte	2512070	29.2338205955707	22.2414203297842	20.355743933714	NA
2022-01-16	MASCULINO	28	DETECTADO	3	106087935	MG	Belo Horizonte	2512070	32.1562936955979	18.113817006395	17.2108563734226	NA
2022-01-16	FEMININO	40	DETECTADO	3	106087946	MG	Belo Horizonte	2512070	28.4584028406129	20.9694971700183	19.1502471529723	NA
2022-01-16	MASCULINO	38	DETECTADO	3	106087948	MG	Belo Horizonte	2512070	24.1089220679737	17.1812422160886	17.5385850505675	NA
2022-01-16	FEMININO	48	DETECTADO	3	106087949	MG	Belo Horizonte	2512070	34.2091125853048	14.5680680881646	14.3958707730804	NA
2022-01-16	FEMININO	30	DETECTADO	3	106087955	MG	Belo Horizonte	2512070	32.0253092677631	16.9518973230632	16.5879318796808	NA
2022-01-16	MASCULINO	39	DETECTADO	3	106087956	MG	Belo Horizonte	2512070	34.5655281987185	12.4356737959945	12.7275347447664	NA
2022-01-16	FEMININO	38	DETECTADO	3	106087962	MG	Belo Horizonte	2512070	27.0959030917449	31.6625505002595	34.4340318873522	NA
2022-01-16	FEMININO	43	DETECTADO	3	106087966	MG	Belo Horizonte	2512070	27.1729722120203	26.2870954927134	26.3814823289855	NA
2022-01-16	MASCULINO	72	DETECTADO	3	106087969	MG	Belo Horizonte	2512070	38.5508572084239	15.203181178346	17.5876846694021	NA
2022-01-16	FEMININO	43	DETECTADO	3	106087979	MG	Belo Horizonte	2512070	20.5532807731871	14.613898512319	14.5729578887643	NA
2022-01-16	MASCULINO	42	DETECTADO	3	106087987	MG	Belo Horizonte	2512070	30.650958031899	24.6493782942896	24.481894683137	NA
2022-01-16	FEMININO	52	DETECTADO	3	106087992	MG	Belo Horizonte	2512070	23.2996604075573	19.6171036425383	18.8680548417268	NA
2022-01-16	FEMININO	34	DETECTADO	3	106088004	MG	Belo Horizonte	2512070	24.2656357646219	16.3655379913313	14.6614991586618	NA
2022-01-16	MASCULINO	36	DETECTADO	3	106088005	MG	Belo Horizonte	2512070	27.5947616748707	18.8365133711675	18.4194849878067	NA
2022-01-16	MASCULINO	52	DETECTADO	3	106088013	MG	Belo Horizonte	2512070	26.3181147769057	22.1559102867044	21.220176046414	NA
2022-01-16	FEMININO	36	DETECTADO	3	106088014	MG	Belo Horizonte	2512070	27.7276310986952	21.3638839396526	21.2559893828591	NA
2022-01-16	MASCULINO	41	DETECTADO	3	106088015	MG	Belo Horizonte	2512070	32.9347120712941	15.8983021811645	15.7180708257612	NA
2022-01-16	MASCULINO	24	DETECTADO	3	106088017	MG	Belo Horizonte	2512070	26.8328379069477	25.3251744793163	26.2337266614598	NA
2022-01-16	FEMININO	10	DETECTADO	3	106088026	MG	Belo Horizonte	2512070	23.6354999975797	20.8109010749551	21.1728301149273	NA
2022-01-16	FEMININO	7	DETECTADO	3	106088027	MG	Belo Horizonte	2512070	32.4082868848713	19.8932708409256	19.2114091017429	NA
2022-01-16	FEMININO	37	DETECTADO	3	106088028	MG	Belo Horizonte	2512070	35.4612974000042	21.5675202334643	21.446245735989	NA
2022-01-16	FEMININO	40	DETECTADO	3	106088031	MG	Belo Horizonte	2512070	28.5685745016751	22.9216885100962	23.068679891115	NA
2022-01-16	FEMININO	41	DETECTADO	3	106088034	MG	Belo Horizonte	2512070	32.785812841751	13.4010369646339	16.1132876225833	NA
2022-01-16	FEMININO	68	DETECTADO	3	106088036	MG	Belo Horizonte	2512070	31.6091568069065	13.8364484850905	12.0060899711599	NA
2022-01-16	MASCULINO	31	DETECTADO	3	106088040	MG	Belo Horizonte	2512070	28.3298822641602	13.8742910390533	12.467502087883	NA
2022-01-16	FEMININO	28	DETECTADO	3	106088047	MG	Belo Horizonte	2512070	35.1728644900387	13.7373090519843	14.8130663873552	NA
2022-01-16	FEMININO	38	DETECTADO	3	106088050	MG	Belo Horizonte	2512070	23.6237627720072	15.7793891284136	13.7934276316057	NA
2022-01-16	MASCULINO	33	DETECTADO	3	106088051	MG	Belo Horizonte	2512070	24.7996067240087	15.5531670103766	16.4712387165082	NA
2022-01-16	FEMININO	29	DETECTADO	3	106088054	MG	Belo Horizonte	2512070	28.2004217999841	23.7478400830496	23.3123462766598	NA
2022-01-16	MASCULINO	54	DETECTADO	3	106088057	MG	Belo Horizonte	2512070	38.9151001994762	12.953432530775	12.1428997000865	NA
2022-01-16	MASCULINO	33	DETECTADO	3	106088058	MG	Belo Horizonte	2512070	29.2394228993996	18.8107920373886	18.3763148008265	NA
2022-01-17	FEMININO	46	DETECTADO	3	106088072	MG	Belo Horizonte	2512070	27.7587765832467	22.7140133899749	23.2966077104305	NA
2022-01-17	FEMININO	51	DETECTADO	3	106088097	MG	Belo Horizonte	2512070	34.662170786658	15.6877250125104	14.8233296417479	NA
2022-01-17	MASCULINO	41	DETECTADO	3	106088134	MG	Belo Horizonte	2512070	34.9173386089233	13.8193777430261	14.3352957469583	NA
2022-01-17	FEMININO	73	DETECTADO	3	106088147	MG	Belo Horizonte	2512070	33.4347266609264	14.4099452382847	14.9183441139433	NA
2022-01-17	FEMININO	49	DETECTADO	3	106088181	MG	Belo Horizonte	2512070	26.8147818564145	21.5639705935686	21.5692706545664	NA
2022-01-17	FEMININO	71	DETECTADO	3	106088227	MG	Belo Horizonte	2512070	26.2399349750812	27.8741418329092	27.5617595262302	NA
2022-01-17	FEMININO	39	DETECTADO	3	106088246	MG	Belo Horizonte	2512070	37.6372197800245	16.5255430521235	16.577771647406	NA
2022-01-17	MASCULINO	40	DETECTADO	3	106088286	MG	Belo Horizonte	2512070	25.6423252842545	17.8500361237571	17.81061479564	NA
2022-01-17	FEMININO	33	DETECTADO	3	106088288	MG	Belo Horizonte	2512070	33.2563861347982	12.8939657410319	13.2561959812413	NA
2022-01-17	MASCULINO	42	DETECTADO	3	106088292	MG	Belo Horizonte	2512070	36.1285752345538	15.8769010063916	15.2129709897505	NA
2022-01-17	FEMININO	61	DETECTADO	3	106088315	MG	Belo Horizonte	2512070	28.1601907318372	16.7055830865734	16.4228123693424	NA
2022-01-17	FEMININO	36	DETECTADO	3	106088324	MG	Belo Horizonte	2512070	31.3701466494248	22.5729877469792	22.6841255428838	NA
2022-01-17	FEMININO	29	DETECTADO	3	106088326	MG	Belo Horizonte	2512070	35.7814291398479	13.6161295009112	13.7328331021973	NA
2022-01-17	FEMININO	38	DETECTADO	3	106088329	MG	Belo Horizonte	2512070	36.5269557043275	15.6742333779148	16.2130157102982	NA
2022-01-17	FEMININO	23	DETECTADO	3	106088337	MG	Belo Horizonte	2512070	28.9302938901995	23.2785934962859	23.5528661709736	NA
2022-01-17	MASCULINO	39	DETECTADO	3	106088351	MG	Belo Horizonte	2512070	28.4783691966779	19.7078885059807	19.2580138652306	NA
2022-01-17	FEMININO	33	DETECTADO	3	106088352	MG	Belo Horizonte	2512070	29.6755820168465	12.6520006678142	13.3158197994351	NA
2022-01-17	FEMININO	60	DETECTADO	3	106088354	MG	Belo Horizonte	2512070	24.4906348233322	16.5307376063941	17.4923158699706	NA
2022-01-17	FEMININO	61	DETECTADO	3	106088356	MG	Belo Horizonte	2512070	37.5845844830018	12.992852675275	13.6175294511881	NA
2022-01-17	FEMININO	47	DETECTADO	3	106088358	MG	Belo Horizonte	2512070	31.2124121369598	16.7618461254275	17.0035269282496	NA
2022-01-17	FEMININO	35	DETECTADO	3	106088363	MG	Belo Horizonte	2512070	27.5287264526026	28.5759124876805	28.5767661158401	NA
2022-01-17	MASCULINO	49	DETECTADO	3	106088372	MG	Belo Horizonte	2512070	27.1704270715323	14.4400680231652	14.4973678428225	NA
2022-01-17	FEMININO	19	DETECTADO	3	106088373	MG	Belo Horizonte	2512070	26.735091957974	15.8562365823224	16.0508194753104	NA
2022-01-17	FEMININO	47	DETECTADO	3	106088376	MG	Belo Horizonte	2512070	24.3646103579297	23.3513046445861	22.9452638134449	NA
2022-01-17	MASCULINO	32	DETECTADO	3	106088379	MG	Belo Horizonte	2512070	26.0021928473975	19.6280420924508	19.8024323738604	NA
2022-01-17	FEMININO	39	DETECTADO	3	106088385	MG	Belo Horizonte	2512070	35.6846524800897	18.9583861115467	19.2115290954547	NA
2022-01-17	FEMININO	23	DETECTADO	3	106088391	MG	Belo Horizonte	2512070	24.2766149449658	23.3847359605287	23.2324354725638	NA
2022-01-17	MASCULINO	47	DETECTADO	3	106088402	MG	Belo Horizonte	2512070	32.1269104612233	17.3227354568428	16.9226492484754	NA
2022-01-17	MASCULINO	53	DETECTADO	3	106088405	MG	Belo Horizonte	2512070	34.3995813260008	16.7251038596475	17.0671589446401	NA
2022-01-17	FEMININO	39	DETECTADO	3	106088410	MG	Belo Horizonte	2512070	24.3977083910491	30.2261791015087	27.3078782090705	NA
2022-01-17	MASCULINO	55	DETECTADO	3	106088416	MG	Belo Horizonte	2512070	30.1543515354985	11.8347247824119	11.744999026051	NA
2022-01-17	FEMININO	27	DETECTADO	3	106088426	MG	Belo Horizonte	2512070	29.6845029061815	21.4819243677506	21.9376226734587	NA
2022-01-17	FEMININO	39	DETECTADO	3	106088439	MG	Belo Horizonte	2512070	22.7261172979041	14.7792552667314	14.8821768891638	NA
2022-01-18	FEMININO	39	DETECTADO	3	106088447	MG	Belo Horizonte	2512070	29.8994735148391	26.9559771985099	27.3263055946694	NA
2022-01-18	FEMININO	35	DETECTADO	3	106088449	MG	Belo Horizonte	2512070	24.7372806957716	21.1298124939825	20.7584450529881	NA
2022-01-18	MASCULINO	57	DETECTADO	3	106088452	MG	Belo Horizonte	2512070	25.5488632494136	22.1869463416681	21.917665439204	NA
2022-01-18	MASCULINO	34	DETECTADO	3	106088458	MG	Belo Horizonte	2512070	28.0179674936196	17.9932178740295	19.1403998008264	NA
2022-01-18	FEMININO	33	DETECTADO	3	106088463	MG	Belo Horizonte	2512070	28.3553225378944	20.591876287396	21.2484787627617	NA
2022-01-18	FEMININO	25	DETECTADO	3	106088464	MG	Belo Horizonte	2512070	25.7080488841075	17.8811273367038	18.1841439126516	NA
2022-01-18	MASCULINO	49	DETECTADO	3	106088514	MG	Belo Horizonte	2512070	26.1341557970012	17.3095859128941	18.1157561056934	NA
2022-01-18	MASCULINO	40	DETECTADO	3	106088526	MG	Belo Horizonte	2512070	25.5305788581157	27.9333210266641	28.3088213055901	NA
2022-01-18	FEMININO	19	DETECTADO	3	106088532	MG	Belo Horizonte	2512070	26.8459876527917	12.1928902589428	12.3954605797167	NA
2022-01-18	MASCULINO	37	DETECTADO	3	106088541	MG	Belo Horizonte	2512070	24.5662397184827	16.7605442167741	17.4040336464448	NA
2022-01-18	FEMININO	17	DETECTADO	3	106088580	MG	Belo Horizonte	2512070	27.4805813100499	27.4458417540931	28.8693389122123	NA
2022-01-18	FEMININO	40	DETECTADO	3	106088603	MG	Belo Horizonte	2512070	29.440606330873	14.1321024427245	14.4336820890893	NA
2022-01-18	FEMININO	50	DETECTADO	3	106088610	MG	Belo Horizonte	2512070	24.975670356828	17.744190217049	17.4339360859871	NA
2022-01-18	MASCULINO	40	DETECTADO	3	106088613	MG	Belo Horizonte	2512070	23.4542123248212	31.2526938463309	33.4033934800482	NA
2022-01-18	FEMININO	18	DETECTADO	3	106088620	MG	Belo Horizonte	2512070	26.8607724731335	17.329366098659	18.5533726434716	NA
2022-01-18	MASCULINO	45	DETECTADO	3	106088655	MG	Belo Horizonte	2512070	25.806480669005	16.6916600557125	16.9759364599825	NA
2022-01-18	MASCULINO	49	DETECTADO	3	106088674	MG	Belo Horizonte	2512070	31.8757422494207	15.5610914755829	15.6420332354856	NA
2022-01-18	FEMININO	39	DETECTADO	3	106088680	MG	Belo Horizonte	2512070	33.7935341186467	13.5949214736007	13.576897185209	NA
2022-01-18	FEMININO	39	DETECTADO	3	106088683	MG	Belo Horizonte	2512070	36.1619210758678	17.2201282021787	17.0737006844502	NA
2022-01-18	FEMININO	27	DETECTADO	3	106088698	MG	Belo Horizonte	2512070	26.4343354315501	21.1857109466923	21.586779443156	NA
2022-01-18	MASCULINO	25	DETECTADO	3	106088701	MG	Belo Horizonte	2512070	32.9793491616223	11.5512110985888	12.8546399171727	NA
2022-01-19	MASCULINO	22	DETECTADO	3	16152604	MG	Belo Horizonte	2512070	NA	33.1248755314939	32.9262419701733	NA
2022-01-18	FEMININO	27	DETECTADO	3	106088710	MG	Belo Horizonte	2512070	26.539284371074	28.810896552504	29.2984839099505	NA
2022-01-18	MASCULINO	29	DETECTADO	3	106088719	MG	Belo Horizonte	2512070	28.6388945684179	34.4848000752669	33.915590904546	NA
2022-01-18	MASCULINO	33	DETECTADO	3	106088722	MG	Belo Horizonte	2512070	23.1391922674936	16.6759774917427	15.0989333666765	NA
2022-01-18	FEMININO	46	DETECTADO	3	106088728	MG	Belo Horizonte	2512070	29.4842804093429	18.1221652250154	17.4687309799803	NA
2022-01-18	FEMININO	27	DETECTADO	3	106088732	MG	Belo Horizonte	2512070	27.0809217311861	19.2823798829458	19.6398082904615	NA
2022-01-18	MASCULINO	44	DETECTADO	3	106088733	MG	Belo Horizonte	2512070	25.8539614643006	17.2884836334267	17.8704649294523	NA
2022-01-18	FEMININO	18	DETECTADO	3	106088735	MG	Belo Horizonte	2512070	30.0738754830704	17.980913744136	18.3768913035176	NA
2022-01-18	FEMININO	20	DETECTADO	3	106088738	MG	Belo Horizonte	2512070	26.8676192505453	23.6750578354172	23.4469950497585	NA
2022-01-18	FEMININO	30	DETECTADO	3	106088755	MG	Belo Horizonte	2512070	25.2157492454665	25.8428834102291	24.8563382778448	NA
2022-01-18	MASCULINO	20	DETECTADO	3	106088756	MG	Belo Horizonte	2512070	25.8788244938284	14.8542230996812	13.973825047038	NA
2022-01-18	FEMININO	28	DETECTADO	3	106088757	MG	Belo Horizonte	2512070	26.2337795461855	29.0170265668218	30.257257673912	NA
2022-01-18	FEMININO	24	DETECTADO	3	106088758	MG	Belo Horizonte	2512070	34.3438316046445	16.4507231451693	16.4548040869952	NA
2022-01-18	FEMININO	28	DETECTADO	3	106088760	MG	Belo Horizonte	2512070	35.2582561931962	18.4015606852585	18.5596110165984	NA
2022-01-18	FEMININO	16	DETECTADO	3	106088761	MG	Belo Horizonte	2512070	24.1433410368204	30.6260633574519	30.4705981581617	NA
2022-01-18	FEMININO	40	DETECTADO	3	106088763	MG	Belo Horizonte	2512070	24.350473509449	16.7410540680195	16.7339468214753	NA
2022-01-18	FEMININO	38	DETECTADO	3	106088779	MG	Belo Horizonte	2512070	22.8658032104207	14.8595903961299	14.8160772011203	NA
2022-01-18	FEMININO	68	DETECTADO	3	106088780	MG	Belo Horizonte	2512070	25.8112464610667	16.0284364145394	16.4428556592895	NA
2022-01-18	MASCULINO	40	DETECTADO	3	106088781	MG	Belo Horizonte	2512070	25.1607913454709	15.1682092758252	15.4105010272744	NA
2022-01-18	FEMININO	43	DETECTADO	3	106088782	MG	Belo Horizonte	2512070	25.0270143412241	15.908309075444	16.1665116744015	NA
2022-01-18	FEMININO	32	DETECTADO	3	106088784	MG	Belo Horizonte	2512070	23.8044647602855	19.7453267432282	19.8171392496308	NA
2022-01-18	FEMININO	41	DETECTADO	3	106088799	MG	Belo Horizonte	2512070	24.870786972224	15.5992516893843	16.4296016236642	NA
2022-01-18	MASCULINO	36	DETECTADO	3	106088805	MG	Belo Horizonte	2512070	25.2594142064777	34.0155402783841	35.6401717249634	NA
2022-01-18	FEMININO	57	DETECTADO	3	106088818	MG	Belo Horizonte	2512070	25.117806102999	19.7173783837206	19.6962855326565	NA
2022-01-19	FEMININO	36	DETECTADO	3	106088836	MG	Belo Horizonte	2512070	30.8755627853504	15.9036450404408	16.3919464364714	NA
2022-01-19	FEMININO	27	DETECTADO	3	106088839	MG	Belo Horizonte	2512070	30.9828593548176	18.8872200211206	18.9309457562406	NA
2022-01-19	MASCULINO	52	DETECTADO	3	106088846	MG	Belo Horizonte	2512070	28.3778802034143	19.1159777253686	18.8191364790782	NA
2022-01-19	MASCULINO	18	DETECTADO	3	106088852	MG	Belo Horizonte	2512070	35.4270956765522	17.0081873268446	17.85779724766	NA
2022-01-24	MASCULINO	43	DETECTADO	4	596648985	SP	Sao Paulo	12252023	NA	31.3689053288096	32.9145936028164	NA
2022-01-19	FEMININO	40	DETECTADO	3	106088871	MG	Belo Horizonte	2512070	26.9882519706465	16.1196161120767	15.2923518129794	NA
2022-01-19	FEMININO	34	DETECTADO	3	106088875	MG	Belo Horizonte	2512070	24.3942713757827	17.4122981659739	17.6845375285633	NA
2022-01-19	FEMININO	48	DETECTADO	3	106088879	MG	Belo Horizonte	2512070	26.9126637659366	25.4375275327694	24.9457569049261	NA
2022-01-19	MASCULINO	29	DETECTADO	3	106088890	MG	Belo Horizonte	2512070	26.2924352794836	14.7528217524458	14.7790493781721	NA
2022-01-19	MASCULINO	19	DETECTADO	3	106088892	MG	Belo Horizonte	2512070	24.1978231846318	22.190502282158	20.5448614780932	NA
2022-01-19	MASCULINO	45	DETECTADO	3	106088898	MG	Belo Horizonte	2512070	26.8476106550821	23.2539236135709	22.853297724309	NA
2022-01-19	FEMININO	35	DETECTADO	3	106088946	MG	Belo Horizonte	2512070	28.2596924654202	14.582383364462	13.9290070933524	NA
2022-01-19	MASCULINO	54	DETECTADO	3	106088956	MG	Belo Horizonte	2512070	28.1941108383848	16.6252124278047	16.8248530520437	NA
2022-01-19	FEMININO	32	DETECTADO	3	106088958	MG	Belo Horizonte	2512070	24.3677719424543	19.0044924380247	19.7848751097474	NA
2022-01-19	FEMININO	38	DETECTADO	3	106088980	MG	Belo Horizonte	2512070	30.8649023445485	18.3423638460505	18.6552590258388	NA
2022-01-19	MASCULINO	23	DETECTADO	3	106088982	MG	Belo Horizonte	2512070	30.5801541781252	19.5780410664483	19.3530556730168	NA
2022-01-19	MASCULINO	34	DETECTADO	3	106088985	MG	Belo Horizonte	2512070	19.7800322444531	19.843004865233	17.0512528459676	NA
2022-01-19	MASCULINO	38	DETECTADO	3	106088987	MG	Belo Horizonte	2512070	25.6068614115799	20.2468794530592	20.306786813333	NA
2022-01-19	FEMININO	35	DETECTADO	3	106088996	MG	Belo Horizonte	2512070	25.9333465521429	35.4239314241605	33.8819294170051	NA
2022-01-19	FEMININO	52	DETECTADO	3	106089010	MG	Belo Horizonte	2512070	26.4243103943929	21.5153631063154	21.7491803559558	NA
2022-01-19	FEMININO	34	DETECTADO	3	106089014	MG	Belo Horizonte	2512070	29.5135385125249	34.3467118935149	34.0010144180713	NA
2022-01-19	FEMININO	42	DETECTADO	3	106089016	MG	Belo Horizonte	2512070	24.2649219462089	17.1978162905268	17.2501734905765	NA
2022-01-19	FEMININO	31	DETECTADO	3	106089021	MG	Belo Horizonte	2512070	25.6097653219757	19.7571384306552	20.1110790004655	NA
2022-01-19	MASCULINO	24	DETECTADO	3	106089028	MG	Belo Horizonte	2512070	32.8436400878672	17.4639633392014	17.6392564868966	NA
2022-01-19	FEMININO	32	DETECTADO	3	106089033	MG	Belo Horizonte	2512070	24.5045431776962	16.6590706554566	16.5951826697727	NA
2022-01-13	FEMININO	34	DETECTADO	2	146057548	MG	Belo Horizonte	2512070	NA	32.6366110101927	32.8505648027592	NA
2022-01-19	MASCULINO	58	DETECTADO	3	106089036	MG	Belo Horizonte	2512070	25.4629595439425	19.7539649238248	19.8617214721515	NA
2022-01-19	FEMININO	46	DETECTADO	3	106089040	MG	Belo Horizonte	2512070	25.5013721150603	23.8345585196055	24.2880877820293	NA
2022-01-19	MASCULINO	29	DETECTADO	3	106089049	MG	Belo Horizonte	2512070	28.1584750588489	19.9330294473397	20.9424844024077	NA
2022-01-19	MASCULINO	36	DETECTADO	3	106089053	MG	Belo Horizonte	2512070	22.9928613463549	14.5083456112678	13.5267591403717	NA
2022-01-19	MASCULINO	48	DETECTADO	3	106089060	MG	Belo Horizonte	2512070	25.4865842418005	31.3873163763079	30.5378597955656	NA
2022-01-19	MASCULINO	43	DETECTADO	3	106089066	MG	Belo Horizonte	2512070	24.0056925482044	17.8863392635063	18.3910582515663	NA
2022-01-19	FEMININO	40	DETECTADO	3	106089067	MG	Belo Horizonte	2512070	36.9895856851645	8.77726080816342	8.90507401144548	NA
2022-01-19	FEMININO	55	DETECTADO	3	106089076	MG	Belo Horizonte	2512070	30.3147540919008	12.0403382804075	11.6178221381346	NA
2022-01-19	FEMININO	21	DETECTADO	3	106089088	MG	Belo Horizonte	2512070	23.557038656347	22.9191166821428	23.1282907703056	NA
2022-02-09	FEMININO	82	DETECTADO	6	546959738	PA	Belem	1492745	NA	30.9370692716358	32.7391848343404	NA
2022-01-19	FEMININO	39	DETECTADO	3	106089099	MG	Belo Horizonte	2512070	27.3677234108941	16.8478666300726	16.8166818362646	NA
2022-01-19	MASCULINO	27	DETECTADO	3	106089103	MG	Belo Horizonte	2512070	30.8999343292388	17.5604365214919	16.3225667922249	NA
2022-01-19	FEMININO	21	DETECTADO	3	106089110	MG	Belo Horizonte	2512070	26.4605422161604	23.9652672888683	23.30510864566	NA
2022-01-19	MASCULINO	44	DETECTADO	3	106089112	MG	Belo Horizonte	2512070	27.150328786754	13.2647364184694	13.7581566094347	NA
2022-01-19	FEMININO	40	DETECTADO	3	106089117	MG	Belo Horizonte	2512070	24.2342148568768	14.9551821814655	15.1587152416269	NA
2022-01-19	MASCULINO	36	DETECTADO	3	106089121	MG	Belo Horizonte	2512070	23.3236344770367	18.7141966829962	19.8742696994069	NA
2022-01-19	FEMININO	25	DETECTADO	3	106089122	MG	Belo Horizonte	2512070	27.4996768712856	31.1023789498559	30.5801018255538	NA
2022-01-19	FEMININO	33	DETECTADO	3	106089124	MG	Belo Horizonte	2512070	25.751663091604	23.9199057599326	24.8103129606535	NA
2022-01-19	FEMININO	46	DETECTADO	3	106089131	MG	Belo Horizonte	2512070	25.7436524236971	13.0825687468585	12.8045891662389	NA
2022-01-19	MASCULINO	50	DETECTADO	3	106089135	MG	Belo Horizonte	2512070	31.8928383740609	17.2995889103218	16.8835820235463	NA
2022-01-19	FEMININO	21	DETECTADO	3	106089137	MG	Belo Horizonte	2512070	25.8391878685108	33.5479363518919	35.2701313918781	NA
2022-01-19	MASCULINO	29	DETECTADO	3	106089147	MG	Belo Horizonte	2512070	23.8554284007333	18.6538104766909	19.0098720715702	NA
2022-01-19	FEMININO	31	DETECTADO	3	106089154	MG	Belo Horizonte	2512070	32.6205343687571	18.0727627825772	18.5909437737593	NA
2022-01-19	FEMININO	45	DETECTADO	3	106089176	MG	Belo Horizonte	2512070	25.1142603431041	32.7085241906809	31.2630463604817	NA
2022-01-19	MASCULINO	28	DETECTADO	3	106089177	MG	Belo Horizonte	2512070	28.172076754185	22.6622581274962	22.9678575850398	NA
2022-01-19	MASCULINO	42	DETECTADO	3	106089179	MG	Belo Horizonte	2512070	27.3143838115287	19.3594889494856	20.0801283199256	NA
2022-01-19	FEMININO	19	DETECTADO	3	106089183	MG	Belo Horizonte	2512070	26.3473293443697	18.3391167006011	19.2047773561433	NA
2022-01-19	FEMININO	28	DETECTADO	3	106089184	MG	Belo Horizonte	2512070	29.0401897644476	17.5650851489974	17.8394975039619	NA
2022-01-20	MASCULINO	45	DETECTADO	3	106089197	MG	Belo Horizonte	2512070	25.1484702590635	14.2097184009911	13.6618878986272	NA
2022-01-20	FEMININO	67	DETECTADO	3	106089204	MG	Belo Horizonte	2512070	24.7091692735984	14.3901570396183	13.6392937644965	NA
2022-01-20	MASCULINO	44	DETECTADO	3	106089206	MG	Belo Horizonte	2512070	37.5474181627757	12.1381074747072	12.7165772678607	NA
2022-01-20	FEMININO	24	DETECTADO	3	106089218	MG	Belo Horizonte	2512070	26.417267699006	17.7439443430615	18.3438339606703	NA
2022-01-20	MASCULINO	54	DETECTADO	3	106089269	MG	Belo Horizonte	2512070	24.7947720768803	17.9014353683491	17.7379145484974	NA
2022-01-20	MASCULINO	28	DETECTADO	3	106089321	MG	Belo Horizonte	2512070	30.1402592111344	16.5270128455386	17.2288057384939	NA
2022-01-20	FEMININO	87	DETECTADO	3	106089378	MG	Belo Horizonte	2512070	27.5020310847332	16.5054566743057	17.9494777531319	NA
2022-01-20	FEMININO	41	DETECTADO	3	106089385	MG	Belo Horizonte	2512070	24.7063018870358	18.2240332364594	17.7376969676607	NA
2022-01-20	MASCULINO	25	DETECTADO	3	106089404	MG	Belo Horizonte	2512070	28.0037944468433	22.101852939396	21.636263033521	NA
2022-01-20	MASCULINO	76	DETECTADO	3	106089416	MG	Belo Horizonte	2512070	26.8525455725186	35.5572715682582	33.7495771724206	NA
2022-01-20	MASCULINO	30	DETECTADO	3	106089428	MG	Belo Horizonte	2512070	25.5516057417743	26.834090635189	27.2888022710629	NA
2022-01-20	MASCULINO	27	DETECTADO	3	106089429	MG	Belo Horizonte	2512070	26.5696212683542	18.2096373094992	17.6445124282586	NA
2022-01-20	FEMININO	22	DETECTADO	3	106089433	MG	Belo Horizonte	2512070	27.7484913605477	16.3378218177619	17.0856018031848	NA
2022-01-20	MASCULINO	68	DETECTADO	3	106089441	MG	Belo Horizonte	2512070	28.185882562444	15.3383129499408	14.7441437092696	NA
2022-01-20	FEMININO	21	DETECTADO	3	106089446	MG	Belo Horizonte	2512070	26.5414756754349	23.7135441691846	24.6710540077327	NA
2022-01-20	MASCULINO	52	DETECTADO	3	106089448	MG	Belo Horizonte	2512070	22.6452821873422	17.7787835456063	15.6214394368829	NA
2022-01-20	FEMININO	34	DETECTADO	3	106089465	MG	Belo Horizonte	2512070	26.000321123915	26.1173154535864	26.5889026753752	NA
2022-01-20	FEMININO	45	DETECTADO	3	106089493	MG	Belo Horizonte	2512070	27.7634361969163	19.0315884033588	19.131476843468	NA
2022-01-20	FEMININO	18	DETECTADO	3	106089494	MG	Belo Horizonte	2512070	26.8381789761329	21.444776420039	21.563869074153	NA
2022-01-20	FEMININO	44	DETECTADO	3	106089508	MG	Belo Horizonte	2512070	32.4947572806044	16.5369919916718	16.7466333907764	NA
2022-01-20	FEMININO	34	DETECTADO	3	106089523	MG	Belo Horizonte	2512070	26.552089213269	25.4208075154619	25.5259068025365	NA
2022-01-20	MASCULINO	20	DETECTADO	3	106089524	MG	Belo Horizonte	2512070	28.0101439575771	22.4413308179535	22.3215477560492	NA
2022-01-20	MASCULINO	39	DETECTADO	3	106089532	MG	Belo Horizonte	2512070	27.2328205060355	23.3638699137008	23.4980840012682	NA
2022-01-20	FEMININO	35	DETECTADO	3	106089534	MG	Belo Horizonte	2512070	29.5458513220452	20.0857088232696	19.5968093874927	NA
2022-01-20	FEMININO	39	DETECTADO	3	106089539	MG	Belo Horizonte	2512070	32.2598529448983	18.7711665957143	18.3311208358603	NA
2022-01-20	MASCULINO	46	DETECTADO	3	106089545	MG	Belo Horizonte	2512070	26.4379452485024	15.5387789113655	16.1216255656835	NA
2022-01-20	FEMININO	61	DETECTADO	3	106089556	MG	Belo Horizonte	2512070	26.2280207810918	16.2744261420823	17.7668345654714	NA
2022-01-20	FEMININO	11	DETECTADO	3	106089561	MG	Belo Horizonte	2512070	25.6808611924769	20.9190684073076	20.6495604737853	NA
2022-01-20	FEMININO	48	DETECTADO	3	106089566	MG	Belo Horizonte	2512070	29.6536154482387	17.6399384769437	17.4026330029091	NA
2022-01-20	FEMININO	58	DETECTADO	3	106089567	MG	Belo Horizonte	2512070	24.1180957555867	18.9422106786528	19.6359886539337	NA
2022-01-20	MASCULINO	42	DETECTADO	3	106089572	MG	Belo Horizonte	2512070	26.5816123198725	15.4870512079892	14.5016154423144	NA
2022-01-20	MASCULINO	37	DETECTADO	3	106089573	MG	Belo Horizonte	2512070	25.4900328239557	18.9632379760897	19.2941677199548	NA
2022-01-20	FEMININO	40	DETECTADO	3	106089576	MG	Belo Horizonte	2512070	35.5364409868364	15.8242747564545	16.0995803277275	NA
2022-01-20	FEMININO	34	DETECTADO	3	106089578	MG	Belo Horizonte	2512070	28.6828123401103	31.9871445093083	32.7460491914329	NA
2022-01-20	FEMININO	7	DETECTADO	3	106089580	MG	Belo Horizonte	2512070	23.8152003678903	19.4000566180147	19.7072227786569	NA
2022-01-21	MASCULINO	27	DETECTADO	3	106089589	MG	Belo Horizonte	2512070	36.2100617944604	17.4449575067188	17.7769742835545	NA
2022-01-21	FEMININO	28	DETECTADO	3	106089591	MG	Belo Horizonte	2512070	27.7113611041833	17.8803173264844	17.7648394676091	NA
2022-01-21	MASCULINO	44	DETECTADO	3	106089593	MG	Belo Horizonte	2512070	26.7593242579827	19.212863835969	18.8233200263165	NA
2022-01-21	FEMININO	31	DETECTADO	3	106089612	MG	Belo Horizonte	2512070	25.6124744917734	20.9644385032049	21.3132555204655	NA
2022-01-21	MASCULINO	40	DETECTADO	3	106089636	MG	Belo Horizonte	2512070	27.6343585095241	36.8727738079284	35.5167784224457	NA
2022-01-21	FEMININO	40	DETECTADO	3	106089645	MG	Belo Horizonte	2512070	26.045218123198	16.7071204860874	16.9084793236883	NA
2022-01-21	MASCULINO	37	DETECTADO	3	106089660	MG	Belo Horizonte	2512070	27.1337186376675	20.8258305221741	20.9611191626143	NA
2022-01-21	MASCULINO	37	DETECTADO	3	106089674	MG	Belo Horizonte	2512070	34.8939706843118	14.0035329743867	14.2170196116663	NA
2022-01-21	MASCULINO	70	DETECTADO	3	106089699	MG	Belo Horizonte	2512070	25.5528061978853	22.8000464808008	22.5675590223672	NA
2022-01-21	FEMININO	54	DETECTADO	3	106089704	MG	Belo Horizonte	2512070	25.7559670526841	23.7978610984598	23.566080785899	NA
2022-01-21	MASCULINO	47	DETECTADO	3	106089705	MG	Belo Horizonte	2512070	29.7840479361333	13.4034427135134	13.4617168163506	NA
2022-01-21	MASCULINO	41	DETECTADO	3	106089712	MG	Belo Horizonte	2512070	27.7090095598839	19.2268326476116	18.2505580624896	NA
2022-01-21	MASCULINO	31	DETECTADO	3	106089718	MG	Belo Horizonte	2512070	25.9659296277745	18.7248485544065	18.5422095394668	NA
2022-01-21	FEMININO	27	DETECTADO	3	106089734	MG	Belo Horizonte	2512070	26.3570069222714	16.7418834031674	17.1680325507242	NA
2022-01-21	MASCULINO	19	DETECTADO	3	106089743	MG	Belo Horizonte	2512070	32.2204212514193	14.965273453289	14.7513906788746	NA
2022-01-21	FEMININO	61	DETECTADO	3	106089747	MG	Belo Horizonte	2512070	30.4702495332435	17.7121288981409	17.7271284054607	NA
2022-01-21	MASCULINO	10	DETECTADO	3	106089749	MG	Belo Horizonte	2512070	25.6443151899579	17.6335462529602	17.9461089399343	NA
2022-01-21	MASCULINO	33	DETECTADO	3	106089758	MG	Belo Horizonte	2512070	29.668904723603	15.7310081379523	16.614183730209	NA
2022-01-21	MASCULINO	42	DETECTADO	3	106089769	MG	Belo Horizonte	2512070	26.4359733611762	14.8643194986361	14.9242580896446	NA
2022-01-21	FEMININO	28	DETECTADO	3	106089778	MG	Belo Horizonte	2512070	27.5653196479903	21.4149970619154	21.0132601486124	NA
2022-01-21	MASCULINO	15	DETECTADO	3	106089784	MG	Belo Horizonte	2512070	25.1771230743957	27.4842195706733	27.4736255279965	NA
2022-01-21	MASCULINO	44	DETECTADO	3	106089785	MG	Belo Horizonte	2512070	26.0774531142252	14.002332630957	13.894857705172	NA
2022-01-21	FEMININO	29	DETECTADO	3	106089788	MG	Belo Horizonte	2512070	36.5765407479615	12.7227406131124	13.781830626813	NA
2022-01-21	FEMININO	28	DETECTADO	3	106089790	MG	Belo Horizonte	2512070	29.2266491384687	13.103082796382	13.5791103309816	NA
2022-01-21	MASCULINO	47	DETECTADO	3	106089791	MG	Belo Horizonte	2512070	28.3846335042985	15.5001063842148	15.0079496160128	NA
2022-01-21	FEMININO	58	DETECTADO	3	106089795	MG	Belo Horizonte	2512070	32.1907416241847	8.54171139370086	9.67950152946025	NA
2022-01-21	FEMININO	26	DETECTADO	3	106089797	MG	Belo Horizonte	2512070	25.5528730137422	28.1701570833103	28.3952127429656	NA
2022-01-21	FEMININO	36	DETECTADO	3	106089807	MG	Belo Horizonte	2512070	26.7337001225996	19.403513883986	19.9862884453908	NA
2022-01-21	FEMININO	73	DETECTADO	3	106089816	MG	Belo Horizonte	2512070	30.9563066765896	12.4202346714843	12.9689726999977	NA
2022-01-21	FEMININO	54	DETECTADO	3	106089818	MG	Belo Horizonte	2512070	30.9090010273787	11.4712390607314	11.7014972024906	NA
2022-01-21	MASCULINO	27	DETECTADO	3	106089824	MG	Belo Horizonte	2512070	27.7335772396382	26.6471409490577	26.7095357571881	NA
2022-01-21	FEMININO	32	DETECTADO	3	106089827	MG	Belo Horizonte	2512070	28.4903626894577	17.7408513095399	18.3791661176508	NA
2022-01-21	FEMININO	44	DETECTADO	3	106089832	MG	Belo Horizonte	2512070	26.7725165253611	20.6744149893953	20.34726344616	NA
2022-01-21	MASCULINO	30	DETECTADO	3	106089834	MG	Belo Horizonte	2512070	28.2414513225492	19.3786342237535	19.3747749992582	NA
2022-01-21	FEMININO	21	DETECTADO	3	106089838	MG	Belo Horizonte	2512070	29.4898358396895	16.2345435118238	15.9547692942171	NA
2022-01-21	FEMININO	37	DETECTADO	3	106089845	MG	Belo Horizonte	2512070	30.5101141356951	23.6502613254205	24.3686298191118	NA
2022-01-21	MASCULINO	32	DETECTADO	3	106089847	MG	Belo Horizonte	2512070	25.4221378999251	16.7079384884246	17.3062170616425	NA
2022-01-21	FEMININO	43	DETECTADO	3	106089852	MG	Belo Horizonte	2512070	26.1539243313365	17.2950524699213	15.9255188602024	NA
2022-01-21	FEMININO	53	DETECTADO	3	106089870	MG	Belo Horizonte	2512070	26.5113358003432	21.8812838316752	21.3554584214895	NA
2022-01-21	MASCULINO	40	DETECTADO	3	106089875	MG	Belo Horizonte	2512070	25.8648564368658	16.2434936286753	16.6835200433715	NA
2022-01-21	FEMININO	36	DETECTADO	3	106089881	MG	Belo Horizonte	2512070	35.1914433666224	13.2252529145358	12.6847518858934	NA
2022-01-21	FEMININO	34	DETECTADO	3	106089886	MG	Belo Horizonte	2512070	27.6206417238495	22.6508528265009	22.399166239731	NA
2022-01-21	MASCULINO	40	DETECTADO	3	106089888	MG	Belo Horizonte	2512070	25.5447086458045	21.6876889711715	21.7537552981202	NA
2022-01-22	FEMININO	34	DETECTADO	3	106089895	MG	Belo Horizonte	2512070	29.0208904331696	14.9197595360042	16.7585687214594	NA
2022-01-22	FEMININO	22	DETECTADO	3	106089924	MG	Belo Horizonte	2512070	29.1047671318052	19.9976776890886	20.7993072072832	NA
2022-01-22	FEMININO	35	DETECTADO	3	106089956	MG	Belo Horizonte	2512070	32.0309888304037	15.5173220444601	16.3846263523377	NA
2022-01-22	MASCULINO	42	DETECTADO	3	106089960	MG	Belo Horizonte	2512070	26.3791872560127	17.81601033866	18.0768078611542	NA
2022-01-22	FEMININO	49	DETECTADO	3	106089963	MG	Belo Horizonte	2512070	37.2597506892537	15.3834640757467	15.1160090181492	NA
2022-01-22	FEMININO	19	DETECTADO	3	106089967	MG	Belo Horizonte	2512070	27.7733607456603	19.8305565517583	20.002202857375	NA
2022-01-22	MASCULINO	50	DETECTADO	3	106089979	MG	Belo Horizonte	2512070	29.9521814807617	18.2884511510212	18.9758140246183	NA
2022-01-22	FEMININO	30	DETECTADO	3	106089996	MG	Belo Horizonte	2512070	26.5162254112585	24.4375041185185	24.4945544260871	NA
2022-01-22	FEMININO	63	DETECTADO	3	106090016	MG	Belo Horizonte	2512070	31.2360247900315	14.653406241376	15.3910702845739	NA
2022-01-22	MASCULINO	41	DETECTADO	3	106090055	MG	Belo Horizonte	2512070	30.6471057154566	16.6232857718305	16.2859285169242	NA
2022-01-22	FEMININO	23	DETECTADO	3	106090056	MG	Belo Horizonte	2512070	27.7099259852716	21.4824810505391	21.9558476229832	NA
2022-01-22	FEMININO	33	DETECTADO	3	106090072	MG	Belo Horizonte	2512070	25.1239573519416	16.7806503705863	16.2739071526739	NA
2022-01-22	FEMININO	9	DETECTADO	3	106090073	MG	Belo Horizonte	2512070	31.8366133983128	18.3108726010501	19.196295254805	NA
2022-01-22	FEMININO	34	DETECTADO	3	106090075	MG	Belo Horizonte	2512070	32.8490520063592	17.9412299613096	18.5566851539512	NA
2022-01-22	FEMININO	46	DETECTADO	3	106090097	MG	Belo Horizonte	2512070	23.6407447369432	18.4717896355984	18.4504318108911	NA
2022-01-22	FEMININO	59	DETECTADO	3	106090098	MG	Belo Horizonte	2512070	27.5346160366729	22.6120522521867	22.6594989758005	NA
2022-01-22	MASCULINO	47	DETECTADO	3	106090108	MG	Belo Horizonte	2512070	26.5079075463715	22.9487214924713	23.3031567403061	NA
2022-01-22	MASCULINO	32	DETECTADO	3	106090109	MG	Belo Horizonte	2512070	26.8138133309213	29.4668036914975	30.6465600602039	NA
2022-01-22	MASCULINO	9	DETECTADO	3	106090115	MG	Belo Horizonte	2512070	26.3405640197018	29.9768584716566	30.0067131134856	NA
2022-01-22	MASCULINO	0	DETECTADO	3	106090126	MG	Belo Horizonte	2512070	26.5486224330048	21.1192995594436	20.9433041097352	NA
2022-01-22	FEMININO	38	DETECTADO	3	106090132	MG	Belo Horizonte	2512070	32.618066350861	16.5249904543522	16.7069753394158	NA
2022-01-22	FEMININO	33	DETECTADO	3	106090135	MG	Belo Horizonte	2512070	33.5211118355834	13.2649316781165	13.9750442818368	NA
2022-01-22	MASCULINO	32	DETECTADO	3	106090141	MG	Belo Horizonte	2512070	29.2544749915929	18.8366985287094	19.3892063592407	NA
2022-01-22	FEMININO	38	DETECTADO	3	106090142	MG	Belo Horizonte	2512070	25.2703803309771	19.7156597120456	20.2305933814651	NA
2022-01-22	MASCULINO	31	DETECTADO	3	106090145	MG	Belo Horizonte	2512070	28.0341668545406	21.2126387575424	20.4957319359369	NA
2022-01-22	FEMININO	44	DETECTADO	3	106090153	MG	Belo Horizonte	2512070	31.5366413021652	17.5080307857868	17.2115146441429	NA
2022-01-22	MASCULINO	41	DETECTADO	3	106090156	MG	Belo Horizonte	2512070	24.0489159587266	19.9656295487652	19.5461756800882	NA
2022-01-22	FEMININO	63	DETECTADO	3	106090159	MG	Belo Horizonte	2512070	29.7018942242053	23.2121549011991	24.5053846034207	NA
2022-01-22	MASCULINO	54	DETECTADO	3	106090162	MG	Belo Horizonte	2512070	27.0626819900518	25.7559585393126	27.1511084400782	NA
2022-01-22	FEMININO	24	DETECTADO	3	106090166	MG	Belo Horizonte	2512070	27.65909230631	29.7000189571048	29.9681295415223	NA
2022-02-19	FEMININO	84	DETECTADO	7	476020413	MG	Belo Horizonte	2512070	NA	33.3318809671611	32.7340984453878	NA
2022-01-22	FEMININO	73	DETECTADO	3	106090187	MG	Belo Horizonte	2512070	28.5279180231707	19.0566206708245	18.5640955145945	NA
2022-01-22	FEMININO	39	DETECTADO	3	106090188	MG	Belo Horizonte	2512070	33.2499517552566	15.2639110662435	15.2362947261	NA
2022-01-22	MASCULINO	24	DETECTADO	3	106090189	MG	Belo Horizonte	2512070	26.7637410728492	15.8251920631436	16.000731014485	NA
2022-01-22	MASCULINO	35	DETECTADO	3	106090192	MG	Belo Horizonte	2512070	31.9111767864616	16.820555554184	16.7670132070802	NA
2022-01-23	FEMININO	38	DETECTADO	4	106090221	MG	Belo Horizonte	2512070	27.9370583412136	19.4032344161563	19.3286562692922	NA
2022-01-23	MASCULINO	24	DETECTADO	4	106090226	MG	Belo Horizonte	2512070	23.8975241636961	18.8525425846178	18.6718963225342	NA
2022-01-23	FEMININO	20	DETECTADO	4	106090240	MG	Belo Horizonte	2512070	23.7858164605743	18.5387973103371	18.0116273701901	NA
2022-01-23	FEMININO	57	DETECTADO	4	106090246	MG	Belo Horizonte	2512070	24.6575194842951	17.7504004975059	17.7895125738158	NA
2022-01-23	MASCULINO	45	DETECTADO	4	106090250	MG	Belo Horizonte	2512070	24.4385645562731	21.0421498115708	20.3610101284725	NA
2022-01-23	FEMININO	37	DETECTADO	4	106090251	MG	Belo Horizonte	2512070	26.561970204979	13.3261527764973	13.2845732920077	NA
2022-01-23	FEMININO	42	DETECTADO	4	106090274	MG	Belo Horizonte	2512070	23.1370784736101	23.3355479167634	24.2088042625009	NA
2022-01-23	MASCULINO	17	DETECTADO	4	106090275	MG	Belo Horizonte	2512070	24.6141542679223	13.7304421564502	13.7025789260294	NA
2022-01-23	MASCULINO	34	DETECTADO	4	106090279	MG	Belo Horizonte	2512070	24.1189911518482	14.7623028664599	15.4181838667513	NA
2022-01-24	MASCULINO	40	DETECTADO	4	106090340	MG	Belo Horizonte	2512070	26.3686307932883	20.4630814149313	20.315087742602	NA
2022-01-24	FEMININO	46	DETECTADO	4	106090342	MG	Belo Horizonte	2512070	26.9970760411886	23.353435119046	24.8591208349917	NA
2022-01-24	FEMININO	45	DETECTADO	4	106090388	MG	Belo Horizonte	2512070	25.2219742027506	17.936425855528	19.8880617632105	NA
2022-01-24	MASCULINO	39	DETECTADO	4	106090445	MG	Belo Horizonte	2512070	27.6903576838096	19.9228733625786	20.4905646116149	NA
[truncated: 75,263 more rows]
