# Supplementary material for: Epidemiological Surveillance Reveals the Rise and Establishment of the Omicron SARS-CoV-2 Variant in Brazil
Source: Viruses. 2023 Apr 20;15(4):1017. doi: 10.3390/v15041017 (PMC10145299; doi:10.3390/v15041017)
Supplement: Supplementary file 1 [file viruses-15-01017-s001.zip › File_S4/Dataset_input2.xlsx]

## Sheet: Support_Ven
Cidade	Control group	Case group	Delta_sim	Delta_total	Omicron_sim	Omicron_total
Belém	Delta	Omicron	12	16	61	106
Belo Horizonte	Delta	Omicron	465	575	727	1030
Boa Vista	Delta	Omicron	4	4	5	7
Brazilia	Delta	Omicron	6	7	10	16
Fortaleza	Delta	Omicron	155	218	655	1046
Goiânia	Delta	Omicron	278	333	204	311
Macapá	Delta	Omicron	4	8	13	46
Manaus	Delta	Omicron	66	87	367	583
Palmas	Delta	Omicron	7	7	5	7
Porto Velho	Delta	Omicron	40	56	43	58
Rio de Janeiro	Delta	Omicron	1613	1855	846	1151
São Paulo	Delta	Omicron	2621	3322	3530	5467

## Sheet: ICU
Cidade	Control group	Case group	Delta_sim	Delta_total	Omicron_sim	Omicron_total
Belém	Delta	Omicron	9	17	39	108
Belo Horizonte	Delta	Omicron	188	588	288	1062
Boa Vista	Delta	Omicron	4	4	3	4
Brazilia	Delta	Omicron	3	7	6	16
Fortaleza	Delta	Omicron	48	218	305	1047
Goiânia	Delta	Omicron	181	331	153	309
Macapá	Delta	Omicron	5	8	12	46
Manaus	Delta	Omicron	31	87	170	582
Palmas	Delta	Omicron	6	7	3	7
Porto Velho	Delta	Omicron	35	57	44	58
Rio de Janeiro	Delta	Omicron	1160	1829	690	1182
São Paulo	Delta	Omicron	1515	3314	2001	5493

## Sheet: Outcome
Cidade	Control group	Case group	Delta_sim	Delta_total	Omicron_sim	Omicron_total
Belém	Delta	Omicron	8	16	37	105
Belo Horizonte	Delta	Omicron	199	605	329	1105
Boa Vista	Delta	Omicron	2	3	3	3
Brazilia	Delta	Omicron	0	7	2	14
Fortaleza	Delta	Omicron	27	212	343	1002
Goiânia	Delta	Omicron	97	333	87	310
Macapá	Delta	Omicron	0	8	4	42
Manaus	Delta	Omicron	20	83	161	519
Palmas	Delta	Omicron	4	7	1	7
Porto Velho	Delta	Omicron	20	47	32	58
Rio de Janeiro	Delta	Omicron	902	1868	658	1217
São Paulo	Delta	Omicron	938	3254	1540	5433

## Sheet: Sex
Cidade	Control group	Case group	Delta_sim	Delta_total	Omicron_sim	Omicron_total
Belém	Delta	Omicron	6	17	64	109
Belo Horizonte	Delta	Omicron	295	605	531	1107
Boa Vista	Delta	Omicron	2	2	3	7
Brazilia	Delta	Omicron	3	7	2	16
Fortaleza	Delta	Omicron	97	218	552	1055
Goiânia	Delta	Omicron	147	333	150	311
Macapá	Delta	Omicron	3	8	29	46
Manaus	Delta	Omicron	40	87	299	584
Palmas	Delta	Omicron	4	7	3	7
Porto Velho	Delta	Omicron	26	57	25	58
Rio de Janeiro	Delta	Omicron	881	1900	606	1240
São Paulo	Delta	Omicron	1573	3342	2801	5548
