# Supplementary material for: Epidemiological Surveillance Reveals the Rise and Establishment of the Omicron SARS-CoV-2 Variant in Brazil
Source: Viruses. 2023 Apr 20;15(4):1017. doi: 10.3390/v15041017 (PMC10145299; doi:10.3390/v15041017)
Supplement: Supplementary file 1 [file viruses-15-01017-s001.zip › Table_S1.xlsx]

## Sheet: GISAID_Access_Number
original_code	sample_code	Virus name	GISAID Access Number
SEQ-1224	LBI1224	hCoV-19/Brazil/MG_LBI_1224/2021	EPI_ISL_15982711
SEQ-1255	LBI1255	hCoV-19/Brazil/MG_LBI_1255/2021	EPI_ISL_15982738
SEQ-1347	LBI1347	hCoV-19/Brazil/MG_LBI_1347/2021	EPI_ISL_15982818
SEQ-1225	LBI1225	hCoV-19/Brazil/MG_LBI_1225/2021	EPI_ISL_15982712
SEQ-1216	LBI1216	hCoV-19/Brazil/MG_LBI_1216/2021	EPI_ISL_15982703
SEQ-1239	LBI1239	hCoV-19/Brazil/MG_LBI_1239/2021	EPI_ISL_15982725
SEQ-1265	LBI1265	hCoV-19/Brazil/MG_LBI_1265/2021	EPI_ISL_15982747
SEQ-1335	LBI1335	hCoV-19/Brazil/MG_LBI_1235/2021	EPI_ISL_15982807
SEQ-1217	LBI1217	hCoV-19/Brazil/MG_LBI_1217/2021	EPI_ISL_15982704
SEQ-1261	LBI1261	hCoV-19/Brazil/MG_LBI_1261/2021	EPI_ISL_15982743
SEQ-1213	LBI1213	hCoV-19/Brazil/MG_LBI_1213/2021	EPI_ISL_15982700
SEQ-1228	LBI1228	hCoV-19/Brazil/MG_LBI_1228/2021	EPI_ISL_15982715
SEQ-1341	LBI1341	hCoV-19/Brazil/MG_LBI_1341/2021	EPI_ISL_15982812
SEQ-1243	LBI1243	hCoV-19/Brazil/MG_LBI_1243/2021	EPI_ISL_15982729
SEQ-1342	LBI1342	hCoV-19/Brazil/MG_LBI_1342/2021	EPI_ISL_15982813
SEQ-1235	LBI1235	hCoV-19/Brazil/MG_LBI_1235/2021	EPI_ISL_15982721
SEQ-1221	LBI1221	hCoV-19/Brazil/MG_LBI_1221/2021	EPI_ISL_15982708
SEQ-1259	LBI1259	hCoV-19/Brazil/MG_LBI_1259/2021	EPI_ISL_15982741
SEQ-1231	LBI1231	hCoV-19/Brazil/MG_LBI_1231/2021	EPI_ISL_15982718
SEQ-1272	LBI1272	hCoV-19/Brazil/MG_LBI_1272/2021	EPI_ISL_15982753
SEQ-1344	LBI1344	hCoV-19/Brazil/MG_LBI_1344/2021	EPI_ISL_15982815
SEQ-1260	LBI1260	hCoV-19/Brazil/MG_LBI_1260/2021	EPI_ISL_15982742
SEQ-1233	LBI1233	hCoV-19/Brazil/MG_LBI_1233/2021	EPI_ISL_15982719
SEQ-1251	LBI1251	hCoV-19/Brazil/MG_LBI_1251/2021	EPI_ISL_15982734
SEQ-1229	LBI1229	hCoV-19/Brazil/MG_LBI_1229/2021	EPI_ISL_15982716
SEQ-1353	LBI1353	hCoV-19/Brazil/MG_LBI_1353/2021	EPI_ISL_15982822
SEQ-1220	LBI1220	hCoV-19/Brazil/MG_LBI_1220/2021	EPI_ISL_15982707
SEQ-1227	LBI1227	hCoV-19/Brazil/MG_LBI_1227/2021	EPI_ISL_15982714
SEQ-1218	LBI1218	hCoV-19/Brazil/MG_LBI_1218/2021	EPI_ISL_15982705
SEQ-1254	LBI1254	hCoV-19/Brazil/MG_LBI_1254/2021	EPI_ISL_15982737
SEQ-1333	LBI1333	hCoV-19/Brazil/MG_LBI_1333/2021	EPI_ISL_15982805
SEQ-1337	LBI1337	hCoV-19/Brazil/MG_LBI_1337/2021	EPI_ISL_15982808
SEQ-1343	LBI1343	hCoV-19/Brazil/MG_LBI_1343/2021	EPI_ISL_15982814
SEQ-1256	LBI1256	hCoV-19/Brazil/MG_LBI_1256/2021	EPI_ISL_15982739
SEQ-1263	LBI1263	hCoV-19/Brazil/MG_LBI_1263/2021	EPI_ISL_15982745
SEQ-1223	LBI1223	hCoV-19/Brazil/MG_LBI_1223/2021	EPI_ISL_15982710
SEQ-1320	LBI1320	hCoV-19/Brazil/MG_LBI_1320/2021	EPI_ISL_15982795
SEQ-1242	LBI1242	hCoV-19/Brazil/MG_LBI_1242/2021	EPI_ISL_15982728
SEQ-1305	LBI1305	hCoV-19/Brazil/MG_LBI_1305/2021	EPI_ISL_15982783
SEQ-1280	LBI1280	hCoV-19/Brazil/MG_LBI_1280/2021	EPI_ISL_15982760
SEQ-1238	LBI1238	hCoV-19/Brazil/MG_LBI_1238/2021	EPI_ISL_15982724
SEQ-1236	LBI1236	hCoV-19/Brazil/MG_LBI_1236/2021	EPI_ISL_15982722
SEQ-1295	LBI1295	hCoV-19/Brazil/MG_LBI_1295/2021	EPI_ISL_15982773
SEQ-1287	LBI1287	hCoV-19/Brazil/MG_LBI_1287/2021	EPI_ISL_15982766
SEQ-1279	LBI1279	hCoV-19/Brazil/MG_LBI_1279/2021	EPI_ISL_15982759
SEQ-1338	LBI1338	hCoV-19/Brazil/MG_LBI_1338/2021	EPI_ISL_15982809
SEQ-1241	LBI1241	hCoV-19/Brazil/MG_LBI_1341/2021	EPI_ISL_15982727
SEQ-1668	LBI1668	hCoV-19/Brazil/MG_LBI_1668/2022	EPI_ISL_15982671
SEQ-1244	LBI1244	hCoV-19/Brazil/MG_LBI_1244/2021	EPI_ISL_15982730
SEQ-1653	LBI1653	hCoV-19/Brazil/MG_LBI_1653/2022	EPI_ISL_15982658
SEQ-1689	LBI1689	hCoV-19/Brazil/MG_LBI_1689/2022	EPI_ISL_15982688
SEQ-1345	LBI1345	hCoV-19/Brazil/MG_LBI_1345/2021	EPI_ISL_15982816
SEQ-1285	LBI1285	hCoV-19/Brazil/MG_LBI_1285/2021	EPI_ISL_15982764
SEQ-1286	LBI1286	hCoV-19/Brazil/MG_LBI_1286/2021	EPI_ISL_15982765
SEQ-1274	LBI1274	hCoV-19/Brazil/MG_LBI_1274/2021	EPI_ISL_15982755
SEQ-1321	LBI1321	hCoV-19/Brazil/MG_LBI_1321/2021	EPI_ISL_15982796
SEQ-1247	LBI1247	hCoV-19/Brazil/MG_LBI_1247/2021	EPI_ISL_15982732
SEQ-1312	LBI1312	hCoV-19/Brazil/MG_LBI_1312/2021	EPI_ISL_15982788
SEQ-1334	LBI1334	hCoV-19/Brazil/MG_LBI_1344/2021	EPI_ISL_15982806
SEQ-1266	LBI1266	hCoV-19/Brazil/MG_LBI_1266/2021	EPI_ISL_15982748
SEQ-1325	LBI1325	hCoV-19/Brazil/MG_LBI_1325/2021	EPI_ISL_15982798
SEQ-1332	LBI1332	hCoV-19/Brazil/MG_LBI_1332/2021	EPI_ISL_15982804
SEQ-1296	LBI1296	hCoV-19/Brazil/MG_LBI_1296/2021	EPI_ISL_15982774
SEQ-1271	LBI1271	hCoV-19/Brazil/MG_LBI_1271/2021	EPI_ISL_15982752
SEQ-1298	LBI1298	hCoV-19/Brazil/MG_LBI_1298/2021	EPI_ISL_15982776
SEQ-1253	LBI1253	hCoV-19/Brazil/MG_LBI_1253/2021	EPI_ISL_15982736
SEQ-1326	LBI1326	hCoV-19/Brazil/MG_LBI_1326/2021	EPI_ISL_15982799
SEQ-1690	LBI1690	hCoV-19/Brazil/MG_LBI_1690/2022	EPI_ISL_15982689
SEQ-1675	LBI1675	hCoV-19/Brazil/MG_LBI_1675/2022	EPI_ISL_15982676
SEQ-1643	LBI1643	hCoV-19/Brazil/MG_LBI_1643/2022	EPI_ISL_15982651
SEQ-1339	LBI1339	hCoV-19/Brazil/MG_LBI_1339/2021	EPI_ISL_15982810
SEQ-1676	LBI1676	hCoV-19/Brazil/MG_LBI_1676/2022	EPI_ISL_15982677
SEQ-1656	LBI1656	hCoV-19/Brazil/MG_LBI_1656/2022	EPI_ISL_15982661
SEQ-1657	LBI1657	hCoV-19/Brazil/MG_LBI_1657/2022	EPI_ISL_15982662
SEQ-1306	LBI1306	hCoV-19/Brazil/MG_LBI_1306/2021	EPI_ISL_15982784
SEQ-1693	LBI1693	hCoV-19/Brazil/MG_LBI_1693/2022	EPI_ISL_15982692
SEQ-1648	LBI1648	hCoV-19/Brazil/MG_LBI_1648/2022	EPI_ISL_15982653
SEQ-1252	LBI1252	hCoV-19/Brazil/MG_LBI_1252/2021	EPI_ISL_15982735
SEQ-1319	LBI1319	hCoV-19/Brazil/MG_LBI_1319/2021	EPI_ISL_15982794
SEQ-1315	LBI1315	hCoV-19/Brazil/MG_LBI_1315/2021	EPI_ISL_15982790
SEQ-1329	LBI1329	hCoV-19/Brazil/MG_LBI_1329/2021	EPI_ISL_15982802
SEQ-1684	LBI1684	hCoV-19/Brazil/MG_LBI_1684/2022	EPI_ISL_15982684
SEQ-1640	LBI1640	hCoV-19/Brazil/MG_LBI_1640/2022	EPI_ISL_15982648
SEQ-1284	LBI1284	hCoV-19/Brazil/MG_LBI_1284/2021	EPI_ISL_15982763
SEQ-1652	LBI1652	hCoV-19/Brazil/MG_LBI_1652/2022	EPI_ISL_15982657
SEQ-1687	LBI1687	hCoV-19/Brazil/MG_LBI_1687/2022	EPI_ISL_15982686
SEQ-1661	LBI1661	hCoV-19/Brazil/MG_LBI_1661/2022	EPI_ISL_15982665
SEQ-1277	LBI1277	hCoV-19/Brazil/MG_LBI_1277/2021	EPI_ISL_15982757
SEQ-1273	LBI1273	hCoV-19/Brazil/MG_LBI_1273/2021	EPI_ISL_15982754
SEQ-1267	LBI1267	hCoV-19/Brazil/MG_LBI_1267/2021	EPI_ISL_15982749
SEQ-1317	LBI1317	hCoV-19/Brazil/MG_LBI_1317/2021	EPI_ISL_15982792
SEQ-1275	LBI1275	hCoV-19/Brazil/MG_LBI_1275/2021	EPI_ISL_15982756
SEQ-1311	LBI1311	hCoV-19/Brazil/MG_LBI_1311/2021	EPI_ISL_15982787
SEQ-1654	LBI1654	hCoV-19/Brazil/MG_LBI_1654/2022	EPI_ISL_15982659
SEQ-1297	LBI1297	hCoV-19/Brazil/MG_LBI_1297/2021	EPI_ISL_15982775
SEQ-1346	LBI1346	hCoV-19/Brazil/MG_LBI_1346/2021	EPI_ISL_15982817
SEQ-1686	LBI1686	hCoV-19/Brazil/MG_LBI_1686/2022	EPI_ISL_15982685
SEQ-1674	LBI1674	hCoV-19/Brazil/MG_LBI_1674/2022	EPI_ISL_15982675
SEQ-1667	LBI1667	hCoV-19/Brazil/MG_LBI_1667/2022	EPI_ISL_15982670
SEQ-1283	LBI1283	hCoV-19/Brazil/MG_LBI_1283/2021	EPI_ISL_15982762
SEQ-1663	LBI1663	hCoV-19/Brazil/MG_LBI_1663/2022	EPI_ISL_15982666
SEQ-1310	LBI1310	hCoV-19/Brazil/MG_LBI_1310/2021	EPI_ISL_15982786
SEQ-1649	LBI1649	hCoV-19/Brazil/MG_LBI_1649/2022	EPI_ISL_15982654
SEQ-1669	LBI1669	hCoV-19/Brazil/MG_LBI_1669/2022	EPI_ISL_15982672
SEQ-1660	LBI1660	hCoV-19/Brazil/MG_LBI_1660/2022	EPI_ISL_15982664
SEQ-1641	LBI1641	hCoV-19/Brazil/MG_LBI_1641/2022	EPI_ISL_15982649
SEQ-1248	LBI1248	hCoV-19/Brazil/MG_LBI_1248/2021	EPI_ISL_15982733
SEQ-1219	LBI1219	hCoV-19/Brazil/MG_LBI_1219/2021	EPI_ISL_15982706
SEQ-1340	LBI1340	hCoV-19/Brazil/MG_LBI_1340/2021	EPI_ISL_15982811
