# Supplementary material for: Epidemiological Surveillance Reveals the Rise and Establishment of the Omicron SARS-CoV-2 Variant in Brazil
Source: Viruses. 2023 Apr 20;15(4):1017. doi: 10.3390/v15041017 (PMC10145299; doi:10.3390/v15041017)
Supplement: Supplementary file 1 [file viruses-15-01017-s001.zip › Table_S3.xlsx]

## Sheet: Illumina_sequencing
original_code	sample_code	GISAID	collection_date	city	state	number_of_raw_reads	number_of_paired_filtered_reads	number_of_unpaired_filtered_reads	number_of_mapped_reads	efficiency	average_depth	coverage_10x	coverage_100x	coverage_1000x	genome_coverage	Pango and Nextclade lineages	clade
SEQ-1224	LBI1224	EPI_ISL_15982711	2021-12-20	Belo Horizonte	MG	228304	219626	1785	218942	0.958993	1033.98	0.836605	0.762867	0.492894	0.846437	BA.1	21K (Omicron)
SEQ-1255	LBI1255	EPI_ISL_15982738	2021-12-22	Belo Horizonte	MG	213866	201538	2117	202023	0.944624	1098.05	0.897502	0.79069	0.499448	0.905494	BA.1	21K (Omicron)
SEQ-1347	LBI1347	EPI_ISL_15982818	2021-12-17	Fortaleza	CE	272688	251742	1993	250662	0.919226	1109.72	0.747383	0.625121	0.385948	0.760124	BA.1	21K (Omicron)
SEQ-1225	LBI1225	EPI_ISL_15982712	2021-12-21	Belo Horizonte	MG	255370	244600	2420	244596	0.95781	1177.51	0.885898	0.782029	0.353577	0.888439	BA.1	21K (Omicron)
SEQ-1216	LBI1216	EPI_ISL_15982703	2021-12-20	Belo Horizonte	MG	248084	239602	2377	239704	0.966221	1248.02	0.931846	0.776611	0.33	0.936628	BA.1.15	21K (Omicron)
SEQ-1239	LBI1239	EPI_ISL_15982725	2021-12-17	Belo Horizonte	MG	255428	245134	3163	245830	0.962424	1334.72	0.825636	0.720998	0.433535	0.832926	BA.1.1	21K (Omicron)
SEQ-1265	LBI1265	EPI_ISL_15982747	2021-12-21	Belo Horizonte	MG	244126	236284	2458	237118	0.971294	1342.78	0.971842	0.864896	0.651607	0.972645	BA.1	21K (Omicron)
SEQ-1335	LBI1335	EPI_ISL_15982807	2021-12-19	Belo Horizonte	MG	388886	371458	5386	257516	0.662189	1345.86	0.752132	0.586095	0.383741	0.767013	BA.1.22	21K (Omicron)
SEQ-1217	LBI1217	EPI_ISL_15982704	2021-12-20	Belo Horizonte	MG	288200	278326	2654	278002	0.964615	1376.12	0.870414	0.770023	0.316356	0.87523	BA.1	21K (Omicron)
SEQ-1261	LBI1261	EPI_ISL_15982743	2021-12-20	Fortaleza	CE	259614	250372	3124	250896	0.966419	1438.03	0.918303	0.810521	0.61335	0.926228	BA.1	21K (Omicron)
SEQ-1213	LBI1213	EPI_ISL_15982700	2021-12-20	Belo Horizonte	MG	275486	266648	2751	266395	0.967	1453.25	0.802628	0.717052	0.541651	0.804903	BA.1	21K (Omicron)
SEQ-1228	LBI1228	EPI_ISL_15982715	2021-12-17	Belo Horizonte	MG	342338	331980	2569	330529	0.965505	1648.76	0.851587	0.789687	0.622747	0.86192	BA.1.14.1	21K (Omicron)
SEQ-1341	LBI1341	EPI_ISL_15982812	2021-12-20	Belo Horizonte	MG	350520	335452	3194	335100	0.956008	1656.97	0.798114	0.675618	0.482059	0.804334	BA.1	21K (Omicron)
SEQ-1243	LBI1243	EPI_ISL_15982729	2021-12-17	Fortaleza	CE	331122	320644	3161	320056	0.96658	1664.95	0.949403	0.806341	0.665552	0.95375	BA.1	21K (Omicron)
SEQ-1342	LBI1342	EPI_ISL_15982813	2021-12-18	Belo Horizonte	MG	271372	243800	12352	248132	0.914361	1779.34	0.808548	0.663579	0.4742	0.813965	BA.1.7	21K (Omicron)
SEQ-1235	LBI1235	EPI_ISL_15982721	2021-12-21	Belo Horizonte	MG	367074	352838	4326	353861	0.964005	1818.44	0.922416	0.800421	0.658797	0.926897	BA.1	21K (Omicron)
SEQ-1221	LBI1221	EPI_ISL_15982708	2021-12-20	Belo Horizonte	MG	459160	438720	6153	346412	0.754447	1821.28	0.776444	0.68254	0.528208	0.781794	BA.1.16	21K (Omicron)
SEQ-1259	LBI1259	EPI_ISL_15982741	2021-12-20	Fortaleza	CE	354760	340352	4153	341960	0.963919	1946.78	0.915059	0.798783	0.670167	0.918904	BA.1.1	21K (Omicron)
SEQ-1231	LBI1231	EPI_ISL_15982718	2021-12-21	Belo Horizonte	MG	375578	365612	2993	363678	0.968316	1986.8	0.940708	0.820018	0.688292	0.944186	BA.1.14.1	21K (Omicron)
SEQ-1272	LBI1272	EPI_ISL_15982753	2021-12-21	Belo Horizonte	MG	373716	356854	4079	357780	0.957358	1993.74	0.972244	0.853092	0.707688	0.972411	BA.1.22	21K (Omicron)
SEQ-1344	LBI1344	EPI_ISL_15982815	2021-12-17	Belo Horizonte	MG	443252	426948	3522	424956	0.958723	2022.48	0.7216	0.564157	0.384911	0.735043	BA.1	21K (Omicron)
SEQ-1260	LBI1260	EPI_ISL_15982742	2021-12-18	Fortaleza	CE	373692	362234	3545	362975	0.971321	2051.09	0.84841	0.754071	0.627462	0.850082	BA.1	21K (Omicron)
SEQ-1233	LBI1233	EPI_ISL_15982719	2021-12-21	Belo Horizonte	MG	391346	378926	3696	379175	0.9689	2088.52	0.966726	0.83092	0.687657	0.967428	BA.1.1	21K (Omicron)
SEQ-1251	LBI1251	EPI_ISL_15982734	2021-12-22	Belo Horizonte	MG	382274	369354	4352	370516	0.969242	2121.87	0.936595	0.804802	0.685751	0.940909	BA.1	21K (Omicron)
SEQ-1229	LBI1229	EPI_ISL_15982716	2021-12-17	Belo Horizonte	MG	406128	392196	4237	387208	0.953414	2127.6	0.736448	0.656957	0.305655	0.737986	BA.1	21K (Omicron)
SEQ-1353	LBI1353	EPI_ISL_15982822	2021-12-14	Belo Horizonte	MG	371600	357762	4833	358815	0.965595	2149.06	0.803665	0.644852	0.467746	0.815671	BA.1	21K (Omicron)
SEQ-1220	LBI1220	EPI_ISL_15982707	2021-12-20	Belo Horizonte	MG	462262	435414	4445	434898	0.940804	2156.43	0.743069	0.617396	0.360934	0.748654	BA.1.16	21K (Omicron)
SEQ-1227	LBI1227	EPI_ISL_15982714	2021-12-21	Belo Horizonte	MG	410834	395504	4830	396303	0.96463	2167.01	0.793599	0.701568	0.36916	0.795639	BA.1	21K (Omicron)
SEQ-1218	LBI1218	EPI_ISL_15982705	2021-12-20	Belo Horizonte	MG	469784	450024	4948	449670	0.957185	2222.00	0.861753	0.777313	0.650002	0.867538	BA.1	21K (Omicron)
SEQ-1254	LBI1254	EPI_ISL_15982737	2021-12-22	Belo Horizonte	MG	457288	429614	4600	430254	0.940882	2240.02	0.916597	0.814065	0.679698	0.921379	BA.1	21K (Omicron)
SEQ-1333	LBI1333	EPI_ISL_15982805	2021-12-15	Brasilia	DF	423426	408362	5010	404470	0.955232	2253.03	0.817543	0.698525	0.548774	0.822827	BA.1	21K (Omicron)
SEQ-1337	LBI1337	EPI_ISL_15982808	2021-12-13	Goiânia	GO	456766	441116	4060	436462	0.955548	2272.22	0.783968	0.651507	0.469451	0.791492	BA.1.14.1	21K (Omicron)
SEQ-1343	LBI1343	EPI_ISL_15982814	2021-12-19	Goiânia	GO	459058	442840	4984	441758	0.962314	2280.92	0.780657	0.642243	0.470755	0.785975	BA.1.14.1	21K (Omicron)
SEQ-1256	LBI1256	EPI_ISL_15982739	2021-12-22	Belo Horizonte	MG	421716	407532	4292	407981	0.967431	2292.67	0.950239	0.830418	0.70421	0.954118	BA.1	21K (Omicron)
SEQ-1263	LBI1263	EPI_ISL_15982745	2021-12-17	Belo Horizonte	MG	411220	391436	4754	392194	0.953733	2299.94	0.811156	0.698224	0.452764	0.814366	BA.1	21K (Omicron)
SEQ-1223	LBI1223	EPI_ISL_15982710	2021-12-20	Belo Horizonte	MG	474890	456270	4278	454651	0.957382	2322.31	0.793466	0.698692	0.404809	0.80206	BA.1	21K (Omicron)
SEQ-1320	LBI1320	EPI_ISL_15982795	2021-12-19	São Paulo	SP	498440	481590	4343	477855	0.958701	2357.14	0.628633	0.469585	0.306825	0.632779	BA.1	21K (Omicron)
SEQ-1242	LBI1242	EPI_ISL_15982728	2021-12-16	São Paulo	SP	548110	520258	4537	518798	0.946522	2371.6	0.970538	0.883724	0.746012	0.972244	BA.1	21K (Omicron)
SEQ-1305	LBI1305	EPI_ISL_15982783	2021-12-17	Goiânia	GO	433856	419114	4299	419889	0.967807	2371.6	0.669364	0.514965	0.389459	0.681905	BA.1.1	21K (Omicron)
SEQ-1280	LBI1280	EPI_ISL_15982760	2021-12-22	Belo Horizonte	MG	408196	390576	4247	391292	0.958589	2383.9	0.97211	0.876534	0.73909	0.973815	BA.1	21K (Omicron)
SEQ-1238	LBI1238	EPI_ISL_15982724	2021-12-21	Belo Horizonte	MG	447412	433646	4186	432974	0.96773	2384.92	0.948734	0.821289	0.711066	0.951878	BA.1.1	21K (Omicron)
SEQ-1236	LBI1236	EPI_ISL_15982722	2021-12-21	Belo Horizonte	MG	447572	434942	3863	433718	0.969046	2390.84	0.905327	0.821924	0.648363	0.916597	BA.1	21K (Omicron)
SEQ-1295	LBI1295	EPI_ISL_15982773	2021-12-21	Belo Horizonte	MG	440234	425110	4573	426947	0.969818	2448.1	0.935592	0.814634	0.694378	0.941444	BA.1	21K (Omicron)
SEQ-1287	LBI1287	EPI_ISL_15982766	2021-12-20	Goiânia	GO	449558	433946	5080	435543	0.968825	2464.85	0.971274	0.864863	0.732167	0.972846	BA.1.14.1	21K (Omicron)
SEQ-1279	LBI1279	EPI_ISL_15982759	2021-12-22	Belo Horizonte	MG	434126	416542	5127	418823	0.96475	2500.14	0.943116	0.847072	0.69575	0.9483	BA.1	21K (Omicron)
SEQ-1338	LBI1338	EPI_ISL_15982809	2021-12-17	Belo Horizonte	MG	487712	470486	4663	471761	0.967294	2535.75	0.624252	0.454235	0.297094	0.632545	BA.1	21K (Omicron)
SEQ-1241	LBI1241	EPI_ISL_15982727	2021-12-16	Fortaleza	CE	517336	499718	4631	498986	0.96453	2588.31	0.964519	0.863826	0.671304	0.96803	BA.1	21K (Omicron)
SEQ-1668	LBI1668	EPI_ISL_15982671	2022-02-11	BELO HORIZONTE	MG	513282	494810	5552	495308	0.964982	2599.68	0.964117	0.905327	0.799719	0.945524	BA.2	21L (Omicron)
SEQ-1244	LBI1244	EPI_ISL_15982730	2021-12-21	São Paulo	SP	476856	462434	4413	462477	0.969846	2608.48	0.939237	0.823362	0.695181	0.94539	BA.1.14.2	21K (Omicron)
SEQ-1653	LBI1653	EPI_ISL_15982658	2022-02-08	BELO HORIZONTE	MG	493744	479346	4469	477793	0.967694	2611.12	0.910042	0.818313	0.696987	0.882855	BA.2	21L (Omicron)
SEQ-1689	LBI1689	EPI_ISL_15982688	2022-02-16	BELO HORIZONTE	MG	817668	712378	5636	706042	0.863482	2625.38	0.945791	0.881851	0.701769	0.927332	BA.2	21L (Omicron)
SEQ-1345	LBI1345	EPI_ISL_15982816	2021-12-18	Belo Horizonte	MG	581940	561996	4895	555636	0.954799	2641.59	0.828044	0.688058	0.55155	0.840317	BA.1	21K (Omicron)
SEQ-1285	LBI1285	EPI_ISL_15982764	2021-12-21	Belo Horizonte	MG	548450	525336	5461	525067	0.957365	2749.97	0.845668	0.770625	0.668461	0.854797	BA.1.22	21K (Omicron)
SEQ-1286	LBI1286	EPI_ISL_15982765	2021-12-21	Belo Horizonte	MG	487338	471504	4964	473514	0.971634	2759.48	0.943517	0.827442	0.720128	0.95141	BA.1	21K (Omicron)
SEQ-1274	LBI1274	EPI_ISL_15982755	2021-12-21	Belo Horizonte	MG	505304	485424	6902	444296	0.879265	2771.48	0.855332	0.763469	0.57205	0.860181	BA.1	21K (Omicron)
SEQ-1321	LBI1321	EPI_ISL_15982796	2021-12-18	Belo Horizonte	MG	532394	516358	5062	501258	0.941517	2795.62	0.622111	0.477544	0.366686	0.637026	BA.1	21K (Omicron)
SEQ-1247	LBI1247	EPI_ISL_15982732	2021-12-22	Belo Horizonte	MG	508414	491188	5222	492768	0.969226	2845.58	0.908237	0.778952	0.566398	0.911146	BA.1.14.1	21K (Omicron)
SEQ-1312	LBI1312	EPI_ISL_15982788	2021-12-20	Belo Horizonte	MG	520236	502218	5708	495545	0.952539	2868.96	0.717386	0.586965	0.413571	0.730328	BA.1	21K (Omicron)
SEQ-1334	LBI1334	EPI_ISL_15982806	2021-12-14	Belo Horizonte	MG	545314	527204	5639	528426	0.969031	2878.39	0.689797	0.529479	0.396984	0.705615	BA.1.1	21K (Omicron)
SEQ-1266	LBI1266	EPI_ISL_15982748	2021-12-21	Belo Horizonte	MG	598722	574224	7054	505902	0.84497	2887.79	0.916129	0.833361	0.718423	0.920075	BA.1.1	21K (Omicron)
SEQ-1325	LBI1325	EPI_ISL_15982798	2021-12-13	Belo Horizonte	MG	550324	532870	5519	529364	0.961913	2892.38	0.799184	0.641407	0.488814	0.803799	BA.1	21K (Omicron)
SEQ-1332	LBI1332	EPI_ISL_15982804	2021-12-15	Fortaleza	CE	536880	512054	8803	513314	0.956106	2914.47	0.776745	0.624118	0.454135	0.785807	BA.1.1.16	21K (Omicron)
SEQ-1296	LBI1296	EPI_ISL_15982774	2021-12-21	Belo Horizonte	MG	534570	516522	5678	519246	0.971334	2922.6	0.968833	0.856101	0.723205	0.970003	BA.1.1	21K (Omicron)
SEQ-1271	LBI1271	EPI_ISL_15982752	2021-12-21	Belo Horizonte	MG	511980	495748	5067	496534	0.969831	2942.64	0.976056	0.919038	0.767515	0.976925	BA.1.1	21K (Omicron)
SEQ-1298	LBI1298	EPI_ISL_15982776	2021-12-20	Goiânia	GO	542076	520406	7255	522737	0.964324	2963.95	0.979133	0.890078	0.757583	0.979199	BA.1.14.1	21K (Omicron)
SEQ-1253	LBI1253	EPI_ISL_15982736	2021-12-22	Belo Horizonte	MG	543440	527290	4658	527592	0.970838	2980.44	0.916229	0.813129	0.720162	0.928536	BA.1	21K (Omicron)
SEQ-1326	LBI1326	EPI_ISL_15982799	2021-12-16	Belo Horizonte	MG	589208	568240	6159	564011	0.957236	2999.14	0.823262	0.671204	0.513795	0.836037	BA.1	21K (Omicron)
SEQ-1690	LBI1690	EPI_ISL_15982689	2022-02-17	BELO HORIZONTE	MG	655726	613224	5543	611959	0.933254	3009.07	0.854597	0.790155	0.623817	0.841621	BA.2	21L (Omicron)
SEQ-1675	LBI1675	EPI_ISL_15982676	2022-02-17	BELO HORIZONTE	MG	579602	562196	5358	560156	0.966449	3066.93	0.92459	0.830017	0.718757	0.896331	BA.2	21L (Omicron)
SEQ-1643	LBI1643	EPI_ISL_15982651	2022-02-07	BELO HORIZONTE	MG	584428	561548	6908	560756	0.959495	3093.35	0.89078	0.812026	0.697321	0.866736	BA.2	21L (Omicron)
SEQ-1339	LBI1339	EPI_ISL_15982810	2021-12-18	Belo Horizonte	MG	655364	628276	5931	627489	0.957466	3127.68	0.761195	0.636558	0.475638	0.776644	BA.1	21K (Omicron)
SEQ-1676	LBI1676	EPI_ISL_15982677	2022-02-11	BELO HORIZONTE	MG	643876	619814	5244	619344	0.961899	3132.09	0.962011	0.921747	0.818413	0.943584	BA.2	21L (Omicron)
SEQ-1656	LBI1656	EPI_ISL_15982661	2022-02-08	BELO HORIZONTE	MG	594712	575266	5458	573747	0.964748	3151.77	0.862255	0.79895	0.601645	0.847239	BA.2	21L (Omicron)
SEQ-1657	LBI1657	EPI_ISL_15982662	2022-02-15	BELO HORIZONTE	MG	672884	646788	6099	646837	0.961291	3214.77	0.93917	0.86075	0.761663	0.915427	BA.2	21L (Omicron)
SEQ-1306	LBI1306	EPI_ISL_15982784	2021-12-19	Belo Horizonte	MG	629208	606938	6406	605578	0.962445	3291.04	0.838244	0.723238	0.595158	0.850584	BA.1.1	21K (Omicron)
SEQ-1693	LBI1693	EPI_ISL_15982692	2022-02-19	BELO HORIZONTE	MG	630130	606198	6256	604631	0.959534	3297.98	0.97532	0.928001	0.808213	0.962044	BA.2	21L (Omicron)
SEQ-1648	LBI1648	EPI_ISL_15982653	2022-02-10	BELO HORIZONTE	MG	621902	600362	6472	599951	0.964703	3309.67	0.954386	0.874327	0.777414	0.937331	BA.2	21L (Omicron)
SEQ-1252	LBI1252	EPI_ISL_15982735	2021-12-22	Belo Horizonte	MG	592812	574898	5613	576191	0.971962	3319.78	0.950874	0.838812	0.746179	0.956158	BA.1	21K (Omicron)
SEQ-1319	LBI1319	EPI_ISL_15982794	2021-12-16	Belo Horizonte	MG	687804	656654	8738	653528	0.950166	3332.22	0.868909	0.743471	0.600174	0.873625	BA.1.1.18	21K (Omicron)
SEQ-1315	LBI1315	EPI_ISL_15982790	2021-12-18	Belo Horizonte	MG	593906	570782	7928	571293	0.961925	3339.73	0.710531	0.542721	0.414641	0.720329	BA.1	21K (Omicron)
SEQ-1329	LBI1329	EPI_ISL_15982802	2021-12-20	Belo Horizonte	MG	684412	659956	7069	654090	0.955696	3340.56	0.834833	0.687757	0.499013	0.848544	BA.1	21K (Omicron)
SEQ-1684	LBI1684	EPI_ISL_15982684	2022-02-15	BELO HORIZONTE	MG	634496	613378	5679	612493	0.965322	3345.33	0.95375	0.87018	0.77116	0.938535	BA.2	21L (Omicron)
SEQ-1640	LBI1640	EPI_ISL_15982648	2022-02-07	BELO HORIZONTE	MG	638644	616358	6378	615835	0.964285	3351.38	0.933518	0.8455	0.750259	0.910745	BA.2	21L (Omicron)
SEQ-1284	LBI1284	EPI_ISL_15982763	2021-12-21	Belo Horizonte	MG	618824	596090	6920	595719	0.962663	3378.55	0.893422	0.801191	0.694412	0.898405	BA.1	21K (Omicron)
SEQ-1652	LBI1652	EPI_ISL_15982657	2022-02-10	BELO HORIZONTE	MG	677760	653802	6348	652488	0.962712	3441.46	0.858777	0.806307	0.641374	0.839983	BA.2	21L (Omicron)
SEQ-1687	LBI1687	EPI_ISL_15982686	2022-02-16	BELO HORIZONTE	MG	659380	640460	5474	639034	0.969144	3453.5	0.985252	0.933552	0.814634	0.975387	BA.2	21L (Omicron)
SEQ-1661	LBI1661	EPI_ISL_15982665	2022-02-18	BELO HORIZONTE	MG	670062	649138	5501	647881	0.966897	3479.15	0.904257	0.842624	0.671906	0.89389	BA.2	21L (Omicron)
SEQ-1277	LBI1277	EPI_ISL_15982757	2021-12-21	Belo Horizonte	MG	582326	551476	12258	560133	0.961889	3492.21	0.94626	0.811323	0.703307	0.951777	BA.1	21K (Omicron)
SEQ-1273	LBI1273	EPI_ISL_15982754	2021-12-21	Belo Horizonte	MG	593750	574874	6409	576207	0.970454	3501.98	0.974049	0.889911	0.776711	0.975788	BA.1	21K (Omicron)
SEQ-1267	LBI1267	EPI_ISL_15982749	2021-12-21	Belo Horizonte	MG	579224	560720	7199	563260	0.972439	3503.71	0.945658	0.818747	0.746514	0.95044	BA.1	21K (Omicron)
SEQ-1317	LBI1317	EPI_ISL_15982792	2021-12-19	São Paulo	SP	657490	637312	6360	632441	0.961902	3508.87	0.714176	0.538742	0.411531	0.721399	BA.1.16	21K (Omicron)
SEQ-1275	LBI1275	EPI_ISL_15982756	2021-12-21	Belo Horizonte	MG	608216	586254	7193	589112	0.96859	3513.99	0.962913	0.84734	0.738421	0.966826	BA.1	21K (Omicron)
SEQ-1311	LBI1311	EPI_ISL_15982787	2021-12-19	Belo Horizonte	MG	645538	624278	7056	624814	0.967897	3566.9	0.763034	0.621777	0.462763	0.775942	BA.1	21K (Omicron)
SEQ-1654	LBI1654	EPI_ISL_15982659	2022-02-08	BELO HORIZONTE	MG	682090	661660	6446	661627	0.97	3688.27	0.918938	0.841253	0.687322	0.884226	BA.2	21L (Omicron)
SEQ-1297	LBI1297	EPI_ISL_15982775	2021-12-21	Belo Horizonte	MG	667888	647768	5786	648983	0.971694	3695.46	0.938267	0.797345	0.688459	0.947999	BA.1	21K (Omicron)
SEQ-1346	LBI1346	EPI_ISL_15982817	2021-12-18	Fortaleza	CE	810052	777924	8692	774602	0.956237	3713.08	0.850115	0.712504	0.575661	0.856101	BA.1.22	21K (Omicron)
SEQ-1686	LBI1686	EPI_ISL_15982685	2022-02-16	BELO HORIZONTE	MG	671614	649014	7437	646517	0.962632	3742.09	0.909641	0.819617	0.720697	0.887235	BA.2	21L (Omicron)
SEQ-1674	LBI1674	EPI_ISL_15982675	2022-02-17	BELO HORIZONTE	MG	758132	730622	8603	731251	0.964543	3844.96	0.891683	0.836705	0.70013	0.875196	BA.2	21L (Omicron)
SEQ-1667	LBI1667	EPI_ISL_15982670	2022-02-18	BELO HORIZONTE	MG	734388	712212	6887	710459	0.967416	3880.48	0.910343	0.838879	0.732268	0.892586	BA.2	21L (Omicron)
SEQ-1283	LBI1283	EPI_ISL_15982762	2021-12-21	Belo Horizonte	MG	706668	684112	6782	685639	0.970242	3898.62	0.891282	0.793633	0.668461	0.894693	BA.1.1	21K (Omicron)
SEQ-1663	LBI1663	EPI_ISL_15982666	2022-02-10	BELO HORIZONTE	MG	755036	732368	6457	731907	0.969367	3925.69	0.929104	0.858342	0.697823	0.910477	BA.2	21L (Omicron)
SEQ-1310	LBI1310	EPI_ISL_15982786	2021-12-17	Belo Horizonte	MG	704528	681240	7615	681795	0.967733	3993.04	0.621275	0.466508	0.357021	0.634017	BA.1	21K (Omicron)
SEQ-1649	LBI1649	EPI_ISL_15982654	2022-02-08	BELO HORIZONTE	MG	767052	740374	8164	740803	0.965779	4060.69	0.968097	0.884794	0.791091	0.95268	BA.2	21L (Omicron)
SEQ-1669	LBI1669	EPI_ISL_15982672	2022-02-12	BELO HORIZONTE	MG	830150	796886	6950	795180	0.957875	4075.47	0.868174	0.79701	0.59693	0.845467	BA.2	21L (Omicron)
SEQ-1660	LBI1660	EPI_ISL_15982664	2022-02-15	BELO HORIZONTE	MG	808892	780794	8518	780177	0.964501	4231.78	0.900278	0.828412	0.711333	0.877537	BA.2.3	21L (Omicron)
SEQ-1641	LBI1641	EPI_ISL_15982649	2022-02-08	BELO HORIZONTE	MG	798742	770364	9372	771251	0.965582	4392.48	0.983915	0.935993	0.826874	0.981942	BA.2	21L (Omicron)
SEQ-1248	LBI1248	EPI_ISL_15982733	2021-12-20	São Paulo	SP	947984	917490	10113	901553	0.951021	5239.48	0.945992	0.838712	0.750727	0.949503	BA.1.14	21K (Omicron)
SEQ-1219	LBI1219	EPI_ISL_15982706	2021-12-20	Belo Horizonte	MG	186872	175846	1651	166546	0.89123	812.01	0.798014	0.72772	0.280975	0.805036	BA.1	21K (Omicron)
SEQ-1340	LBI1340	EPI_ISL_15982811	2021-12-18	Belo Horizonte	MG	226682	213508	2038	212512	0.93749	996.20	0.66301	0.520182	0.298298	0.671839	BA.1	21K (Omicron)
